# Supplementary material for: Genomic evidence of functional diversity in DPANN archaea, from oxic species to anoxic vampiristic consortia
Source: ISME Commun. 2022 Jan 20;2:4. doi: 10.1038/s43705-022-00088-6 (PMC9723730; doi:10.1038/s43705-022-00088-6)
Supplement: Supplementary file 1 — Supplementary Table 1 [file 43705_2022_88_MOESM1_ESM.xlsx]

## Sheet: Feuil1
Supplementary Table 1. Detailed list of the genes identified in the archaeal bins.
Gene_Name	Noms_KO	bin.115	bin.307	bin.103	bin.595	bin.305	bin.458	bin.101	bin.219	bin.350	bin.300	bin.312	bin.683	bin.665	bin.525	bin.482	bin.497	bin.185	bin.391	bin.498	bin.502	bin.210	bin.69	bin.78	bin.104	bin.129	bin.179	bin.50	bin.647	bin.77	bin.598
PDHA, pdhA; pyruvate dehydrogenase E1 component alpha subunit [EC:1.2.4.1]	K00161	0	1	0	0	1	0	1	0	0	0	0	0	0	0	0	0	0	0	0	0	0	0	0	0	0	1	0	0	0	0
PDHB, pdhB; pyruvate dehydrogenase E1 component beta subunit [EC:1.2.4.1]	K00162	1	1	0	0	1	0	1	0	0	0	0	0	0	0	1	0	0	0	0	0	0	0	0	0	0	0	0	0	0	0
porA; pyruvate ferredoxin oxidoreductase alpha subunit [EC:1.2.7.1]	K00169	4	6	0	1	0	0	0	0	1	0	0	0	0	0	1	1	0	0	0	0	0	0	1	1	0	0	0	1	0	0
porB; pyruvate ferredoxin oxidoreductase beta subunit [EC:1.2.7.1]	K00170	2	4	0	1	0	0	0	0	1	0	0	0	0	0	1	0	0	1	0	0	0	0	1	0	0	0	0	1	0	0
porD; pyruvate ferredoxin oxidoreductase delta subunit [EC:1.2.7.1]	K00171	2	3	0	1	0	0	0	0	1	0	0	0	0	0	1	1	0	1	0	0	0	0	1	0	0	0	0	1	0	0
porG; pyruvate ferredoxin oxidoreductase gamma subunit [EC:1.2.7.1]	K00172	3	5	0	1	0	0	0	0	1	0	0	0	0	0	0	1	0	1	0	0	0	0	1	0	0	0	0	2	0	0
korA, oorA, oforA; 2-oxoglutarate/2-oxoacid ferredoxin oxidoreductase subunit alpha [EC:1.2.7.3 1.2.7.11]	K00174	3	3	2	0	0	1	0	0	1	0	1	1	1	0	0	1	2	1	1	0	1	1	0	0	2	2	0	0	0	0
korB, oorB, oforB; 2-oxoglutarate/2-oxoacid ferredoxin oxidoreductase subunit beta [EC:1.2.7.3 1.2.7.11]	K00175	3	2	1	0	0	0	0	0	1	0	1	2	0	0	0	1	3	1	1	0	1	1	0	0	1	1	0	0	0	0
korD, oorD; 2-oxoglutarate ferredoxin oxidoreductase subunit delta [EC:1.2.7.3]	K00176	2	1	0	0	0	0	0	0	1	0	0	0	0	0	1	1	1	1	0	0	0	0	0	0	0	0	0	0	0	0
DLD, lpd, pdhD; dihydrolipoamide dehydrogenase [EC:1.8.1.4]	K00382	1	0	0	0	0	0	1	0	0	0	0	0	0	0	0	0	0	0	0	1	0	0	0	0	0	0	0	0	0	0
E2.3.1.8, pta; phosphate acetyltransferase [EC:2.3.1.8]	K00625	0	0	0	1	0	0	0	0	0	0	0	1	0	0	1	0	0	0	0	0	0	1	0	0	0	0	0	0	0	0
DLAT, aceF, pdhC; pyruvate dehydrogenase E2 component (dihydrolipoamide acetyltransferase) [EC:2.3.1.12]	K00627	0	0	0	0	1	0	1	0	0	0	0	0	0	0	0	0	0	0	0	0	0	0	0	0	0	0	0	0	0	0
PK, pyk; pyruvate kinase [EC:2.7.1.40]	K00873	0	1	0	1	0	0	0	0	1	0	0	0	0	0	0	0	0	0	0	0	0	0	0	0	0	0	0	1	1	0
pps, ppsA; pyruvate, water dikinase [EC:2.7.9.2]	K01007	0	0	0	1	1	2	2	1	1	0	2	0	1	1	1	1	1	2	2	0	0	2	3	1	0	0	0	0	1	1
ACSS, acs; acetyl-CoA synthetase [EC:6.2.1.1]	K01895	1	1	1	1	1	1	1	0	4	0	1	0	1	0	0	0	0	0	0	0	0	1	0	0	0	0	0	1	0	1
acdA; acetate---CoA ligase (ADP-forming) subunit alpha [EC:6.2.1.13]	K01905	0	1	0	0	0	0	0	0	0	0	0	0	0	0	0	0	1	0	0	0	0	0	1	0	0	0	0	0	0	0
ldhA; D-lactate dehydrogenase [EC:1.1.1.28]	K03778	0	0	0	0	0	1	0	1	0	0	0	0	0	0	1	0	0	0	0	0	1	0	1	0	0	0	0	0	0	0
cooS, acsA; anaerobic carbon-monoxide dehydrogenase catalytic subunit [EC:1.2.7.4]	K00198	0	0	0	0	0	0	0	0	0	1	0	1	0	0	0	0	1	0	0	0	0	0	0	0	0	0	0	0	0	0
bdhAB; butanol dehydrogenase [EC:1.1.1.-]	K00100	0	0	0	0	0	0	0	0	0	0	0	0	0	0	0	0	0	0	0	0	1	0	1	0	0	0	0	0	0	0
mqo; malate dehydrogenase (quinone) [EC:1.1.5.4]	K00116	0	0	0	0	0	0	0	0	0	0	0	0	0	0	0	0	0	0	0	1	0	0	0	0	0	0	0	0	0	0
ALDH; aldehyde dehydrogenase (NAD+) [EC:1.2.1.3]	K00128	0	0	0	1	0	0	0	0	0	0	0	0	0	0	0	0	0	0	0	0	0	0	0	0	0	0	0	0	0	0
betB, gbsA; betaine-aldehyde dehydrogenase [EC:1.2.1.8]	K00130	0	0	0	0	0	0	0	0	1	0	0	0	0	0	0	0	0	0	0	0	0	0	0	0	0	0	0	0	0	0
ppdK; pyruvate, orthophosphate dikinase [EC:2.7.9.1]	K01006	1	2	1	0	0	0	0	0	0	0	0	0	1	0	0	0	0	0	0	0	0	0	2	0	0	0	0	1	0	0
ME2, sfcA, maeA; malate dehydrogenase (oxaloacetate-decarboxylating) [EC:1.1.1.38]	K00027	0	1	0	0	0	0	0	1	1	0	0	0	0	0	0	0	0	0	0	0	0	0	0	0	0	1	0	0	0	0
E1.1.1.40, maeB; malate dehydrogenase (oxaloacetate-decarboxylating)(NADP+) [EC:1.1.1.40]	K00029	0	0	0	0	0	0	0	0	0	0	0	0	0	0	0	0	0	0	0	1	0	0	0	0	0	0	0	0	0	0
ceo; N5-(carboxyethyl)ornithine synthase [EC:1.5.1.24]	K00298	0	0	0	0	0	0	0	0	0	0	0	0	0	0	0	0	0	0	0	0	0	1	0	0	0	0	0	0	0	0
rocD, OAT; ornithine--oxo-acid transaminase [EC:2.6.1.13]	K00819	0	0	0	0	0	1	1	0	0	0	0	0	0	0	0	0	0	0	0	0	0	1	0	0	0	0	0	0	0	0
dat; D-alanine transaminase [EC:2.6.1.21]	K00824	0	0	0	0	0	0	0	0	1	0	0	0	0	0	0	0	0	0	0	0	0	1	0	0	0	0	0	0	0	0
E4.1.1.17, ODC1, speC, speF; ornithine decarboxylase [EC:4.1.1.17]	K01581	0	0	0	0	0	1	0	0	0	0	2	0	1	0	0	1	1	1	0	2	2	1	0	0	2	2	0	0	0	0
LYSN; 2-aminoadipate transaminase [EC:2.6.1.-]	K05825	1	0	0	0	0	0	0	0	1	0	0	0	0	0	0	0	0	0	0	0	0	0	0	0	0	0	0	0	0	0
lysJ, argD; LysW-gamma-L-lysine/LysW-L-ornithine aminotransferase [EC:2.6.1.-]	K05830	0	0	1	0	0	0	1	0	1	0	0	0	0	0	0	0	0	0	0	0	0	0	0	0	0	0	0	0	0	0
patA; putrescine aminotransferase [EC:2.6.1.82]	K09251	0	0	0	0	0	0	0	0	0	0	0	0	0	0	0	0	0	0	0	0	0	0	1	0	0	0	0	0	0	0
alaA; alanine-synthesizing transaminase [EC:2.6.1.66 2.6.1.2]	K14260	0	0	0	0	0	0	0	0	1	0	0	0	0	0	0	0	0	0	0	0	0	0	0	0	0	0	0	1	0	0
toa; taurine---2-oxoglutarate transaminase [EC:2.6.1.55]	K15372	0	2	0	0	0	0	0	0	0	0	0	0	0	0	0	0	0	0	0	0	0	0	1	0	0	0	0	0	0	0
frhB; coenzyme F420 hydrogenase subunit beta [EC:1.12.98.1]	K00441	0	1	0	0	0	0	1	0	0	0	0	0	0	0	0	0	1	0	0	0	0	0	0	0	0	0	0	0	0	0
ackA; acetate kinase [EC:2.7.2.1]	K00925	0	0	0	1	0	0	0	0	0	0	0	1	0	0	1	0	0	0	0	0	0	0	0	0	0	0	0	0	0	0
coxB, ctaC; cytochrome c oxidase subunit II [EC:1.9.3.1]	K02275	0	0	1	1	1	0	0	0	0	0	0	0	0	0	0	0	0	0	0	2	0	0	0	0	0	0	0	0	0	0
mdh; malate dehydrogenase [EC:1.1.1.37]	K00024	0	0	2	0	1	1	1	0	0	0	0	0	0	1	0	0	0	0	0	0	1	0	0	0	0	0	0	0	0	0
tlyC; putative hemolysin	K03699	0	0	0	0	0	0	0	0	0	1	0	0	0	0	0	0	1	0	0	0	0	1	1	0	0	0	0	1	0	0
K18237; ribose 1,5-bisphosphate isomerase [EC:5.3.1.29]	K18237	0	0	0	0	0	0	0	0	1	0	0	1	1	1	1	1	0	0	0	0	0	0	1	1	1	1	1	0	1	1
ampp; AMP phosphorylase [EC:2.4.2.57]	K18931	0	1	0	1	1	1	1	0	1	0	1	0	1	1	0	1	1	0	1	1	0	0	1	0	1	0	1	1	1	1
PRK, prkB; phosphoribulokinase [EC:2.7.1.19]	K00855	0	0	0	1	0	0	0	0	0	0	0	0	0	0	0	0	0	0	0	0	0	0	0	0	0	0	0	0	0	0
rbcL; ribulose-bisphosphate carboxylase large chain [EC:4.1.1.39]	K01601	0	1	0	0	0	0	0	0	1	1	1	0	1	1	1	1	2	1	0	0	0	0	1	1	0	2	1	0	0	1
doxD; thiosulfate dehydrogenase [quinone] large subunit [EC:1.8.5.2]	K16937	0	0	0	0	0	0	0	0	0	0	0	0	0	0	0	0	0	0	0	1	0	0	0	0	0	0	0	0	0	0
asrA; anaerobic sulfite reductase subunit A	K16950	0	0	0	0	1	0	0	0	0	0	0	0	0	0	0	0	0	0	0	0	0	0	0	0	0	0	0	0	0	0
asrB; anaerobic sulfite reductase subunit B	K16951	0	0	0	1	1	0	0	0	0	0	0	0	0	0	0	0	0	0	0	0	0	1	0	0	0	0	0	0	0	0
hydA; sulfhydrogenase subunit alpha [EC:1.12.1.3 1.12.1.5]	K17993	0	0	0	0	0	0	0	0	0	0	0	0	0	0	0	1	0	1	0	0	0	0	0	0	0	0	0	0	0	0
hydD; sulfhydrogenase subunit delta [EC:1.12.1.3 1.12.1.5]	K17994	0	0	0	1	1	0	0	0	0	0	0	0	0	0	0	1	0	0	0	0	0	0	0	0	0	0	0	0	0	0
hydB; sulfhydrogenase subunit beta (sulfur reductase) [EC:1.12.98.4]	K17996	0	0	0	1	0	0	0	0	0	0	0	0	0	0	0	0	0	0	0	0	0	1	0	0	0	0	0	0	0	0
hndC; NADP-reducing hydrogenase subunit HndC [EC:1.12.1.3]	K18331	0	0	0	0	0	0	1	0	0	0	0	0	0	0	0	0	0	0	0	0	0	0	0	0	0	0	0	0	0	0
hndD; NADP-reducing hydrogenase subunit HndD [EC:1.12.1.3]	K18332	0	0	0	0	0	1	1	0	0	0	0	0	0	0	0	0	0	0	0	0	0	0	1	0	0	0	0	0	0	0
GPD1; glycerol-3-phosphate dehydrogenase (NAD+) [EC:1.1.1.8]	K00006	0	0	0	0	1	0	0	0	0	0	0	0	0	0	0	0	0	0	0	0	0	0	0	0	0	0	0	0	0	0
SORD, gutB; L-iditol 2-dehydrogenase [EC:1.1.1.14]	K00008	4	3	1	0	0	0	1	0	0	0	0	0	0	0	0	0	0	0	0	0	0	0	0	0	0	0	0	0	0	0
UGDH, ugd; UDPglucose 6-dehydrogenase [EC:1.1.1.22]	K00012	0	0	0	0	1	0	1	1	2	0	1	1	0	0	1	1	1	0	0	1	1	1	0	0	0	1	0	1	0	0
hisD; histidinol dehydrogenase [EC:1.1.1.23]	K00013	0	0	1	0	0	0	1	0	0	0	0	0	0	0	0	0	0	0	0	0	0	0	0	2	0	0	0	1	0	0
aroE; shikimate dehydrogenase [EC:1.1.1.25]	K00014	1	3	1	0	0	0	0	0	1	0	0	0	0	0	0	0	0	0	0	0	0	0	0	0	0	0	0	1	0	0
gyaR, GOR1; glyoxylate reductase [EC:1.1.1.26]	K00015	0	4	1	0	0	0	2	0	0	0	0	0	0	0	0	0	0	0	0	1	0	0	0	0	0	0	0	0	0	0
HMGCR; hydroxymethylglutaryl-CoA reductase (NADPH) [EC:1.1.1.34]	K00021	0	0	0	0	0	0	1	0	0	0	0	0	0	0	0	0	0	0	0	0	0	0	0	0	0	0	0	0	0	0
PGD, gnd, gntZ; 6-phosphogluconate dehydrogenase [EC:1.1.1.44 1.1.1.343]	K00033	0	1	0	0	1	0	0	0	0	0	0	0	0	0	0	0	0	0	0	1	0	0	0	0	0	0	0	0	0	0
gdh; glucose 1-dehydrogenase [EC:1.1.1.47]	K00034	0	0	0	0	0	0	0	0	0	0	0	0	0	0	1	0	0	0	0	0	0	0	0	0	0	0	0	0	0	0
G6PD, zwf; glucose-6-phosphate 1-dehydrogenase [EC:1.1.1.49 1.1.1.363]	K00036	0	0	0	0	1	0	0	0	0	0	0	0	0	0	0	0	0	0	0	1	0	0	0	0	0	0	0	0	0	0
ttuD; hydroxypyruvate reductase [EC:1.1.1.81]	K00050	0	1	1	0	0	0	1	0	0	0	0	0	0	0	0	0	0	0	0	0	0	0	0	0	0	0	0	0	0	0
leuB, IMDH; 3-isopropylmalate dehydrogenase [EC:1.1.1.85]	K00052	1	2	0	0	0	0	0	0	0	0	0	0	0	0	0	0	0	1	0	0	0	0	0	0	0	0	0	0	0	0
ilvC; ketol-acid reductoisomerase [EC:1.1.1.86]	K00053	2	1	1	0	0	0	0	0	0	0	0	0	0	0	0	0	0	0	0	0	0	0	0	0	0	0	0	1	0	0
mvaA; hydroxymethylglutaryl-CoA reductase [EC:1.1.1.88]	K00054	0	1	1	0	0	0	0	0	1	0	0	0	0	0	0	0	0	0	0	0	0	0	0	0	0	0	0	0	0	0
gpsA; glycerol-3-phosphate dehydrogenase (NAD(P)+) [EC:1.1.1.94]	K00057	0	0	0	2	0	0	0	0	0	0	0	0	0	0	0	0	0	0	0	1	0	0	0	0	0	0	0	0	0	0
serA, PHGDH; D-3-phosphoglycerate dehydrogenase / 2-oxoglutarate reductase [EC:1.1.1.95 1.1.1.399]	K00058	4	2	1	0	0	0	0	0	1	0	0	0	0	0	0	0	0	0	0	0	0	1	2	0	0	0	0	0	0	0
fabG; 3-oxoacyl-[acyl-carrier protein] reductase [EC:1.1.1.100]	K00059	1	0	2	1	1	0	0	0	0	0	0	0	0	0	1	0	0	1	0	0	0	1	1	0	0	0	0	1	0	0
tdh; threonine 3-dehydrogenase [EC:1.1.1.103]	K00060	0	0	0	0	0	0	0	0	2	0	0	0	0	0	0	0	0	0	0	0	0	0	0	0	0	0	0	0	0	0
algD; GDP-mannose 6-dehydrogenase [EC:1.1.1.132]	K00066	0	0	0	0	0	0	0	0	0	0	0	0	0	0	0	0	0	0	0	0	0	0	1	0	0	0	0	0	0	0
rfbD, rmlD; dTDP-4-dehydrorhamnose reductase [EC:1.1.1.133]	K00067	0	0	1	0	1	2	0	0	0	0	0	0	0	0	1	0	0	0	0	0	1	0	0	0	0	1	0	0	0	0
murB; UDP-N-acetylmuramate dehydrogenase [EC:1.3.1.98]	K00075	0	0	0	0	0	0	0	0	0	0	0	0	0	0	0	0	0	0	0	0	0	1	0	0	0	0	0	0	0	0
IMPDH, guaB; IMP dehydrogenase [EC:1.1.1.205]	K00088	0	2	1	1	1	0	0	0	2	0	0	0	0	0	0	0	0	0	0	1	1	1	1	0	0	1	0	1	0	0
E1.1.1.219; dihydroflavonol-4-reductase [EC:1.1.1.219]	K00091	0	0	0	0	0	0	0	0	0	0	0	1	0	0	0	0	0	0	0	0	0	0	0	0	0	0	0	0	0	0
fdoG, fdhF, fdwA; formate dehydrogenase major subunit [EC:1.17.1.9]	K00123	1	3	0	0	0	0	0	0	0	0	0	0	0	0	0	0	0	0	0	0	0	0	0	0	0	0	0	0	0	2
asd; aspartate-semialdehyde dehydrogenase [EC:1.2.1.11]	K00133	0	1	1	0	0	0	0	1	0	0	0	0	0	0	0	0	0	0	0	0	0	0	1	0	0	0	0	0	0	0
GAPDH, gapA; glyceraldehyde 3-phosphate dehydrogenase [EC:1.2.1.12]	K00134	1	2	0	1	1	1	2	1	1	0	0	0	0	0	0	0	0	0	0	1	1	1	1	0	0	0	0	1	0	0
gabD; succinate-semialdehyde dehydrogenase / glutarate-semialdehyde dehydrogenase [EC:1.2.1.16 1.2.1.79 1.2.1.20]	K00135	0	0	1	0	0	0	0	0	1	0	0	0	0	0	0	0	0	0	0	0	1	0	0	0	0	0	0	0	0	0
proA; glutamate-5-semialdehyde dehydrogenase [EC:1.2.1.41]	K00147	0	0	0	0	0	1	1	0	0	0	0	0	0	0	0	0	0	0	0	0	0	1	0	0	0	0	0	1	0	0
gap2; glyceraldehyde-3-phosphate dehydrogenase (NAD(P)) [EC:1.2.1.59]	K00150	0	0	1	0	1	0	1	0	0	0	0	0	0	0	0	0	1	0	0	0	0	0	0	0	0	0	0	0	0	0
korC, oorC; 2-oxoglutarate ferredoxin oxidoreductase subunit gamma [EC:1.2.7.3]	K00177	2	1	0	0	0	0	0	0	1	0	0	0	0	0	0	0	0	0	0	0	0	0	0	0	0	0	0	0	0	0
iorA; indolepyruvate ferredoxin oxidoreductase, alpha subunit [EC:1.2.7.8]	K00179	0	0	0	0	0	0	0	0	0	1	0	0	0	1	0	0	0	0	0	0	0	0	0	0	0	0	0	0	0	1
iorB; indolepyruvate ferredoxin oxidoreductase, beta subunit [EC:1.2.7.8]	K00180	0	0	0	0	0	0	0	0	0	1	0	0	0	1	0	0	0	0	0	0	0	0	0	0	0	0	0	0	0	1
vorD; 2-oxoisovalerate ferredoxin oxidoreductase, delta subunit [EC:1.2.7.7]	K00188	0	1	0	0	0	0	0	0	0	0	0	0	0	0	0	0	0	1	0	0	0	0	0	0	0	0	0	0	0	0
E1.3.1.12; prephenate dehydrogenase [EC:1.3.1.12]	K00210	0	0	0	1	0	0	0	0	1	0	0	0	0	0	0	0	0	0	0	0	0	0	0	0	0	0	0	0	0	0
dapB; 4-hydroxy-tetrahydrodipicolinate reductase [EC:1.17.1.8]	K00215	1	1	0	0	0	0	0	1	0	0	0	0	0	0	0	0	1	0	0	0	0	0	0	0	0	0	0	0	0	0
DHODH, pyrD; dihydroorotate dehydrogenase [EC:1.3.5.2]	K00254	0	0	0	0	0	0	0	0	0	0	0	0	0	0	0	0	0	0	0	0	1	0	0	0	0	0	0	0	0	0
mbtN, fadE14; acyl-ACP dehydrogenase [EC:1.3.99.-]	K00257	0	0	0	0	0	0	1	0	0	0	0	0	0	0	0	0	0	0	0	0	0	0	0	0	0	0	0	0	0	0
ald; alanine dehydrogenase [EC:1.4.1.1]	K00259	0	0	0	0	1	1	1	0	1	0	0	0	0	0	0	0	0	0	0	0	0	0	0	0	0	0	0	1	0	0
gudB, rocG; glutamate dehydrogenase [EC:1.4.1.2]	K00260	0	0	0	0	1	0	0	1	0	0	0	0	1	0	0	0	0	0	0	0	0	0	0	0	0	0	0	2	0	0
GLUD1_2, gdhA; glutamate dehydrogenase (NAD(P)+) [EC:1.4.1.3]	K00261	0	0	0	1	1	0	1	0	1	0	0	0	1	0	0	1	0	1	0	0	0	1	0	0	0	0	0	1	0	1
E1.4.1.4, gdhA; glutamate dehydrogenase (NADP+) [EC:1.4.1.4]	K00262	1	0	0	0	0	0	0	1	0	0	0	0	0	0	0	0	0	0	0	0	0	0	0	0	0	0	0	0	0	0
E1.4.1.9; leucine dehydrogenase [EC:1.4.1.9]	K00263	0	0	0	0	0	0	0	0	0	0	0	0	0	0	0	0	0	0	0	0	0	1	0	0	0	0	0	0	0	0
gltD; glutamate synthase (NADPH) small chain [EC:1.4.1.13]	K00266	0	0	0	0	0	0	0	0	0	0	0	0	0	0	0	0	0	0	0	0	0	0	0	1	0	0	0	0	0	0
gcvPA; glycine dehydrogenase subunit 1 [EC:1.4.4.2]	K00282	1	2	0	0	0	0	0	0	0	0	0	0	0	0	0	0	0	0	0	0	0	0	0	0	0	0	0	1	0	0
gcvPB; glycine dehydrogenase subunit 2 [EC:1.4.4.2]	K00283	1	2	0	0	0	0	0	0	0	0	0	0	0	0	0	0	0	0	0	0	0	0	0	0	0	0	0	1	0	0
proC; pyrroline-5-carboxylate reductase [EC:1.5.1.2]	K00286	1	0	0	0	1	1	1	0	1	0	0	1	0	0	0	0	0	0	0	0	0	2	0	0	0	0	0	1	0	0
DHFR, folA; dihydrofolate reductase [EC:1.5.1.3]	K00287	1	0	0	0	1	0	0	0	0	0	0	0	0	0	0	1	0	0	0	1	0	1	0	1	0	1	0	1	0	0
LYS9; saccharopine dehydrogenase (NADP+, L-glutamate forming) [EC:1.5.1.10]	K00293	0	0	0	1	0	0	0	0	0	0	0	0	0	0	0	0	0	0	0	0	0	0	0	0	0	0	0	0	0	0
metF, MTHFR; methylenetetrahydrofolate reductase (NADPH) [EC:1.5.1.20]	K00297	0	0	0	0	0	0	1	0	0	0	0	0	0	0	0	0	2	0	0	2	0	0	0	0	0	0	0	0	0	0
nuoE; NADH-quinone oxidoreductase subunit E [EC:7.1.1.2]	K00334	1	0	0	0	0	1	1	0	0	0	0	0	0	0	0	0	0	0	0	0	0	0	0	0	0	0	0	0	0	0
nuoF; NADH-quinone oxidoreductase subunit F [EC:7.1.1.2]	K00335	1	0	0	0	0	1	0	0	0	0	0	0	1	0	0	0	1	0	0	0	0	0	1	0	0	0	0	0	0	0
nuoG; NADH-quinone oxidoreductase subunit G [EC:7.1.1.2]	K00336	0	0	0	0	0	1	1	0	0	0	0	0	0	0	0	0	0	0	0	0	0	0	1	0	0	0	0	0	0	0
nqrF; Na+-transporting NADH:ubiquinone oxidoreductase subunit F [EC:7.2.1.1]	K00351	0	0	0	0	1	1	0	0	0	0	0	0	0	0	0	0	0	0	0	0	0	1	0	0	0	0	0	0	0	0
NQO1; NAD(P)H dehydrogenase (quinone) [EC:1.6.5.2]	K00355	0	0	0	0	0	0	0	0	0	0	0	0	0	0	0	0	0	0	0	0	0	0	1	0	0	0	0	0	0	0
E1.6.99.3; NADH dehydrogenase [EC:1.6.99.3]	K00356	0	0	1	0	0	0	0	0	0	0	0	0	0	0	0	0	1	0	0	0	0	0	0	0	0	0	0	0	0	0
trxB, TRR; thioredoxin reductase (NADPH) [EC:1.8.1.9]	K00384	1	1	1	2	2	1	1	0	1	1	0	0	1	1	3	1	1	1	1	1	3	1	1	0	0	0	0	1	2	0
cysH; phosphoadenosine phosphosulfate reductase [EC:1.8.4.8 1.8.4.10]	K00390	0	0	1	0	0	0	0	0	0	0	0	1	0	0	0	0	0	0	0	0	0	0	0	0	0	0	0	0	0	0
aprB; adenylylsulfate reductase, subunit B [EC:1.8.99.2]	K00395	0	1	0	1	0	0	0	0	0	0	0	0	0	0	0	0	0	0	0	0	0	0	1	0	0	0	0	0	0	0
ascD, ddhD, rfbI; CDP-4-dehydro-6-deoxyglucose reductase, E3 [EC:1.17.1.1]	K00523	0	0	0	0	1	0	0	0	0	0	0	0	0	0	0	0	0	0	0	1	0	1	0	0	0	0	0	0	0	0
E1.17.4.1A, nrdA, nrdE; ribonucleoside-diphosphate reductase alpha chain [EC:1.17.4.1]	K00525	0	0	1	0	2	3	0	1	0	0	0	0	0	0	0	1	0	2	1	2	2	1	0	0	1	1	0	1	0	1
rtpR; ribonucleoside-triphosphate reductase (thioredoxin) [EC:1.17.4.2]	K00527	1	2	2	2	0	0	2	0	2	0	1	1	2	2	2	3	3	1	0	0	0	0	1	1	0	0	0	0	2	0
E1.12.7.2L; ferredoxin hydrogenase large subunit [EC:1.12.7.2]	K00533	0	0	0	0	0	0	0	0	0	0	0	0	0	0	0	1	0	0	0	0	0	0	0	0	0	0	0	0	0	0
fqr; F420H(2)-dependent quinone reductase [EC:1.1.98.-]	K00540	1	1	0	0	0	0	0	0	0	0	1	0	0	0	0	1	0	0	0	1	0	0	0	0	0	0	0	0	0	0
metH, MTR; 5-methyltetrahydrofolate--homocysteine methyltransferase [EC:2.1.1.13]	K00548	1	2	0	0	0	0	1	0	0	0	0	0	0	0	0	0	0	0	0	0	0	0	0	0	0	0	0	0	0	0
TRMT1, trm1; tRNA (guanine26-N2/guanine27-N2)-dimethyltransferase [EC:2.1.1.215 2.1.1.216]	K00555	1	1	1	1	1	1	1	1	0	0	0	0	0	0	0	0	0	0	0	1	1	1	1	0	0	0	0	0	0	0
DNMT1, dcm; DNA (cytosine-5)-methyltransferase 1 [EC:2.1.1.37]	K00558	0	0	0	1	0	1	0	1	0	0	1	0	0	0	0	0	0	2	1	0	0	0	0	0	0	0	0	0	0	0
thyA, TYMS; thymidylate synthase [EC:2.1.1.45]	K00560	0	0	0	0	1	0	0	0	0	0	0	0	0	0	0	1	0	0	1	1	1	1	0	1	0	0	0	0	0	1
rsmC; 16S rRNA (guanine1207-N2)-methyltransferase [EC:2.1.1.172]	K00564	1	1	0	0	0	0	1	0	0	0	0	0	0	0	0	1	1	0	0	0	0	0	0	0	0	0	0	0	0	0
mnmA, trmU; tRNA-uridine 2-sulfurtransferase [EC:2.8.1.13]	K00566	0	0	0	1	0	0	1	0	0	0	1	0	0	0	0	0	0	0	1	0	0	0	0	0	0	0	0	0	0	0
ogt, MGMT; methylated-DNA-[protein]-cysteine S-methyltransferase [EC:2.1.1.63]	K00567	0	2	1	1	0	0	1	0	0	0	0	1	0	0	1	0	0	0	0	0	0	1	0	0	0	0	0	0	0	1
E2.1.1.72; site-specific DNA-methyltransferase (adenine-specific) [EC:2.1.1.72]	K00571	0	1	1	1	0	0	1	0	0	1	0	1	0	0	0	0	0	3	1	1	0	1	0	0	0	1	0	0	1	0
E2.1.1.77, pcm; protein-L-isoaspartate(D-aspartate) O-methyltransferase [EC:2.1.1.77]	K00573	1	1	0	0	1	1	1	0	0	0	1	0	0	0	1	0	0	0	1	0	0	1	0	0	0	0	0	1	0	1
cfa; cyclopropane-fatty-acyl-phospholipid synthase [EC:2.1.1.79]	K00574	0	0	0	0	0	0	1	0	0	0	0	0	0	0	0	0	0	1	0	0	0	0	0	0	0	0	0	0	0	0
mtrA; tetrahydromethanopterin S-methyltransferase subunit A [EC:2.1.1.86]	K00577	0	0	1	0	0	1	0	1	0	0	0	0	0	0	0	0	0	0	0	0	0	0	1	0	0	0	0	0	0	0
DPH5; diphthine methyl ester synthase [EC:2.1.1.314]	K00586	0	1	2	1	1	0	1	1	1	1	1	0	1	1	0	1	1	0	0	2	1	1	1	0	1	1	2	2	1	1
E2.1.1.113; site-specific DNA-methyltransferase (cytosine-N4-specific) [EC:2.1.1.113]	K00590	0	0	0	0	0	0	0	0	0	0	0	1	0	0	0	0	0	0	0	0	0	0	0	0	0	0	0	0	0	0
glyA, SHMT; glycine hydroxymethyltransferase [EC:2.1.2.1]	K00600	1	1	1	1	3	1	1	1	1	0	0	0	1	0	0	1	0	1	1	0	1	1	0	1	0	0	0	1	0	1
purH; phosphoribosylaminoimidazolecarboxamide formyltransferase / IMP cyclohydrolase [EC:2.1.2.3 3.5.4.10]	K00602	0	3	0	1	2	1	1	0	1	0	0	0	0	0	0	0	0	0	0	0	0	0	1	0	0	0	0	1	0	0
MTFMT, fmt; methionyl-tRNA formyltransferase [EC:2.1.2.9]	K00604	0	0	0	0	1	0	0	0	0	0	0	0	0	0	0	0	0	0	1	0	0	1	0	0	0	0	0	0	0	0
gcvT, AMT; aminomethyltransferase [EC:2.1.2.10]	K00605	0	0	0	0	0	0	0	0	0	0	0	0	0	0	0	0	0	0	0	0	0	0	0	0	0	0	0	1	0	0
panB; 3-methyl-2-oxobutanoate hydroxymethyltransferase [EC:2.1.2.11]	K00606	0	0	1	0	0	0	0	0	0	0	0	0	0	0	0	0	0	0	0	0	0	0	0	0	0	0	0	1	0	0
pyrB, PYR2; aspartate carbamoyltransferase catalytic subunit [EC:2.1.3.2]	K00609	3	1	0	0	1	1	1	1	1	0	0	0	1	0	0	0	0	0	1	1	0	0	0	1	1	0	0	1	0	0
pyrI; aspartate carbamoyltransferase regulatory subunit	K00610	0	0	1	0	1	1	1	0	1	0	0	0	0	0	0	0	0	0	1	0	0	0	0	1	0	0	0	1	0	0
OTC, argF, argI; ornithine carbamoyltransferase [EC:2.1.3.3]	K00611	1	1	2	0	1	1	1	0	1	0	0	0	0	0	0	0	1	0	0	0	0	0	0	1	0	0	0	1	0	0
E2.1.3.-; carbamoyltransferase [EC:2.1.3.-]	K00612	0	0	0	0	0	0	1	1	1	2	0	0	1	0	1	0	1	0	0	0	0	1	0	0	0	0	0	0	0	0
E2.2.1.1, tktA, tktB; transketolase [EC:2.2.1.1]	K00615	2	4	2	3	2	1	2	3	2	0	0	0	0	0	0	0	1	0	1	4	2	2	0	0	0	2	2	2	0	0
E2.2.1.2, talA, talB; transaldolase [EC:2.2.1.2]	K00616	0	0	1	1	1	1	1	2	1	0	0	0	0	0	0	0	1	0	0	0	0	0	0	0	0	0	0	1	0	0
argA; amino-acid N-acetyltransferase [EC:2.3.1.1]	K00619	0	0	0	0	0	0	0	0	0	0	0	0	0	0	0	0	0	0	0	0	0	0	1	0	0	0	0	0	0	0
E2.3.1.9, atoB; acetyl-CoA C-acetyltransferase [EC:2.3.1.9]	K00626	2	1	2	0	0	0	2	0	1	0	0	0	0	0	0	0	0	0	0	0	0	0	0	1	0	0	0	0	0	0
fadA, fadI; acetyl-CoA acyltransferase [EC:2.3.1.16]	K00632	0	0	0	0	0	0	1	0	0	0	0	0	0	0	0	0	0	0	0	0	0	0	0	0	0	0	0	0	0	0
kbl, GCAT; glycine C-acetyltransferase [EC:2.3.1.29]	K00639	0	1	1	0	0	1	1	0	1	0	0	0	0	0	0	0	0	0	0	0	0	0	0	0	0	0	0	0	0	0
cysE; serine O-acetyltransferase [EC:2.3.1.30]	K00640	0	0	0	0	1	0	0	0	0	0	0	0	0	0	0	0	0	0	0	0	0	1	1	0	0	0	0	1	0	0
fabH; 3-oxoacyl-[acyl-carrier-protein] synthase III [EC:2.3.1.180]	K00648	1	1	0	0	0	0	1	0	0	1	0	0	0	0	0	0	0	0	0	0	0	1	0	0	0	0	0	0	0	0
plsC; 1-acyl-sn-glycerol-3-phosphate acyltransferase [EC:2.3.1.51]	K00655	0	0	0	0	0	0	0	0	0	0	0	0	0	0	0	0	0	0	0	0	0	1	0	0	0	0	0	0	0	0
DLST, sucB; 2-oxoglutarate dehydrogenase E2 component (dihydrolipoamide succinyltransferase) [EC:2.3.1.61]	K00658	0	0	0	0	0	0	0	0	0	0	0	0	0	0	0	0	0	0	0	0	0	1	0	0	0	0	0	0	0	0
ACSF2; fatty-acyl-CoA synthase [EC:6.2.1.-]	K00666	0	0	0	0	0	0	0	0	2	0	0	0	0	0	0	0	0	0	0	0	0	0	0	0	0	0	0	0	0	0
ytmI; uncharacterized N-acetyltransferase [EC:2.3.1.-]	K00680	0	0	0	1	0	0	0	0	0	0	0	0	0	0	0	0	0	0	0	0	0	0	0	0	0	0	0	0	0	0
GYS; glycogen synthase [EC:2.4.1.11]	K00693	0	0	0	2	1	1	1	0	1	0	0	0	0	0	1	0	0	0	0	0	0	1	0	0	0	0	0	0	0	0
DPM1; dolichol-phosphate mannosyltransferase [EC:2.4.1.83]	K00721	0	1	1	0	2	1	3	1	2	0	0	1	1	0	0	1	1	0	0	1	0	1	0	0	0	0	0	0	0	0
POMT, pmt; dolichyl-phosphate-mannose-protein mannosyltransferase [EC:2.4.1.109]	K00728	0	0	0	0	0	0	0	0	0	0	0	0	0	0	1	0	0	0	0	0	0	0	0	0	0	0	0	0	0	0
ALG5; dolichyl-phosphate beta-glucosyltransferase [EC:2.4.1.117]	K00729	0	0	0	1	1	1	1	1	0	0	0	0	0	0	0	0	0	0	1	0	0	0	0	0	0	0	0	0	0	0
deoA, TYMP; thymidine phosphorylase [EC:2.4.2.4]	K00758	0	0	0	0	0	0	0	0	0	0	0	0	0	0	0	0	0	1	0	0	1	0	0	0	0	1	0	0	0	0
APRT, apt; adenine phosphoribosyltransferase [EC:2.4.2.7]	K00759	1	1	1	1	1	0	0	1	0	0	0	0	0	0	0	1	0	1	0	0	0	0	1	0	0	0	0	0	0	0
hprT, hpt, HPRT1; hypoxanthine phosphoribosyltransferase [EC:2.4.2.8]	K00760	0	0	0	0	1	0	1	0	1	0	0	0	0	0	0	0	0	0	0	0	0	0	0	0	0	0	0	0	0	0
upp, UPRT; uracil phosphoribosyltransferase [EC:2.4.2.9]	K00761	0	0	0	0	0	0	0	0	1	0	0	0	0	0	0	0	0	0	0	0	0	0	0	0	0	0	0	0	0	0
pyrE; orotate phosphoribosyltransferase [EC:2.4.2.10]	K00762	0	0	1	0	1	1	1	1	1	0	0	0	1	0	0	0	0	0	0	0	0	0	1	0	0	0	1	0	1	0
pncB, NAPRT1; nicotinate phosphoribosyltransferase [EC:6.3.4.21]	K00763	0	0	0	0	0	0	0	0	1	0	0	0	0	0	0	0	0	0	1	0	0	0	0	0	0	0	0	0	0	0
purF, PPAT; amidophosphoribosyltransferase [EC:2.4.2.14]	K00764	1	1	1	1	1	1	1	1	1	0	0	0	0	0	0	0	0	0	0	0	0	1	1	0	0	0	0	1	0	0
hisG; ATP phosphoribosyltransferase [EC:2.4.2.17]	K00765	0	0	1	0	0	0	0	0	0	0	0	0	0	0	0	0	0	0	0	0	0	0	0	0	1	0	0	0	0	0
trpD; anthranilate phosphoribosyltransferase [EC:2.4.2.18]	K00766	0	0	1	0	1	0	0	0	1	0	0	0	0	0	0	0	0	0	0	0	0	1	1	0	0	0	0	1	0	0
nadC, QPRT; nicotinate-nucleotide pyrophosphorylase (carboxylating) [EC:2.4.2.19]	K00767	1	2	1	0	0	0	1	0	0	0	0	0	0	0	0	0	0	0	0	0	0	0	0	0	0	0	0	1	0	0
mtaP, MTAP; 5'-methylthioadenosine phosphorylase [EC:2.4.2.28]	K00772	0	3	1	2	0	0	1	1	1	0	0	0	0	0	1	1	1	2	0	0	2	1	1	0	0	0	0	0	0	0
tgt, QTRT1; queuine tRNA-ribosyltransferase [EC:2.4.2.29]	K00773	0	0	0	1	1	1	1	0	0	0	0	1	0	0	0	1	0	1	0	0	0	0	1	1	1	0	0	0	0	0
rlmH; 23S rRNA (pseudouridine1915-N3)-methyltransferase [EC:2.1.1.177]	K00783	0	0	0	1	0	0	0	0	0	0	0	0	0	0	0	0	0	0	0	0	1	0	0	0	0	0	0	0	0	0
rnz; ribonuclease Z [EC:3.1.26.11]	K00784	1	3	1	1	0	0	1	1	1	0	1	1	1	1	1	0	1	1	1	1	1	1	1	1	0	1	0	1	1	1
E2.4.-.-; glycosyltransferase [EC:2.4.-.-]	K00786	0	0	1	0	0	0	0	0	0	0	0	0	0	0	0	1	0	0	0	1	0	1	0	0	0	0	0	0	0	0
thiE; thiamine-phosphate pyrophosphorylase [EC:2.5.1.3]	K00788	0	0	0	0	0	0	0	0	1	0	0	0	0	0	0	0	0	0	0	0	0	0	1	0	0	0	0	0	0	0
metK; S-adenosylmethionine synthetase [EC:2.5.1.6]	K00789	1	1	2	0	1	1	1	0	1	0	0	0	1	1	0	0	0	2	0	2	1	1	2	1	0	0	0	2	0	1
murA; UDP-N-acetylglucosamine 1-carboxyvinyltransferase [EC:2.5.1.7]	K00790	0	0	0	0	0	0	0	0	0	0	0	0	0	0	0	0	0	0	0	0	0	1	0	0	0	0	0	0	0	0
ribE, RIB5; riboflavin synthase [EC:2.5.1.9]	K00793	0	0	0	0	0	0	1	0	1	0	0	0	0	0	0	0	0	0	0	0	0	0	1	0	0	0	0	1	0	0
ribH, RIB4; 6,7-dimethyl-8-ribityllumazine synthase [EC:2.5.1.78]	K00794	0	0	0	0	0	0	1	0	2	0	0	0	0	0	0	0	0	0	0	0	0	0	1	0	0	0	0	0	0	0
speE, SRM; spermidine synthase [EC:2.5.1.16]	K00797	0	1	0	0	1	1	1	0	0	0	0	0	0	0	0	0	0	0	0	0	0	0	0	0	0	0	0	0	0	0
MMAB, pduO; cob(I)alamin adenosyltransferase [EC:2.5.1.17]	K00798	0	0	1	0	0	0	0	1	0	0	0	0	0	0	0	0	0	0	0	1	0	1	0	0	0	0	0	0	0	0
aroA; 3-phosphoshikimate 1-carboxyvinyltransferase [EC:2.5.1.19]	K00800	0	2	1	0	0	0	0	0	1	0	0	0	0	0	0	0	0	0	0	0	0	0	1	0	0	0	0	1	0	0
FDFT1; farnesyl-diphosphate farnesyltransferase [EC:2.5.1.21]	K00801	0	0	0	0	0	0	1	0	0	0	0	0	0	0	0	0	0	0	0	0	0	0	0	0	0	0	0	0	0	0
GGPS1; geranylgeranyl diphosphate synthase, type III [EC:2.5.1.1 2.5.1.10 2.5.1.29]	K00804	0	0	0	0	0	0	1	0	0	0	0	0	0	0	0	0	0	0	0	0	0	0	0	0	0	0	0	0	0	0
uppS; undecaprenyl diphosphate synthase [EC:2.5.1.31]	K00806	0	0	0	1	0	0	0	0	0	0	0	0	0	0	0	0	0	0	1	0	0	0	1	0	0	0	0	0	0	1
DHPS, dys; deoxyhypusine synthase [EC:2.5.1.46]	K00809	1	1	1	0	1	1	1	0	0	1	1	1	1	1	1	1	1	2	1	1	2	1	1	0	1	1	0	1	1	1
aspB; aspartate aminotransferase [EC:2.6.1.1]	K00812	3	1	3	2	0	1	1	0	1	0	0	0	0	0	0	0	0	0	0	0	0	0	0	0	0	0	0	0	0	0
hisC; histidinol-phosphate aminotransferase [EC:2.6.1.9]	K00817	0	0	1	0	0	0	0	0	1	0	0	0	0	0	0	0	0	0	0	0	0	0	0	1	0	0	0	1	0	0
glmS, GFPT; glucosamine---fructose-6-phosphate aminotransferase (isomerizing) [EC:2.6.1.16]	K00820	0	2	1	1	1	0	1	1	2	0	1	0	0	1	0	0	0	0	0	1	1	0	1	0	0	0	0	2	0	1
E2.6.1.42, ilvE; branched-chain amino acid aminotransferase [EC:2.6.1.42]	K00826	1	1	2	0	0	0	0	0	1	0	0	0	0	0	0	0	0	0	0	0	0	1	0	0	0	0	0	1	0	0
ISS1, VAS1; aromatic aminotransferase [EC:2.6.1.-]	K00837	0	0	0	0	0	0	0	0	0	0	0	0	0	0	0	1	0	0	0	0	0	0	0	0	0	0	0	0	0	0
glk; glucokinase [EC:2.7.1.2]	K00845	0	1	0	1	1	1	1	1	1	0	0	0	0	0	0	0	0	0	0	0	0	0	0	0	0	0	0	0	0	0
E2.7.1.4, scrK; fructokinase [EC:2.7.1.4]	K00847	0	0	1	2	0	0	0	0	0	0	0	0	0	0	0	0	0	0	0	0	0	1	0	0	0	0	0	0	0	0
rbsK, RBKS; ribokinase [EC:2.7.1.15]	K00852	1	2	0	1	1	1	1	1	0	0	0	0	0	0	0	0	0	0	0	1	0	1	1	0	0	0	0	1	0	0
tdk, TK; thymidine kinase [EC:2.7.1.21]	K00857	0	0	0	0	0	0	0	0	0	0	0	0	0	0	0	0	0	0	0	1	0	1	0	0	0	0	0	0	0	1
ppnK, NADK; NAD+ kinase [EC:2.7.1.23]	K00858	1	1	2	0	1	1	1	0	0	0	0	0	0	0	1	0	0	0	0	0	0	1	0	0	0	0	0	1	0	1
coaE; dephospho-CoA kinase [EC:2.7.1.24]	K00859	0	0	0	0	1	1	1	0	1	0	0	0	0	0	0	0	0	0	0	0	0	0	0	0	0	0	0	1	0	0
cysC; adenylylsulfate kinase [EC:2.7.1.25]	K00860	1	0	1	0	0	0	0	0	0	0	0	0	0	0	0	0	0	0	0	0	0	0	0	0	0	0	0	0	0	1
RFK, FMN1; riboflavin kinase [EC:2.7.1.26]	K00861	0	0	0	0	0	0	0	0	0	0	0	0	0	0	0	0	0	0	0	0	0	0	0	0	0	0	0	1	0	0
glpK, GK; glycerol kinase [EC:2.7.1.30]	K00864	0	0	0	0	0	0	0	0	0	0	0	0	0	0	0	0	0	0	0	1	0	0	0	0	0	0	0	0	0	0
E2.7.1.36, MVK, mvaK1; mevalonate kinase [EC:2.7.1.36]	K00869	1	1	1	0	0	0	1	0	1	0	0	0	0	0	0	0	0	1	0	0	0	0	0	1	0	0	0	1	0	0
thrB1; homoserine kinase [EC:2.7.1.39]	K00872	1	1	1	0	0	0	0	0	0	0	0	0	0	0	0	0	0	0	0	0	0	1	0	0	0	0	0	1	0	0
udk, UCK; uridine kinase [EC:2.7.1.48]	K00876	0	0	0	0	0	0	0	0	0	2	0	0	0	0	0	0	0	0	0	0	0	1	0	0	0	0	0	0	0	0
thiM; hydroxyethylthiazole kinase [EC:2.7.1.50]	K00878	0	0	0	0	0	0	0	0	1	0	0	0	0	0	0	0	0	0	0	0	0	0	0	0	0	0	0	0	0	0
E2.7.1.71, aroK, aroL; shikimate kinase [EC:2.7.1.71]	K00891	1	2	1	0	0	0	0	0	0	0	0	0	0	0	0	0	0	0	0	0	0	0	0	0	0	0	0	2	0	0
dgkA, DGK; diacylglycerol kinase (ATP) [EC:2.7.1.107]	K00901	0	0	0	0	0	0	0	0	0	0	0	0	0	0	0	0	0	0	0	0	0	0	0	0	0	0	0	0	1	0
E2.7.1.-; kinase [EC:2.7.1.-]	K00924	0	0	0	0	0	0	1	0	0	0	0	0	0	0	0	0	0	0	0	0	1	1	1	0	0	0	0	0	0	0
arcC; carbamate kinase [EC:2.7.2.2]	K00926	1	1	0	0	0	0	0	0	1	0	0	0	0	0	0	0	0	0	0	0	0	0	0	1	0	0	0	0	0	0
PGK, pgk; phosphoglycerate kinase [EC:2.7.2.3]	K00927	1	0	1	0	1	1	1	0	1	0	0	0	0	0	1	0	0	0	0	1	1	1	1	0	0	0	0	1	0	0
lysC; aspartate kinase [EC:2.7.2.4]	K00928	0	1	3	0	0	0	0	1	0	0	0	0	0	0	0	0	0	0	0	1	0	0	1	0	0	0	0	0	0	0
proB; glutamate 5-kinase [EC:2.7.2.11]	K00931	0	0	0	0	0	1	1	0	0	0	0	0	0	0	0	0	0	0	0	0	0	1	1	0	0	0	0	1	0	0
pdtaS; two-component system, sensor histidine kinase PdtaS [EC:2.7.13.3]	K00936	0	0	0	0	0	0	1	0	0	0	0	0	0	0	0	1	0	0	0	0	1	0	0	0	0	0	0	0	0	0
adk, AK; adenylate kinase [EC:2.7.4.3]	K00939	1	2	1	1	1	1	1	1	1	1	0	0	0	0	1	1	2	2	0	1	4	2	1	0	1	1	0	0	0	1
ndk, NME; nucleoside-diphosphate kinase [EC:2.7.4.6]	K00940	1	1	0	1	1	1	1	1	0	1	0	1	1	1	1	1	2	1	1	1	1	1	0	1	1	0	1	1	2	1
tmk, DTYMK; dTMP kinase [EC:2.7.4.9]	K00943	0	2	1	2	1	1	1	0	0	0	1	0	0	0	0	2	1	0	1	0	1	1	1	0	0	0	0	1	0	1
cmk; CMP/dCMP kinase [EC:2.7.4.25]	K00945	1	1	1	0	0	1	1	1	1	1	1	1	0	0	1	0	1	0	0	1	1	1	1	0	0	0	0	1	0	1
thiL; thiamine-monophosphate kinase [EC:2.7.4.16]	K00946	1	0	1	0	0	0	0	0	2	0	0	0	0	0	0	0	0	0	0	0	0	0	1	0	0	0	0	0	0	0
PRPS, prsA; ribose-phosphate pyrophosphokinase [EC:2.7.6.1]	K00948	0	1	1	1	2	2	2	1	1	0	0	0	0	0	1	0	1	0	0	2	1	1	1	0	1	1	0	2	0	0
thiN, TPK1, THI80; thiamine pyrophosphokinase [EC:2.7.6.2]	K00949	0	0	0	0	0	0	1	0	0	0	0	0	0	0	0	0	0	0	0	0	0	0	0	0	0	0	0	0	0	0
relA; GTP pyrophosphokinase [EC:2.7.6.5]	K00951	2	1	0	1	0	0	0	0	2	0	0	0	0	0	0	1	1	1	0	1	1	0	0	0	0	0	0	2	0	0
nadM; nicotinamide-nucleotide adenylyltransferase [EC:2.7.7.1]	K00952	0	1	1	1	1	1	1	0	0	0	0	0	0	0	1	0	0	0	0	0	0	0	1	0	0	0	0	1	0	0
E2.7.7.3A, coaD, kdtB; pantetheine-phosphate adenylyltransferase [EC:2.7.7.3]	K00954	0	0	0	0	2	1	1	0	1	0	0	0	0	0	0	0	0	0	0	0	0	0	1	0	0	0	0	1	0	0
cysNC; bifunctional enzyme CysN/CysC [EC:2.7.7.4 2.7.1.25]	K00955	0	0	0	0	0	0	0	0	1	0	0	1	0	1	0	0	0	0	0	0	0	0	0	0	0	0	0	0	0	0
cysN; sulfate adenylyltransferase subunit 1 [EC:2.7.7.4]	K00956	0	0	0	0	0	0	0	0	0	0	0	0	0	1	0	0	0	0	0	0	0	0	0	0	0	0	0	0	0	0
cysD; sulfate adenylyltransferase subunit 2 [EC:2.7.7.4]	K00957	0	0	0	0	0	0	0	0	1	0	0	1	0	1	0	0	0	0	0	0	0	0	0	0	0	0	0	0	0	0
E2.7.7.6; DNA-directed RNA polymerase [EC:2.7.7.6]	K00960	0	0	0	0	1	0	0	0	0	0	0	0	0	1	0	0	0	0	0	0	0	1	0	0	0	0	0	0	0	0
pnp, PNPT1; polyribonucleotide nucleotidyltransferase [EC:2.7.7.8]	K00962	0	0	0	0	0	0	0	0	0	0	0	0	0	0	0	0	0	0	0	0	1	0	0	0	0	0	0	0	0	0
UGP2, galU, galF; UTP--glucose-1-phosphate uridylyltransferase [EC:2.7.7.9]	K00963	0	0	0	0	0	0	0	0	0	0	0	0	0	0	0	0	1	1	0	0	0	0	0	0	0	0	0	0	0	0
galT, GALT; UDPglucose--hexose-1-phosphate uridylyltransferase [EC:2.7.7.12]	K00965	0	0	1	1	1	1	1	2	1	0	0	0	0	0	1	0	0	0	0	0	0	0	0	0	0	0	0	0	0	0
GMPP; mannose-1-phosphate guanylyltransferase [EC:2.7.7.13]	K00966	0	2	2	0	1	1	1	2	1	0	0	0	0	0	0	1	2	0	0	1	0	1	1	0	0	0	1	0	0	0
PCYT1; choline-phosphate cytidylyltransferase [EC:2.7.7.15]	K00968	0	0	0	0	0	1	0	0	0	0	0	0	0	0	0	0	0	0	0	0	0	0	0	0	0	0	0	0	0	0
manC, cpsB; mannose-1-phosphate guanylyltransferase [EC:2.7.7.13]	K00971	0	0	0	0	0	0	0	0	0	0	0	0	0	0	0	0	1	0	0	0	0	0	0	0	0	0	0	1	0	0
E2.7.7.24, rfbA, rffH; glucose-1-phosphate thymidylyltransferase [EC:2.7.7.24]	K00973	0	0	0	0	1	2	1	1	2	2	0	1	0	0	1	1	1	1	0	1	2	2	1	0	0	0	0	2	0	0
cca; tRNA nucleotidyltransferase (CCA-adding enzyme) [EC:2.7.7.72 3.1.3.- 3.1.4.-]	K00974	0	0	0	0	0	0	0	0	1	0	0	0	0	0	0	0	0	0	0	0	0	0	0	0	1	0	0	0	0	0
glgC; glucose-1-phosphate adenylyltransferase [EC:2.7.7.27]	K00975	0	0	0	0	0	0	0	0	0	0	0	0	0	0	0	0	0	0	0	0	0	1	0	0	0	0	0	0	0	0
rfbF; glucose-1-phosphate cytidylyltransferase [EC:2.7.7.33]	K00978	0	0	0	0	1	0	1	0	0	0	0	0	0	0	0	0	0	0	0	0	0	0	0	0	0	0	0	0	0	0
tagD; glycerol-3-phosphate cytidylyltransferase [EC:2.7.7.39]	K00980	0	0	1	0	0	2	1	0	0	0	0	0	0	0	0	0	0	0	1	0	0	0	0	0	0	0	0	0	0	0
neuA; N-acylneuraminate cytidylyltransferase [EC:2.7.7.43]	K00983	0	0	1	0	0	1	0	0	0	0	0	0	0	0	0	0	0	0	0	0	0	0	0	1	0	0	0	0	0	0
ltrA; RNA-directed DNA polymerase [EC:2.7.7.49]	K00986	0	0	0	1	0	0	0	0	0	0	0	0	0	0	0	0	0	0	0	0	1	0	0	0	0	0	0	0	0	0
murU; N-acetyl-alpha-D-muramate 1-phosphate uridylyltransferase [EC:2.7.7.99]	K00992	0	0	0	0	0	0	0	0	0	0	0	0	0	0	0	1	0	0	0	0	0	0	0	0	0	0	0	0	0	0
pgsA, PGS1; CDP-diacylglycerol---glycerol-3-phosphate 3-phosphatidyltransferase [EC:2.7.8.5]	K00995	0	0	0	0	0	0	0	0	0	0	0	0	0	0	0	0	0	0	0	0	0	0	2	0	0	0	0	0	0	0
acpS; holo-[acyl-carrier protein] synthase [EC:2.7.8.7]	K00997	0	0	0	0	0	0	1	1	0	0	0	0	0	0	0	0	0	0	0	0	0	0	0	0	0	0	0	0	0	0
ALG7; UDP-N-acetylglucosamine--dolichyl-phosphate N-acetylglucosaminephosphotransferase [EC:2.7.8.15]	K01001	1	0	1	0	0	0	0	0	2	1	0	1	1	1	0	1	0	0	1	1	0	0	0	0	1	0	1	0	0	0
SULT1; sulfotransferase [EC:2.8.2.-]	K01025	0	0	0	0	0	0	0	0	0	0	0	0	0	0	0	0	0	0	0	0	0	1	0	0	0	0	0	0	0	0
PGLS, pgl, devB; 6-phosphogluconolactonase [EC:3.1.1.31]	K01057	0	0	0	0	1	0	0	0	0	0	0	0	0	0	0	0	0	0	0	1	0	0	0	0	0	0	0	0	0	0
gloB, gloC, HAGH; hydroxyacylglutathione hydrolase [EC:3.1.2.6]	K01069	0	0	0	1	0	0	1	0	0	0	0	0	0	0	0	0	0	0	0	0	0	0	0	0	0	0	0	0	0	0
serB, PSPH; phosphoserine phosphatase [EC:3.1.3.3]	K01079	0	0	1	1	1	1	0	0	0	0	0	0	0	0	0	0	0	0	0	0	0	0	0	0	0	0	0	1	0	0
E3.1.3.5; 5'-nucleotidase [EC:3.1.3.5]	K01081	0	0	0	0	0	0	0	0	0	1	0	0	0	0	0	1	0	0	0	1	0	1	0	0	1	0	0	0	2	0
gph; phosphoglycolate phosphatase [EC:3.1.3.18]	K01091	1	2	0	0	0	0	2	0	0	0	0	0	0	0	0	0	0	0	0	0	0	0	0	0	0	0	1	0	0	0
E3.1.3.25, IMPA, suhB; myo-inositol-1(or 4)-monophosphatase [EC:3.1.3.25]	K01092	1	1	1	1	2	0	1	0	1	0	0	0	0	0	0	0	0	0	0	0	0	1	0	0	0	0	0	1	0	0
E3.1.3.48; protein-tyrosine phosphatase [EC:3.1.3.48]	K01104	0	0	0	0	0	0	0	0	0	0	0	1	0	0	0	1	0	1	0	1	0	0	0	0	0	0	0	0	0	0
E3.1.4.46, glpQ, ugpQ; glycerophosphoryl diester phosphodiesterase [EC:3.1.4.46]	K01126	1	1	0	0	0	0	0	0	0	0	1	0	0	0	0	0	0	0	0	1	0	0	0	0	0	0	0	0	0	0
dgt; dGTPase [EC:3.1.5.1]	K01129	0	0	0	2	0	0	0	0	0	0	0	0	0	0	0	0	0	0	0	0	0	0	0	0	0	0	0	0	0	0
spoT; GTP diphosphokinase / guanosine-3',5'-bis(diphosphate) 3'-diphosphatase [EC:2.7.6.5 3.1.7.2]	K01139	0	0	1	0	0	0	0	0	0	0	0	0	0	0	0	0	0	0	0	0	0	0	0	1	0	0	0	0	0	0
E3.1.11.2, xthA; exodeoxyribonuclease III [EC:3.1.11.2]	K01142	0	0	0	0	0	0	0	0	0	0	0	0	0	0	0	0	0	0	0	1	1	2	0	0	0	0	0	0	0	0
nfo; deoxyribonuclease IV [EC:3.1.21.2]	K01151	2	1	1	0	2	1	1	0	1	1	1	0	0	1	0	1	0	1	0	0	0	0	1	1	1	1	0	0	0	0
hsdR; type I restriction enzyme, R subunit [EC:3.1.21.3]	K01153	0	1	0	1	0	0	0	0	0	0	0	0	0	0	0	0	0	0	1	0	0	0	0	0	1	1	0	1	0	0
hsdS; type I restriction enzyme, S subunit [EC:3.1.21.3]	K01154	0	1	0	1	0	0	0	0	0	0	0	0	0	0	0	0	0	0	1	0	0	0	0	0	0	1	0	1	0	0
res; type III restriction enzyme [EC:3.1.21.5]	K01156	0	0	0	0	0	0	0	0	0	0	1	0	0	0	0	0	0	0	0	0	0	0	0	0	0	0	0	0	0	0
ruvC; crossover junction endodeoxyribonuclease RuvC [EC:3.1.22.4]	K01159	0	0	0	0	0	0	0	0	0	0	0	0	0	0	0	0	1	0	0	0	0	0	0	0	0	0	0	0	0	0
E3.1.25.1; deoxyribonuclease (pyrimidine dimer) [EC:3.1.25.1]	K01161	0	0	0	0	0	0	0	0	0	0	0	0	0	0	0	1	0	0	0	0	0	0	0	0	0	0	0	0	0	0
endA; tRNA-intron endonuclease, archaea type [EC:4.6.1.16]	K01170	0	2	2	1	0	0	1	1	1	0	1	1	1	1	1	0	1	0	1	1	1	1	1	0	0	1	0	1	1	1
nuc; micrococcal nuclease [EC:3.1.31.1]	K01174	0	0	0	0	0	0	0	0	0	2	1	0	1	1	0	0	1	1	0	0	0	0	0	0	1	0	1	0	0	0
nagZ; beta-N-acetylhexosaminidase [EC:3.2.1.52]	K01207	0	0	0	0	1	0	0	0	0	0	0	0	0	0	1	0	0	0	1	0	2	0	0	0	0	1	0	0	0	0
E3.2.1.96; mannosyl-glycoprotein endo-beta-N-acetylglucosaminidase [EC:3.2.1.96]	K01227	0	0	0	0	1	0	0	0	0	0	0	0	0	0	0	0	0	0	0	0	0	0	0	0	0	0	0	0	0	0
mtnN, mtn, pfs; adenosylhomocysteine nucleosidase [EC:3.2.2.9]	K01243	1	1	0	0	1	0	0	0	0	0	0	0	0	0	0	0	0	0	0	0	0	0	0	0	0	0	0	1	0	0
tag; DNA-3-methyladenine glycosylase I [EC:3.2.2.20]	K01246	2	3	1	0	0	0	0	0	0	0	0	0	0	0	0	0	0	0	0	1	0	0	0	0	0	0	0	0	0	0
E3.3.1.1, ahcY; adenosylhomocysteinase [EC:3.3.1.1]	K01251	0	1	1	0	2	1	1	1	1	0	0	0	0	1	1	0	0	0	0	0	1	1	1	0	0	0	0	1	0	0
CARP, pepA; leucyl aminopeptidase [EC:3.4.11.1]	K01255	0	0	1	0	1	1	1	0	0	0	0	0	0	0	0	0	1	0	0	1	1	1	0	0	0	0	0	1	0	0
pepP; Xaa-Pro aminopeptidase [EC:3.4.11.9]	K01262	1	0	1	0	0	0	0	0	1	0	0	0	0	0	0	0	0	1	0	1	0	0	0	0	0	0	0	1	0	1
map; methionyl aminopeptidase [EC:3.4.11.18]	K01265	0	1	1	1	1	1	1	0	1	1	1	1	1	1	0	1	1	0	1	1	1	1	1	1	2	1	1	1	1	1
pepQ; Xaa-Pro dipeptidase [EC:3.4.13.9]	K01271	0	2	1	1	1	1	1	0	0	0	0	0	0	0	0	0	0	0	0	0	1	1	1	0	0	0	0	1	0	0
ldcA; muramoyltetrapeptide carboxypeptidase [EC:3.4.17.13]	K01297	0	0	0	0	0	0	0	0	0	0	0	0	0	0	0	1	0	1	0	0	0	0	0	0	0	0	0	0	0	0
E3.4.17.19; carboxypeptidase Taq [EC:3.4.17.19]	K01299	0	1	0	0	0	0	0	0	0	0	0	0	0	0	0	1	0	0	0	0	0	0	0	0	0	0	0	0	0	0
lon; ATP-dependent Lon protease [EC:3.4.21.53]	K01338	0	0	2	0	0	0	0	0	0	0	0	0	0	0	0	0	0	0	0	1	0	0	0	0	0	0	0	0	0	0
aprE; subtilisin [EC:3.4.21.62]	K01342	0	0	0	0	0	0	0	0	0	0	0	0	0	0	1	0	0	0	0	0	0	0	0	0	0	0	0	0	0	0
KAE1, tsaD, QRI7; N6-L-threonylcarbamoyladenine synthase [EC:2.3.1.234]	K01409	0	0	1	1	1	1	1	1	1	1	1	0	1	1	1	1	1	1	0	1	2	1	1	0	0	1	1	1	1	0
E3.5.1.1, ansA, ansB; L-asparaginase [EC:3.5.1.1]	K01424	0	0	0	0	1	0	0	0	1	0	0	0	0	0	0	0	0	0	0	0	0	0	0	0	0	0	0	3	0	0
argE; acetylornithine deacetylase [EC:3.5.1.16]	K01438	4	4	0	1	0	0	0	0	0	0	0	0	0	0	0	0	0	0	0	0	0	0	0	0	0	0	0	0	0	0
dapE; succinyl-diaminopimelate desuccinylase [EC:3.5.1.18]	K01439	4	3	0	1	0	0	0	1	1	0	0	0	0	0	0	0	0	0	0	0	1	0	0	0	0	0	0	0	0	0
amiABC; N-acetylmuramoyl-L-alanine amidase [EC:3.5.1.28]	K01448	0	0	0	0	0	0	0	0	0	0	0	0	0	0	0	0	0	0	1	0	0	0	0	0	0	0	0	0	0	0
URA4, pyrC; dihydroorotase [EC:3.5.2.3]	K01465	4	6	0	0	1	1	1	1	1	0	0	0	0	0	0	0	0	0	0	0	0	0	2	1	0	0	0	1	1	0
E3.5.2.10; creatinine amidohydrolase [EC:3.5.2.10]	K01470	1	5	0	0	0	0	0	0	0	0	0	0	0	0	0	0	0	0	0	0	0	0	1	0	0	0	0	0	0	0
E3.5.3.1, rocF, arg; arginase [EC:3.5.3.1]	K01476	1	1	0	0	1	0	0	0	0	0	0	0	0	0	0	0	0	0	0	0	0	0	0	0	0	0	0	0	0	0
hutG; formiminoglutamase [EC:3.5.3.8]	K01479	0	0	0	1	0	1	0	0	0	0	0	0	0	0	1	0	0	0	0	0	0	1	0	0	1	0	0	0	0	0
speB; agmatinase [EC:3.5.3.11]	K01480	0	1	2	0	0	1	1	0	1	0	1	1	1	1	0	0	1	1	0	1	1	0	0	0	1	1	0	0	1	1
add, ADA; adenosine deaminase [EC:3.5.4.4]	K01488	3	2	0	0	0	0	0	0	0	0	0	0	0	0	0	0	0	0	0	0	0	1	0	0	0	0	0	0	0	0
cdd, CDA; cytidine deaminase [EC:3.5.4.5]	K01489	0	0	0	0	0	0	0	0	0	0	0	0	0	0	0	0	1	0	0	1	0	0	0	1	0	0	0	0	0	0
folD; methylenetetrahydrofolate dehydrogenase (NADP+) / methenyltetrahydrofolate cyclohydrolase [EC:1.5.1.5 3.5.4.9]	K01491	1	0	2	0	1	1	1	1	1	0	0	0	1	0	0	0	0	0	1	0	0	1	0	0	0	0	0	1	0	0
comEB; dCMP deaminase [EC:3.5.4.12]	K01493	1	1	1	0	1	1	1	0	0	0	1	0	0	1	0	0	1	0	0	0	2	1	0	0	0	0	0	1	1	0
dcd; dCTP deaminase [EC:3.5.4.13]	K01494	0	0	0	0	1	0	0	1	1	1	0	1	0	0	0	1	1	1	0	1	2	0	0	0	0	0	0	0	1	0
GCH1, folE; GTP cyclohydrolase IA [EC:3.5.4.16]	K01495	0	0	1	0	0	0	0	0	0	0	0	0	1	0	0	0	0	0	1	0	0	0	0	0	0	0	0	0	0	0
hisI; phosphoribosyl-AMP cyclohydrolase [EC:3.5.4.19]	K01496	1	0	1	0	0	0	0	0	0	0	0	0	0	0	0	0	0	0	0	0	0	0	0	0	1	0	0	0	0	0
ppa; inorganic pyrophosphatase [EC:3.6.1.1]	K01507	1	2	1	0	0	0	0	0	1	0	0	0	0	0	0	0	0	0	0	1	0	0	0	0	0	0	0	0	0	0
acyP; acylphosphatase [EC:3.6.1.7]	K01512	1	1	0	1	1	0	1	1	1	0	0	1	1	0	1	1	1	0	1	0	0	1	0	0	0	1	0	1	0	0
nudF; ADP-ribose pyrophosphatase [EC:3.6.1.13]	K01515	2	2	1	0	0	0	0	0	0	0	0	0	0	0	0	1	0	0	0	0	0	0	0	1	0	0	0	0	0	0
ITPA; inosine triphosphate pyrophosphatase [EC:3.6.1.-]	K01519	0	0	0	0	0	0	0	0	0	0	0	0	0	0	0	0	0	0	0	1	0	1	0	0	0	0	0	0	0	0
dut, DUT; dUTP pyrophosphatase [EC:3.6.1.23]	K01520	1	1	0	1	1	1	1	1	1	0	0	0	0	0	1	1	0	1	0	1	2	0	0	0	1	0	0	1	1	1
ATP1A; sodium/potassium-transporting ATPase subunit alpha [EC:3.6.3.9]	K01539	0	0	0	1	0	0	0	0	0	0	0	0	0	0	0	0	0	0	0	0	0	1	0	0	0	0	0	0	0	0
lysA; diaminopimelate decarboxylase [EC:4.1.1.20]	K01586	1	0	0	0	0	0	0	1	1	0	1	0	0	0	0	0	1	0	0	1	0	1	0	0	0	0	0	0	0	0
PAICS; phosphoribosylaminoimidazole carboxylase / phosphoribosylaminoimidazole-succinocarboxamide synthase [EC:4.1.1.21 6.3.2.6]	K01587	0	0	0	0	0	0	0	0	1	0	0	0	0	0	0	0	0	0	0	0	0	0	0	0	0	0	0	0	0	0
purE; 5-(carboxyamino)imidazole ribonucleotide mutase [EC:5.4.99.18]	K01588	0	1	1	0	0	0	0	0	1	0	0	0	0	0	0	0	0	0	0	0	0	0	0	0	0	0	0	0	0	0
pyrF; orotidine-5'-phosphate decarboxylase [EC:4.1.1.23]	K01591	1	1	1	1	1	1	1	0	1	0	0	0	1	0	0	0	0	0	0	0	1	0	3	1	0	0	1	0	1	0
ppc; phosphoenolpyruvate carboxylase [EC:4.1.1.31]	K01595	0	0	0	1	0	1	1	0	0	0	0	0	0	0	0	0	0	0	0	0	0	0	0	0	0	0	0	0	0	0
MVD, mvaD; diphosphomevalonate decarboxylase [EC:4.1.1.33]	K01597	0	0	0	0	0	0	0	0	0	0	0	0	0	0	0	0	0	0	0	0	0	0	0	0	0	0	0	1	0	0
trpC; indole-3-glycerol phosphate synthase [EC:4.1.1.48]	K01609	0	0	1	0	0	0	0	0	1	0	0	0	0	0	0	0	0	0	1	0	0	0	0	0	0	0	0	0	0	0
E4.1.1.49, pckA; phosphoenolpyruvate carboxykinase (ATP) [EC:4.1.1.49]	K01610	0	0	1	0	0	0	0	0	1	0	0	0	0	0	0	0	0	0	0	0	0	0	0	0	0	0	0	0	0	0
speD, AMD1; S-adenosylmethionine decarboxylase [EC:4.1.1.50]	K01611	1	2	0	0	0	0	0	0	0	0	0	1	0	0	0	0	0	0	0	0	1	0	0	0	0	0	0	1	0	0
psd, PISD; phosphatidylserine decarboxylase [EC:4.1.1.65]	K01613	0	0	0	0	1	1	0	0	0	0	0	0	0	0	0	0	0	0	0	0	0	1	1	0	0	0	0	0	0	0
K01622; fructose 1,6-bisphosphate aldolase/phosphatase [EC:4.1.2.13 3.1.3.11]	K01622	0	0	2	0	0	0	0	0	1	0	0	0	0	0	0	0	0	0	0	0	0	0	0	0	0	0	0	0	0	0
FBA, fbaA; fructose-bisphosphate aldolase, class II [EC:4.1.2.13]	K01624	2	2	0	1	1	1	0	0	0	0	0	0	0	0	0	0	0	0	0	0	1	0	0	0	0	0	0	0	0	0
E2.5.1.54, aroF, aroG, aroH; 3-deoxy-7-phosphoheptulonate synthase [EC:2.5.1.54]	K01626	0	0	0	1	0	0	0	0	0	0	0	0	0	0	0	0	0	0	0	0	0	0	0	0	0	0	0	0	0	0
E2.3.3.10; hydroxymethylglutaryl-CoA synthase [EC:2.3.3.10]	K01641	2	1	1	0	0	0	1	0	1	0	0	0	0	0	0	0	0	0	0	0	0	0	0	0	0	0	0	0	0	0
leuA, IMS; 2-isopropylmalate synthase [EC:2.3.3.13]	K01649	0	1	2	0	0	0	1	0	1	0	0	0	0	0	0	0	0	0	0	0	0	0	0	0	0	0	0	1	0	0
E2.2.1.6L, ilvB, ilvG, ilvI; acetolactate synthase I/II/III large subunit [EC:2.2.1.6]	K01652	5	1	0	0	0	0	0	1	0	0	0	0	0	0	0	0	0	0	0	0	0	0	0	0	0	0	0	1	1	0
E2.2.1.6S, ilvH, ilvN; acetolactate synthase I/III small subunit [EC:2.2.1.6]	K01653	1	0	0	0	0	0	0	0	0	0	0	0	0	0	0	0	0	0	0	0	0	0	0	0	0	0	0	1	0	0
E2.5.1.56, neuB; N-acetylneuraminate synthase [EC:2.5.1.56]	K01654	0	0	3	0	0	2	0	0	0	0	0	0	1	1	0	0	0	0	1	0	0	0	0	0	1	0	0	0	0	0
trpE; anthranilate synthase component I [EC:4.1.3.27]	K01657	0	0	1	0	0	0	0	0	1	0	0	0	0	0	0	0	0	0	0	0	0	0	0	0	0	0	0	1	0	0
trpG; anthranilate synthase component II [EC:4.1.3.27]	K01658	0	0	1	0	0	0	0	0	0	0	0	0	0	0	0	0	0	0	0	0	0	0	0	0	0	0	0	1	0	0
pabA; para-aminobenzoate synthetase component II [EC:2.6.1.85]	K01664	0	0	0	0	0	0	0	0	1	0	0	0	0	0	0	0	0	0	0	0	0	0	0	0	0	0	0	0	0	0
E4.2.1.2A, fumA, fumB; fumarate hydratase, class I [EC:4.2.1.2]	K01676	1	0	0	0	2	2	2	2	0	0	0	0	0	0	0	0	0	0	0	0	0	0	1	0	0	0	0	0	0	0
ilvD; dihydroxy-acid dehydratase [EC:4.2.1.9]	K01687	1	1	1	0	0	0	0	0	0	0	0	0	0	0	0	0	0	0	0	0	0	0	0	0	0	0	0	1	0	0
ENO, eno; enolase [EC:4.2.1.11]	K01689	0	1	1	1	2	1	1	0	1	0	1	0	1	1	0	1	1	1	1	0	1	1	1	0	0	0	1	1	1	0
hisB; imidazoleglycerol-phosphate dehydratase [EC:4.2.1.19]	K01693	0	0	1	0	0	0	1	0	0	0	0	0	0	0	0	0	0	0	0	0	0	0	0	0	0	0	0	1	0	0
trpA; tryptophan synthase alpha chain [EC:4.2.1.20]	K01695	0	0	2	0	0	0	0	0	1	0	0	0	0	0	0	0	0	0	2	0	0	0	0	0	0	0	0	1	0	0
trpB; tryptophan synthase beta chain [EC:4.2.1.20]	K01696	0	0	1	0	0	0	0	0	1	0	0	0	0	0	0	0	0	0	1	0	0	0	0	0	0	0	0	1	0	0
CBS; cystathionine beta-synthase [EC:4.2.1.22]	K01697	0	0	0	0	0	0	0	0	0	0	0	0	0	1	0	0	0	0	0	0	0	0	0	0	0	0	0	0	0	0
leuC, IPMI-L; 3-isopropylmalate/(R)-2-methylmalate dehydratase large subunit [EC:4.2.1.33 4.2.1.35]	K01703	2	1	2	0	0	0	1	0	0	0	0	0	0	0	0	0	0	0	0	0	0	0	0	0	0	0	2	0	0	0
leuD, IPMI-S; 3-isopropylmalate/(R)-2-methylmalate dehydratase small subunit [EC:4.2.1.33 4.2.1.35]	K01704	2	0	2	0	0	0	1	0	0	0	0	0	0	0	0	0	0	0	0	0	0	0	0	0	0	0	1	0	0	0
rfbG; CDP-glucose 4,6-dehydratase [EC:4.2.1.45]	K01709	0	0	0	0	1	1	1	0	0	0	0	0	0	0	0	0	0	0	0	0	0	0	0	0	0	0	0	0	0	0
E4.2.1.46, rfbB, rffG; dTDP-glucose 4,6-dehydratase [EC:4.2.1.46]	K01710	0	0	0	0	0	1	1	1	3	1	0	0	0	0	0	1	0	1	0	0	1	1	0	0	1	0	1	2	0	0
gmd, GMDS; GDPmannose 4,6-dehydratase [EC:4.2.1.47]	K01711	0	0	0	0	1	0	1	1	0	0	1	0	2	0	0	1	0	0	0	1	0	0	0	0	0	1	0	0	0	0
dapA; 4-hydroxy-tetrahydrodipicolinate synthase [EC:4.3.3.7]	K01714	2	1	0	0	0	0	0	1	0	0	0	0	0	0	0	0	0	0	0	0	0	0	1	0	0	0	0	0	0	0
PCBD, phhB; 4a-hydroxytetrahydrobiopterin dehydratase [EC:4.2.1.96]	K01724	0	0	1	0	0	0	0	0	0	0	0	0	0	0	0	0	0	0	0	1	0	0	0	0	0	0	0	0	0	0
thrC; threonine synthase [EC:4.2.3.1]	K01733	2	1	2	0	0	0	0	0	0	0	0	0	0	0	0	0	0	0	0	0	0	0	1	1	0	0	0	1	0	0
aroB; 3-dehydroquinate synthase [EC:4.2.3.4]	K01735	1	2	0	0	0	0	0	0	1	0	0	0	0	0	0	0	0	0	1	0	0	0	1	0	0	0	0	1	0	0
aroC; chorismate synthase [EC:4.2.3.5]	K01736	1	2	1	0	0	0	0	0	1	0	0	0	0	0	0	0	0	0	0	0	0	0	0	0	0	0	0	1	0	0
queD, ptpS, PTS; 6-pyruvoyltetrahydropterin/6-carboxytetrahydropterin synthase [EC:4.2.3.12 4.1.2.50]	K01737	0	0	1	0	0	0	0	0	0	0	0	0	0	0	0	0	0	0	1	0	0	0	1	0	0	0	0	0	0	0
cysK; cysteine synthase [EC:2.5.1.47]	K01738	1	2	2	0	1	1	1	0	1	0	0	0	0	0	0	1	0	0	0	0	0	1	0	0	0	0	0	1	0	0
metB; cystathionine gamma-synthase [EC:2.5.1.48]	K01739	0	0	0	0	0	0	0	0	0	0	0	0	0	1	0	0	0	0	0	0	0	0	0	0	0	0	0	0	0	0
aspA; aspartate ammonia-lyase [EC:4.3.1.1]	K01744	0	0	1	0	0	0	0	1	1	0	0	0	1	0	0	0	0	0	0	0	0	0	0	0	0	0	0	0	0	0
hutH, HAL; histidine ammonia-lyase [EC:4.3.1.3]	K01745	0	0	0	1	0	0	0	0	0	0	0	0	0	0	0	0	0	0	0	0	0	0	0	0	0	0	0	0	0	0
E4.3.1.19, ilvA, tdcB; threonine dehydratase [EC:4.3.1.19]	K01754	3	1	1	0	0	0	0	0	0	0	0	0	0	0	0	0	0	0	1	0	0	0	0	0	0	0	0	0	0	0
argH, ASL; argininosuccinate lyase [EC:4.3.2.1]	K01755	1	2	1	0	1	1	1	0	2	0	0	0	0	0	0	0	0	0	0	0	0	0	0	0	0	0	0	1	0	0
purB, ADSL; adenylosuccinate lyase [EC:4.3.2.2]	K01756	0	0	1	1	1	1	1	1	1	0	0	0	0	0	0	0	0	0	0	0	0	0	0	0	0	0	0	2	0	0
CTH; cystathionine gamma-lyase [EC:4.4.1.1]	K01758	0	0	0	0	0	0	0	0	0	0	0	0	0	1	0	0	0	0	0	0	0	0	0	0	0	0	0	0	0	0
GLO1, gloA; lactoylglutathione lyase [EC:4.4.1.5]	K01759	1	2	1	0	0	0	0	0	0	0	0	0	0	0	0	0	0	0	0	0	0	0	1	0	1	0	0	0	0	0
E4.4.1.11; methionine-gamma-lyase [EC:4.4.1.11]	K01761	0	0	0	0	0	0	1	0	0	0	0	0	0	0	0	0	0	0	0	0	0	0	1	0	0	0	0	0	0	0
E4.6.1.1; adenylate cyclase [EC:4.6.1.1]	K01768	0	0	0	2	0	0	0	0	0	0	0	0	0	0	0	0	0	0	0	0	0	0	0	0	0	0	1	0	0	0
alr; alanine racemase [EC:5.1.1.1]	K01775	4	1	0	0	0	0	0	0	0	0	0	0	0	0	0	0	0	0	0	0	0	0	0	0	0	1	0	0	0	0
dapF; diaminopimelate epimerase [EC:5.1.1.7]	K01778	0	0	0	0	0	0	0	1	0	0	0	0	0	0	0	0	0	0	0	0	0	0	0	0	0	0	0	0	0	0
racD; aspartate racemase [EC:5.1.1.13]	K01779	1	2	0	0	0	0	0	0	0	0	0	0	0	0	0	1	0	2	0	3	0	1	0	0	0	0	0	0	1	0
rpe, RPE; ribulose-phosphate 3-epimerase [EC:5.1.3.1]	K01783	0	0	0	1	1	1	1	0	1	0	0	0	0	0	0	0	0	0	0	1	1	1	0	0	0	1	0	1	0	0
galE, GALE; UDP-glucose 4-epimerase [EC:5.1.3.2]	K01784	1	1	0	3	1	2	3	1	0	2	0	2	0	2	0	1	3	2	1	1	1	2	0	2	0	0	1	0	0	0
rfbC, rmlC; dTDP-4-dehydrorhamnose 3,5-epimerase [EC:5.1.3.13]	K01790	0	0	0	0	0	1	0	0	0	0	0	0	0	0	0	0	0	0	0	0	1	0	0	0	0	0	0	0	0	0
wecB; UDP-N-acetylglucosamine 2-epimerase (non-hydrolysing) [EC:5.1.3.14]	K01791	0	0	0	1	0	0	1	0	0	0	0	0	0	1	0	0	0	1	0	0	1	0	1	0	0	1	0	0	0	0
E5.2.1.8; peptidylprolyl isomerase [EC:5.2.1.8]	K01802	1	1	1	1	2	1	2	1	2	1	1	0	2	0	0	0	1	1	1	0	1	0	0	0	2	2	2	1	2	1
TPI, tpiA; triosephosphate isomerase (TIM) [EC:5.3.1.1]	K01803	0	1	1	2	1	1	3	1	1	0	0	0	0	0	0	0	0	0	0	1	2	1	1	0	0	0	0	2	0	0
xylA; xylose isomerase [EC:5.3.1.5]	K01805	1	1	0	0	0	0	0	0	0	0	0	0	0	0	0	0	0	0	0	0	0	0	0	1	0	0	0	0	0	0
rpiA; ribose 5-phosphate isomerase A [EC:5.3.1.6]	K01807	2	1	0	0	0	0	0	0	1	0	0	0	0	0	0	0	0	0	0	0	0	0	0	1	0	0	0	1	0	0
rpiB; ribose 5-phosphate isomerase B [EC:5.3.1.6]	K01808	0	0	0	1	1	1	1	1	1	0	0	0	0	0	0	0	1	0	0	0	1	1	0	0	0	0	0	1	0	0
praC, xylH; 4-oxalocrotonate tautomerase [EC:5.3.2.6]	K01821	1	1	1	0	0	0	0	0	0	0	0	1	0	0	0	0	0	0	0	0	0	0	0	0	0	0	0	0	0	0
idi, IDI; isopentenyl-diphosphate Delta-isomerase [EC:5.3.3.2]	K01823	1	1	1	1	1	1	1	1	1	0	0	0	1	0	0	0	0	0	0	0	0	3	1	0	0	0	0	0	0	0
PGAM, gpmA; 2,3-bisphosphoglycerate-dependent phosphoglycerate mutase [EC:5.4.2.11]	K01834	0	0	0	0	0	0	1	1	0	0	1	1	1	0	0	0	0	1	1	0	1	1	1	1	1	0	0	1	1	0
manB; phosphomannomutase [EC:5.4.2.8]	K01840	0	0	0	1	0	1	1	1	0	0	0	0	0	0	0	0	0	0	0	0	0	1	1	0	0	0	0	0	0	0
pepM; phosphoenolpyruvate phosphomutase [EC:5.4.2.9]	K01841	0	0	0	1	0	0	0	0	0	0	0	0	0	0	0	0	0	0	0	0	0	2	1	0	0	0	0	0	0	0
kamA; lysine 2,3-aminomutase [EC:5.4.3.2]	K01843	0	0	0	0	0	0	0	0	0	0	2	0	0	0	1	0	0	0	0	0	0	0	0	0	0	0	0	0	0	0
E5.4.99.5; chorismate mutase [EC:5.4.99.5]	K01850	0	0	0	0	0	0	0	0	0	0	0	0	0	0	0	0	0	0	1	0	0	0	0	0	0	0	0	0	0	0
YARS, tyrS; tyrosyl-tRNA synthetase [EC:6.1.1.1]	K01866	1	1	1	2	1	1	1	1	1	0	1	1	1	1	1	0	1	1	1	1	1	1	1	1	1	1	2	1	2	2
WARS, trpS; tryptophanyl-tRNA synthetase [EC:6.1.1.2]	K01867	0	1	1	1	1	1	1	1	1	1	1	0	1	1	0	1	1	0	2	1	1	1	1	1	1	1	1	1	1	1
TARS, thrS; threonyl-tRNA synthetase [EC:6.1.1.3]	K01868	1	3	1	1	1	1	1	1	1	1	1	0	1	1	1	1	1	2	1	3	1	1	2	2	1	1	1	1	2	1
LARS, leuS; leucyl-tRNA synthetase [EC:6.1.1.4]	K01869	1	1	1	1	2	2	1	1	1	1	1	1	1	1	1	0	1	2	2	1	1	1	2	1	1	2	0	1	0	1
IARS, ileS; isoleucyl-tRNA synthetase [EC:6.1.1.5]	K01870	1	3	2	2	1	1	1	0	1	1	1	1	1	1	2	1	1	1	1	1	2	1	1	1	1	1	1	2	1	2
AARS, alaS; alanyl-tRNA synthetase [EC:6.1.1.7]	K01872	3	3	1	1	1	2	1	1	2	1	1	1	1	1	1	0	2	0	1	1	1	1	1	1	1	2	1	1	1	1
VARS, valS; valyl-tRNA synthetase [EC:6.1.1.9]	K01873	1	2	1	2	2	1	1	2	2	1	2	1	2	1	1	2	2	0	1	1	1	1	1	1	2	1	0	1	1	2
MARS, metG; methionyl-tRNA synthetase [EC:6.1.1.10]	K01874	1	1	1	2	1	1	1	3	2	1	3	1	1	1	1	2	3	1	1	1	1	0	3	2	2	1	1	0	1	3
SARS, serS; seryl-tRNA synthetase [EC:6.1.1.11]	K01875	2	1	1	1	2	1	1	1	1	0	1	1	2	1	1	1	1	0	2	1	1	1	1	1	1	1	0	1	2	1
aspS; aspartyl-tRNA synthetase [EC:6.1.1.12]	K01876	1	0	2	1	1	1	1	1	1	0	1	1	1	2	0	1	1	1	1	1	1	1	1	1	1	2	1	1	1	1
GARS, glyS1; glycyl-tRNA synthetase [EC:6.1.1.14]	K01880	1	1	2	1	1	1	1	1	0	1	1	0	1	1	0	1	1	1	1	1	1	1	1	1	1	2	0	1	1	1
PARS, proS; prolyl-tRNA synthetase [EC:6.1.1.15]	K01881	0	1	1	1	1	1	1	1	2	1	1	1	1	1	0	1	1	1	1	1	1	1	2	0	1	1	1	0	2	1
CARS, cysS; cysteinyl-tRNA synthetase [EC:6.1.1.16]	K01883	0	0	1	1	1	1	1	1	2	2	2	1	1	2	1	1	1	1	2	1	1	1	1	1	0	1	1	0	1	1
EARS, gltX; glutamyl-tRNA synthetase [EC:6.1.1.17]	K01885	1	1	1	1	1	1	1	1	1	1	1	0	1	1	0	1	2	1	1	1	1	1	1	1	1	1	1	1	1	1
RARS, argS; arginyl-tRNA synthetase [EC:6.1.1.19]	K01887	0	1	2	1	1	1	1	1	1	0	1	1	1	1	2	0	0	1	1	1	1	1	1	1	1	1	1	1	1	1
FARSA, pheS; phenylalanyl-tRNA synthetase alpha chain [EC:6.1.1.20]	K01889	1	1	2	1	1	1	1	0	1	1	1	0	1	1	1	2	1	1	2	0	1	1	1	1	1	1	0	1	1	2
FARSB, pheT; phenylalanyl-tRNA synthetase beta chain [EC:6.1.1.20]	K01890	1	0	2	1	1	1	1	0	1	1	1	0	1	2	1	1	1	1	1	1	1	1	1	1	1	1	1	1	1	1
HARS, hisS; histidyl-tRNA synthetase [EC:6.1.1.21]	K01892	1	1	1	1	2	1	1	1	1	0	1	2	1	1	0	1	1	1	1	1	1	1	1	1	2	1	1	1	2	1
NARS, asnS; asparaginyl-tRNA synthetase [EC:6.1.1.22]	K01893	0	1	0	1	1	1	1	0	3	1	1	1	0	1	1	2	1	1	0	1	1	1	0	0	0	1	0	0	0	0
ACSL, fadD; long-chain acyl-CoA synthetase [EC:6.2.1.3]	K01897	1	0	0	0	0	0	0	1	0	0	0	0	0	0	0	1	0	0	0	0	0	0	0	0	0	0	0	0	0	0
sucD; succinyl-CoA synthetase alpha subunit [EC:6.2.1.5]	K01902	1	0	1	0	0	0	0	0	0	0	0	0	0	0	0	1	1	1	0	1	0	0	0	0	0	0	0	0	0	0
sucC; succinyl-CoA synthetase beta subunit [EC:6.2.1.5]	K01903	1	0	1	0	0	0	0	0	0	0	0	0	0	0	0	1	1	1	0	0	0	0	0	0	0	0	0	0	0	0
paaK; phenylacetate-CoA ligase [EC:6.2.1.30]	K01912	0	0	0	1	0	0	0	0	1	0	0	0	0	0	0	0	0	0	0	0	0	0	0	0	0	0	0	0	0	0
asnA; aspartate--ammonia ligase [EC:6.3.1.1]	K01914	0	0	0	1	1	0	1	0	0	0	0	0	0	0	0	0	0	0	0	0	0	0	0	0	0	0	0	0	0	0
glnA, GLUL; glutamine synthetase [EC:6.3.1.2]	K01915	1	2	3	0	0	1	0	0	1	0	0	0	0	0	0	0	0	0	0	0	0	0	0	0	0	0	0	0	0	0
nadE; NAD+ synthase [EC:6.3.1.5]	K01916	0	0	1	0	0	0	0	0	1	0	0	0	0	0	1	1	1	0	0	0	0	0	1	0	0	0	0	1	0	0
ddl; D-alanine-D-alanine ligase [EC:6.3.2.4]	K01921	0	0	1	0	0	0	0	0	0	0	0	0	0	0	0	0	0	0	0	0	0	1	0	0	0	0	0	0	0	0
purC; phosphoribosylaminoimidazole-succinocarboxamide synthase [EC:6.3.2.6]	K01923	1	1	1	1	1	2	1	1	1	0	0	0	0	0	0	0	0	0	1	0	0	0	0	0	0	0	0	1	0	0
purM; phosphoribosylformylglycinamidine cyclo-ligase [EC:6.3.3.1]	K01933	0	0	2	1	0	2	1	1	1	0	0	0	0	0	0	0	0	0	0	0	0	0	1	0	0	0	0	1	0	0
MTHFS; 5-formyltetrahydrofolate cyclo-ligase [EC:6.3.3.2]	K01934	0	0	2	0	1	1	1	0	1	0	0	0	0	0	0	0	0	0	0	0	0	1	0	0	0	0	0	1	0	0
pyrG, CTPS; CTP synthase [EC:6.3.4.2]	K01937	1	1	1	1	1	0	1	1	1	0	0	0	0	0	0	1	0	0	0	1	0	1	1	0	0	0	0	1	0	0
purA, ADSS; adenylosuccinate synthase [EC:6.3.4.4]	K01939	0	1	1	2	1	1	1	0	1	0	0	0	0	0	0	1	1	0	0	1	0	2	2	0	0	0	0	1	0	0
argG, ASS1; argininosuccinate synthase [EC:6.3.4.5]	K01940	2	1	1	0	1	0	1	0	1	0	0	0	0	0	0	0	0	0	0	0	0	0	0	0	0	0	0	1	0	0
purD; phosphoribosylamine---glycine ligase [EC:6.3.4.13]	K01945	0	1	2	0	1	2	1	1	2	0	0	0	0	0	0	0	0	0	0	1	0	0	0	0	0	0	0	1	0	0
E6.3.5.1, NADSYN1, QNS1, nadE; NAD+ synthase (glutamine-hydrolysing) [EC:6.3.5.1]	K01950	0	0	0	0	0	0	1	0	0	0	0	0	0	0	0	0	0	0	0	0	0	0	0	0	0	0	0	0	0	0
guaA, GMPS; GMP synthase (glutamine-hydrolysing) [EC:6.3.5.2]	K01951	2	2	2	0	1	1	2	1	1	0	0	0	1	0	0	0	1	0	1	0	1	1	0	0	0	0	0	1	0	0
purL, PFAS; phosphoribosylformylglycinamidine synthase [EC:6.3.5.3]	K01952	2	6	3	2	2	2	2	2	3	0	0	0	0	0	0	0	0	0	2	0	0	0	2	0	0	0	0	4	0	0
asnB, ASNS; asparagine synthase (glutamine-hydrolysing) [EC:6.3.5.4]	K01953	1	1	5	3	2	3	3	2	1	1	3	0	2	1	0	2	0	1	1	3	2	1	2	0	0	1	1	2	1	0
carB, CPA2; carbamoyl-phosphate synthase large subunit [EC:6.3.5.5]	K01955	0	0	1	0	0	1	1	1	1	0	0	1	1	0	0	0	0	0	0	0	0	0	0	0	0	0	0	3	0	0
carA, CPA1; carbamoyl-phosphate synthase small subunit [EC:6.3.5.5]	K01956	0	0	1	0	0	1	1	1	1	0	0	0	0	0	0	0	0	0	0	0	0	1	0	0	0	0	0	1	0	0
RTCA, rtcA; RNA 3'-terminal phosphate cyclase (ATP) [EC:6.5.1.4]	K01974	0	1	1	0	0	0	0	0	0	0	0	0	0	0	0	0	2	1	0	0	0	0	0	0	0	0	0	0	0	0
thpR; RNA 2',3'-cyclic 3'-phosphodiesterase [EC:3.1.4.58]	K01975	1	1	1	0	1	0	1	1	0	0	1	1	0	1	1	0	1	1	1	0	0	2	1	0	0	0	0	1	0	0
ABC.X4.S; putative ABC transport system substrate-binding protein	K01989	0	0	0	0	0	0	0	0	0	0	0	0	0	0	0	0	0	1	0	0	0	0	0	0	0	0	0	0	0	0
ABC-2.A; ABC-2 type transport system ATP-binding protein	K01990	2	3	2	3	0	0	1	0	0	1	0	0	1	0	0	1	2	1	0	2	1	3	1	0	0	1	0	1	0	0
ABC-2.P; ABC-2 type transport system permease protein	K01992	1	1	2	0	0	0	1	0	0	2	0	0	0	0	0	0	2	0	0	1	0	0	0	0	0	0	0	1	0	0
livG; branched-chain amino acid transport system ATP-binding protein	K01995	1	0	0	1	0	0	0	0	0	0	0	0	0	0	0	0	0	0	0	0	1	0	0	0	0	0	0	0	0	0
livF; branched-chain amino acid transport system ATP-binding protein	K01996	1	0	0	1	0	0	0	0	0	0	0	0	0	0	0	0	0	0	0	0	1	0	0	0	0	0	0	0	0	0
livH; branched-chain amino acid transport system permease protein	K01997	3	0	0	1	0	0	0	0	0	0	1	0	0	0	0	0	0	0	0	0	1	0	0	0	0	0	0	0	0	0
livM; branched-chain amino acid transport system permease protein	K01998	1	3	0	1	0	0	0	0	0	0	0	0	0	0	0	0	0	0	0	0	1	0	0	0	0	0	0	0	0	0
livK; branched-chain amino acid transport system substrate-binding protein	K01999	0	0	0	1	0	0	0	0	0	0	0	0	0	0	0	0	0	0	0	0	1	0	0	0	0	0	0	0	0	0
ABC.CD.A; putative ABC transport system ATP-binding protein	K02003	0	3	0	3	2	2	1	1	2	0	1	0	1	1	2	1	1	1	1	2	1	1	1	0	1	0	2	1	1	1
ABC.CD.P; putative ABC transport system permease protein	K02004	3	2	0	4	2	3	2	2	2	1	1	0	1	2	3	1	1	1	2	2	2	2	2	0	4	0	3	0	1	1
cbiM; cobalt/nickel transport system permease protein	K02007	0	0	0	0	0	0	0	0	1	0	0	0	0	0	0	0	0	0	0	0	0	0	0	0	0	0	0	0	0	0
TC.FEV.OM; iron complex outermembrane recepter protein	K02014	0	0	0	0	0	0	0	0	0	0	0	0	0	0	0	0	0	0	0	1	0	0	0	0	0	0	0	0	0	0
ABC.PA.A; polar amino acid transport system ATP-binding protein [EC:7.4.2.1]	K02028	0	0	0	0	0	0	0	0	0	0	0	0	0	0	0	1	0	0	0	0	0	0	0	0	0	0	0	0	0	0
ABC.PA.P; polar amino acid transport system permease protein	K02029	0	0	0	0	0	0	0	0	0	0	0	0	0	0	0	1	0	0	0	0	0	1	0	0	0	0	0	0	0	0
ABC.PA.S; polar amino acid transport system substrate-binding protein	K02030	0	0	0	0	0	0	1	0	0	0	0	0	0	0	0	1	0	0	0	0	0	0	0	0	0	0	0	0	0	0
ABC.PE.A; peptide/nickel transport system ATP-binding protein	K02031	1	0	1	0	0	0	0	0	0	0	0	0	0	0	0	0	0	0	0	0	0	0	0	0	0	1	0	0	0	0
ABC.PE.A1; peptide/nickel transport system ATP-binding protein	K02032	1	0	1	0	0	0	0	0	0	0	0	0	0	0	0	0	0	0	0	0	0	0	0	0	0	0	0	0	1	0
ABC.SN.A; NitT/TauT family transport system ATP-binding protein	K02049	0	0	1	1	0	0	0	0	1	0	0	0	0	0	0	0	0	0	0	0	0	1	0	0	0	0	0	0	0	0
ABC.SN.P; NitT/TauT family transport system permease protein	K02050	0	0	1	1	0	0	0	0	1	1	0	0	0	0	0	0	0	0	0	0	0	1	0	0	0	0	0	0	0	0
ABC.SN.S; NitT/TauT family transport system substrate-binding protein	K02051	0	0	1	1	0	0	0	1	0	1	0	0	0	0	0	0	0	0	0	0	0	1	0	0	0	0	0	0	0	0
ABC.SP.A; putative spermidine/putrescine transport system ATP-binding protein	K02052	0	0	0	0	0	0	0	0	0	0	0	0	0	0	0	0	0	0	0	0	0	0	0	0	0	0	0	1	0	0
thiQ; thiamine transport system ATP-binding protein	K02062	0	0	0	0	0	0	0	0	0	0	0	0	0	0	0	0	0	0	0	0	0	0	0	0	0	0	0	1	0	0
acpP; acyl carrier protein	K02078	0	0	0	0	1	0	0	0	0	0	0	0	0	0	0	0	0	0	0	0	0	0	0	0	0	0	0	0	0	0
ATPVA, ntpA, atpA; V/A-type H+/Na+-transporting ATPase subunit A [EC:7.1.2.2 7.2.2.1]	K02117	1	0	1	0	2	1	2	1	1	0	0	0	0	0	0	0	0	0	0	0	0	0	0	0	0	0	0	1	0	0
ATPVB, ntpB, atpB; V/A-type H+/Na+-transporting ATPase subunit B	K02118	1	0	2	0	1	1	2	2	0	0	0	0	0	0	0	0	0	0	0	0	0	0	0	0	0	0	0	1	0	0
ATPVC, ntpC, atpC; V/A-type H+/Na+-transporting ATPase subunit C	K02119	0	0	1	0	1	0	1	1	0	0	0	0	0	0	0	0	0	0	0	0	0	0	0	0	0	0	0	0	0	0
ATPVD, ntpD, atpD; V/A-type H+/Na+-transporting ATPase subunit D	K02120	0	0	1	0	1	1	2	1	0	0	0	0	0	0	0	0	0	0	0	0	0	0	0	0	0	0	0	1	0	0
ATPVE, ntpE, atpE; V/A-type H+/Na+-transporting ATPase subunit E	K02121	0	0	1	0	0	0	0	1	0	0	0	0	0	0	0	0	0	0	0	0	0	0	0	0	0	0	0	0	0	0
ATPVF, ntpF, atpF; V/A-type H+/Na+-transporting ATPase subunit F	K02122	0	0	1	0	1	0	1	1	0	0	0	0	0	0	0	0	0	0	0	0	0	0	0	0	0	0	0	0	0	0
ATPVI, ntpI, atpI; V/A-type H+/Na+-transporting ATPase subunit I	K02123	0	0	2	0	1	1	2	1	1	0	0	0	0	0	0	0	0	0	0	0	0	0	0	0	0	0	0	0	0	0
ATPVK, ntpK, atpK; V/A-type H+/Na+-transporting ATPase subunit K	K02124	0	0	1	0	1	1	2	1	1	0	0	0	0	0	0	0	0	0	0	0	0	0	0	0	0	0	0	0	0	0
bioC; malonyl-CoA O-methyltransferase [EC:2.1.1.197]	K02169	0	0	0	0	0	0	0	0	0	0	0	0	0	1	0	0	0	0	0	0	0	0	0	0	0	0	0	0	0	0
thrH; phosphoserine / homoserine phosphotransferase [EC:3.1.3.3 2.7.1.39]	K02203	0	0	0	0	0	0	0	0	0	0	0	0	0	0	0	0	0	0	0	0	0	0	0	1	0	0	0	0	0	0
ftnA, ftn; ferritin [EC:1.16.3.2]	K02217	1	0	1	0	1	0	0	0	0	0	0	0	0	0	0	0	0	0	0	0	0	0	0	0	0	0	0	0	0	0
cobC, phpB; alpha-ribazole phosphatase [EC:3.1.3.73]	K02226	0	0	0	0	0	0	0	0	0	0	0	0	1	0	0	0	0	0	0	0	1	0	0	0	0	0	0	1	0	0
comEC; competence protein ComEC	K02238	0	0	0	0	0	0	0	0	0	0	0	0	0	0	0	0	0	0	0	0	0	1	0	0	0	0	0	0	0	0
comER; competence protein ComER	K02239	0	0	0	0	0	0	0	0	1	0	0	0	0	0	0	0	0	0	0	0	0	0	0	0	0	0	0	0	0	0
cpaA, tadV; prepilin peptidase CpaA [EC:3.4.23.43]	K02278	0	0	0	0	0	0	0	0	0	0	0	0	0	0	1	0	0	0	0	0	0	0	0	0	0	0	0	0	0	0
dnaB; replicative DNA helicase [EC:3.6.4.12]	K02314	0	0	0	0	0	0	0	0	0	0	0	0	0	0	0	0	0	0	1	0	0	0	0	0	0	0	0	0	0	0
dnaG; DNA primase [EC:2.7.7.101]	K02316	1	1	0	0	0	0	0	0	0	0	0	0	0	0	0	0	0	0	0	0	0	0	0	0	1	0	0	0	0	0
pol; DNA polymerase, archaea type [EC:2.7.7.7]	K02319	0	3	1	1	1	1	1	2	2	1	0	1	1	0	1	0	0	0	0	2	1	0	1	1	1	1	0	1	1	1
polC; DNA polymerase II large subunit [EC:2.7.7.7]	K02322	0	1	2	1	1	0	1	1	1	0	1	1	1	2	1	1	1	1	2	1	1	1	1	0	0	1	1	1	2	0
polB; DNA polymerase II small subunit [EC:2.7.7.7]	K02323	1	1	1	1	0	0	1	1	2	0	1	1	1	1	1	0	1	1	0	1	1	1	1	0	0	0	1	1	1	0
dpo; DNA polymerase bacteriophage-type [EC:2.7.7.7]	K02334	0	0	1	0	0	0	0	0	0	0	0	0	0	1	1	0	0	0	0	1	2	0	0	1	0	1	0	0	0	0
polB; DNA polymerase II [EC:2.7.7.7]	K02336	0	0	0	1	2	2	1	0	0	1	2	1	1	0	1	2	2	1	2	1	1	1	1	0	1	1	0	0	1	0
dnaQ; DNA polymerase III subunit epsilon [EC:2.7.7.7]	K02342	0	0	0	0	0	0	0	0	0	0	0	1	0	0	0	0	0	0	0	0	0	0	0	0	0	0	0	0	0	0
polX, dpx; DNA polymerase (family X)	K02347	2	1	0	0	0	0	0	1	0	0	0	0	1	1	0	0	2	0	0	1	1	0	1	0	0	0	0	0	0	1
TSTA3, fcl; GDP-L-fucose synthase [EC:1.1.1.271]	K02377	0	0	0	1	0	0	0	1	0	0	0	0	0	0	0	0	0	0	0	0	0	0	0	0	0	0	0	0	0	0
fliA; RNA polymerase sigma factor for flagellar operon FliA	K02405	0	0	0	0	0	0	0	0	0	0	0	0	1	0	0	0	0	0	0	0	0	0	0	0	0	0	0	0	0	0
rlmE, rrmJ, ftsJ; 23S rRNA (uridine2552-2'-O)-methyltransferase [EC:2.1.1.166]	K02427	0	1	1	0	0	0	0	0	0	0	1	1	0	0	0	0	1	1	0	0	0	0	0	0	0	0	0	0	0	0
rdgB; XTP/dITP diphosphohydrolase [EC:3.6.1.66]	K02428	0	1	1	0	1	1	1	1	1	0	0	0	0	0	0	0	0	0	0	0	0	0	0	0	0	0	0	1	0	0
gatA, QRSL1; aspartyl-tRNA(Asn)/glutamyl-tRNA(Gln) amidotransferase subunit A [EC:6.3.5.6 6.3.5.7]	K02433	3	2	1	0	0	0	0	0	0	0	0	0	1	0	1	0	1	0	1	0	0	0	1	1	1	0	1	1	1	1
gatB, PET112; aspartyl-tRNA(Asn)/glutamyl-tRNA(Gln) amidotransferase subunit B [EC:6.3.5.6 6.3.5.7]	K02434	1	0	1	0	0	0	0	1	0	0	0	0	1	0	1	0	1	0	1	0	0	0	1	1	1	0	2	0	1	1
gatC, GATC; aspartyl-tRNA(Asn)/glutamyl-tRNA(Gln) amidotransferase subunit C [EC:6.3.5.6 6.3.5.7]	K02435	0	0	1	0	0	0	0	0	0	0	0	0	0	0	1	0	1	0	0	0	0	0	1	1	0	0	0	0	0	1
gcvH, GCSH; glycine cleavage system H protein	K02437	1	2	0	0	0	0	0	0	0	0	0	0	0	0	0	0	0	0	0	0	0	0	0	0	0	0	0	1	0	0
glpT; MFS transporter, OPA family, glycerol-3-phosphate transporter	K02445	0	0	0	0	0	1	0	0	0	0	0	0	0	0	0	0	0	0	0	0	0	0	0	0	0	0	0	0	0	1
glpX; fructose-1,6-bisphosphatase II [EC:3.1.3.11]	K02446	0	0	0	0	1	0	0	1	0	0	0	0	0	0	0	0	0	0	0	0	0	0	0	0	0	0	0	0	0	0
gyrA; DNA gyrase subunit A [EC:5.99.1.3]	K02469	0	0	0	2	1	1	1	1	0	1	2	0	0	0	0	1	2	1	2	1	1	1	1	0	1	1	0	0	3	0
gyrB; DNA gyrase subunit B [EC:5.99.1.3]	K02470	0	0	0	1	1	1	1	2	0	1	1	0	1	0	1	2	2	0	2	1	1	1	2	0	1	1	1	0	2	0
wecC; UDP-N-acetyl-D-mannosaminuronic acid dehydrogenase [EC:1.1.1.336]	K02472	0	0	0	3	0	0	0	0	0	0	0	0	0	0	0	0	0	0	0	0	0	0	1	0	0	0	0	0	0	0
wbpP; UDP-N-acetylglucosamine 4-epimerase [EC:5.1.3.7]	K02473	0	0	0	0	0	0	0	0	0	0	0	1	0	0	0	0	0	0	0	0	0	0	0	0	0	0	0	0	0	0
wbpO; UDP-N-acetyl-D-galactosamine dehydrogenase [EC:1.1.1.-]	K02474	0	0	0	1	0	0	1	0	0	0	0	0	0	0	0	0	0	0	0	1	0	0	0	0	0	0	0	0	0	0
K02483; two-component system, OmpR family, response regulator	K02483	0	0	0	1	0	0	0	0	0	0	0	0	0	0	0	0	0	0	0	0	0	0	0	0	0	0	0	0	0	0
hemK, prmC, HEMK; release factor glutamine methyltransferase [EC:2.1.1.297]	K02493	1	1	1	1	1	2	1	0	1	0	0	1	0	1	0	2	1	0	2	0	0	1	0	1	1	1	0	2	0	0
hemN, hemZ; oxygen-independent coproporphyrinogen III oxidase [EC:1.3.98.3]	K02495	0	0	0	1	0	0	0	0	0	0	0	0	0	0	0	0	0	0	0	0	0	0	0	0	0	0	0	0	0	0
yabN; tetrapyrrole methylase family protein / MazG family protein	K02499	0	0	0	0	0	0	0	0	0	0	0	0	0	0	0	0	0	0	0	0	0	1	0	0	0	0	0	0	0	0
hisF; imidazole glycerol-phosphate synthase subunit HisF [EC:4.3.2.10]	K02500	1	0	1	0	0	0	1	0	0	0	0	0	0	0	0	0	0	0	0	1	0	0	0	0	0	0	0	1	0	0
hisH; imidazole glycerol-phosphate synthase subunit HisH [EC:4.3.2.10]	K02501	0	0	1	0	0	0	1	0	0	0	0	0	0	0	0	0	0	0	0	1	0	1	0	0	0	0	0	1	0	0
HINT1, hinT, hit; histidine triad (HIT) family protein	K02503	0	0	3	5	2	2	2	2	1	1	0	1	1	0	1	2	1	0	0	2	2	1	2	0	0	1	0	1	1	1
infB, MTIF2; translation initiation factor IF-2	K02519	0	0	0	0	0	0	0	0	0	0	0	0	0	0	0	0	0	0	0	0	0	0	0	0	1	0	0	0	0	0
infC, MTIF3; translation initiation factor IF-3	K02520	0	0	0	0	0	0	0	0	0	0	0	0	0	0	0	0	0	0	0	1	0	0	0	0	0	0	0	0	0	0
ksgA; 16S rRNA (adenine1518-N6/adenine1519-N6)-dimethyltransferase [EC:2.1.1.182]	K02528	0	0	1	0	0	0	0	0	2	1	0	0	0	0	0	1	0	1	0	0	0	0	0	0	0	0	0	1	0	0
lasT; tRNA/rRNA methyltransferase [EC:2.1.1.-]	K02533	0	0	0	0	0	0	0	0	1	0	0	0	0	0	0	0	0	0	0	0	0	0	0	0	0	0	0	0	0	0
nagB, GNPDA; glucosamine-6-phosphate deaminase [EC:3.5.99.6]	K02564	0	0	0	0	0	1	0	0	0	0	0	0	0	0	0	0	0	0	0	0	0	0	0	0	0	0	0	1	0	0
nusA; N utilization substance protein A	K02600	0	1	1	1	1	1	1	1	0	1	1	0	0	1	0	1	1	1	0	0	0	0	1	0	0	0	0	1	0	1
nusG; transcriptional antiterminator NusG	K02601	1	1	1	1	1	1	0	1	1	1	1	0	1	1	1	1	1	1	1	1	2	0	0	1	0	1	1	0	1	1
paaE; ring-1,2-phenylacetyl-CoA epoxidase subunit PaaE	K02613	0	0	0	0	0	0	0	0	0	0	0	0	0	0	0	0	0	0	0	0	1	0	0	0	0	0	0	1	0	0
pilB; type IV pilus assembly protein PilB	K02652	0	0	0	1	0	0	0	0	0	0	0	0	0	0	0	0	0	0	0	0	0	0	0	0	0	0	0	0	0	0
priS, pri1, priA; DNA primase small subunit [EC:2.7.7.102]	K02683	2	0	1	0	0	0	0	0	1	0	0	0	0	0	0	0	0	0	0	0	0	0	0	1	0	0	0	1	0	0
PSMA2; 20S proteasome subunit alpha 2 [EC:3.4.25.1]	K02726	0	0	0	0	0	0	0	0	0	0	0	0	0	0	0	0	0	0	0	0	1	0	0	0	0	0	0	0	0	0
pyrDII; dihydroorotate dehydrogenase electron transfer subunit	K02823	1	1	2	0	1	1	1	1	1	0	0	0	0	0	0	0	0	0	0	0	0	0	1	0	0	0	0	1	0	0
waaF, rfaF; heptosyltransferase II [EC:2.4.-.-]	K02843	0	0	0	0	3	3	2	0	0	0	0	1	0	0	0	1	3	1	2	0	0	0	0	0	0	1	0	0	1	0
RP-L1, MRPL1, rplA; large subunit ribosomal protein L1	K02863	1	2	1	1	1	1	1	1	1	1	0	1	1	1	1	1	1	1	1	1	1	1	1	1	1	0	0	1	1	1
RP-L10, MRPL10, rplJ; large subunit ribosomal protein L10	K02864	1	1	1	1	1	0	1	1	1	1	0	1	1	1	1	1	1	1	0	1	1	1	0	0	1	0	0	1	0	1
RP-L10e, RPL10; large subunit ribosomal protein L10e	K02866	0	1	1	1	1	1	1	1	1	0	1	0	1	1	1	1	1	1	1	1	1	1	1	1	1	0	1	0	1	1
RP-L11, MRPL11, rplK; large subunit ribosomal protein L11	K02867	1	1	1	0	0	0	0	0	1	1	1	0	0	1	0	1	1	1	0	0	1	0	0	1	0	1	1	0	0	1
RP-L12, rpl12; large subunit ribosomal protein L12	K02869	1	1	1	1	1	0	1	1	1	1	0	1	1	2	1	1	0	1	2	2	1	1	1	1	1	1	0	1	1	1
RP-L13, MRPL13, rplM; large subunit ribosomal protein L13	K02871	0	1	1	1	1	1	1	1	1	2	1	0	1	1	1	0	1	1	1	1	1	1	1	0	2	1	0	1	1	1
RP-L14, MRPL14, rplN; large subunit ribosomal protein L14	K02874	0	1	1	1	0	0	1	0	1	0	1	1	1	1	1	1	1	0	1	0	1	1	1	1	1	1	0	1	1	1
RP-L14e, RPL14; large subunit ribosomal protein L14e	K02875	1	1	0	0	0	0	0	1	0	0	1	0	0	1	0	0	0	1	0	0	0	0	0	1	0	0	0	1	0	1
RP-L15, MRPL15, rplO; large subunit ribosomal protein L15	K02876	1	1	1	1	1	0	1	1	1	0	1	1	1	1	0	0	0	1	1	1	1	1	1	1	1	1	0	0	1	1
RP-L15e, RPL15; large subunit ribosomal protein L15e	K02877	1	1	1	1	1	0	1	1	1	1	1	1	1	2	0	1	1	0	1	1	1	1	1	1	1	0	1	0	1	1
RP-L18, MRPL18, rplR; large subunit ribosomal protein L18	K02881	1	0	1	1	1	0	1	1	1	0	1	1	1	1	0	1	1	1	1	0	1	1	1	0	1	0	1	0	1	1
RP-L18e, RPL18; large subunit ribosomal protein L18e	K02883	0	1	1	1	1	1	1	1	1	1	1	0	0	1	1	0	1	1	1	1	1	1	1	0	2	0	1	1	1	1
RP-L19e, RPL19; large subunit ribosomal protein L19e	K02885	1	0	1	1	1	0	1	0	1	0	1	1	1	1	0	1	1	1	0	0	1	1	1	0	1	0	1	0	1	1
RP-L2, MRPL2, rplB; large subunit ribosomal protein L2	K02886	1	1	0	1	1	0	1	1	1	0	1	1	1	1	1	1	1	1	1	1	1	1	1	1	1	0	1	0	1	0
RP-L20, MRPL20, rplT; large subunit ribosomal protein L20	K02887	0	0	0	0	0	0	0	0	0	0	0	0	0	0	0	0	0	0	0	1	0	0	0	0	0	0	0	0	0	0
RP-L21e, RPL21; large subunit ribosomal protein L21e	K02889	0	1	1	1	1	1	1	1	1	1	1	0	1	1	1	1	2	1	1	1	1	1	0	0	0	1	1	1	1	1
RP-L22, MRPL22, rplV; large subunit ribosomal protein L22	K02890	1	1	2	0	0	0	0	0	1	0	1	1	0	0	0	1	0	1	0	0	0	1	1	1	0	0	0	0	0	1
RP-L23, MRPL23, rplW; large subunit ribosomal protein L23	K02892	1	1	1	1	1	0	0	1	1	1	1	1	1	0	1	1	1	0	1	1	1	1	1	0	0	0	1	0	1	0
RP-L23Ae, RPL23A; large subunit ribosomal protein L23Ae	K02893	0	0	0	0	0	0	1	0	0	0	0	0	0	1	0	0	0	1	0	0	0	0	0	0	0	0	0	0	0	0
RP-L24, MRPL24, rplX; large subunit ribosomal protein L24	K02895	0	1	1	1	1	0	1	0	1	0	1	1	1	1	1	1	1	0	0	0	1	1	1	1	1	1	0	1	0	1
RP-L24e, RPL24; large subunit ribosomal protein L24e	K02896	0	1	0	1	1	0	1	1	1	1	1	1	1	1	1	1	1	1	1	0	1	1	1	0	0	1	0	1	1	1
RP-L29, rpmC; large subunit ribosomal protein L29	K02904	0	1	1	1	0	0	1	0	1	0	1	1	0	1	1	1	1	0	0	0	1	1	1	0	0	0	0	1	0	1
RP-L3, MRPL3, rplC; large subunit ribosomal protein L3	K02906	1	1	1	1	1	0	1	1	1	1	1	1	1	1	1	1	1	0	2	1	1	1	1	1	1	1	1	0	1	1
RP-L30, MRPL30, rpmD; large subunit ribosomal protein L30	K02907	1	0	2	1	1	0	1	1	1	0	1	1	0	1	0	1	0	1	1	1	1	1	1	1	1	1	0	0	1	1
RP-L30e, RPL30; large subunit ribosomal protein L30e	K02908	0	1	1	1	1	1	0	1	1	1	0	0	0	0	0	1	1	0	0	0	0	1	0	0	0	0	0	1	0	1
RP-L31e, RPL31; large subunit ribosomal protein L31e	K02910	1	1	1	0	1	0	0	0	0	1	1	0	0	0	0	0	1	0	1	0	0	0	0	1	0	0	0	0	0	0
RP-L32e, RPL32; large subunit ribosomal protein L32e	K02912	0	0	1	1	1	0	0	0	0	0	0	1	0	0	0	0	0	1	1	0	1	0	0	0	0	0	1	0	1	1
RP-L34e, RPL34; large subunit ribosomal protein L34e	K02915	0	0	0	0	1	2	1	0	0	0	1	1	0	1	0	0	1	0	0	0	1	1	1	1	0	0	0	1	0	1
RP-L35, MRPL35, rpmI; large subunit ribosomal protein L35	K02916	0	0	0	0	0	0	0	0	0	0	0	0	0	0	0	0	0	0	0	1	0	0	0	0	0	0	0	0	0	0
RP-L35Ae, RPL35A; large subunit ribosomal protein L35Ae	K02917	0	0	0	1	1	1	1	0	0	0	1	0	1	1	0	1	1	1	1	0	0	1	1	0	1	0	1	0	1	0
RP-L37Ae, RPL37A; large subunit ribosomal protein L37Ae	K02921	0	0	2	0	0	0	1	0	1	1	1	0	0	1	1	0	0	1	0	1	0	1	0	1	1	0	1	1	1	1
RP-L37e, RPL37; large subunit ribosomal protein L37e	K02922	0	0	0	0	0	0	1	1	0	0	1	1	0	1	1	0	1	1	0	1	0	0	1	0	0	0	0	0	0	1
RP-L39e, RPL39; large subunit ribosomal protein L39e	K02924	1	1	0	0	0	0	0	0	0	0	0	0	0	0	0	0	0	0	0	0	0	0	0	1	0	0	0	0	0	0
RP-L41e, RPL41; large subunit ribosomal protein L41e	K02928	0	0	0	0	0	0	0	0	0	0	0	0	0	0	0	0	0	0	0	0	1	0	0	0	0	0	0	0	0	0
RP-L44e, RPL44; large subunit ribosomal protein L44e	K02929	1	0	1	1	1	1	1	1	1	0	1	1	1	1	0	0	1	0	1	0	1	1	0	1	1	0	0	0	1	0
RP-L4e, RPL4; large subunit ribosomal protein L4e	K02930	1	1	1	1	1	0	1	1	1	1	1	1	1	1	1	1	1	1	1	1	1	1	1	1	1	0	0	0	1	1
RP-L5, MRPL5, rplE; large subunit ribosomal protein L5	K02931	0	0	1	1	1	0	1	0	1	0	1	1	1	1	1	1	1	1	1	0	1	1	1	1	1	1	0	1	1	1
RP-L6, MRPL6, rplF; large subunit ribosomal protein L6	K02933	0	0	1	1	1	0	1	0	1	0	1	1	1	1	0	0	1	1	1	0	1	1	1	0	1	0	1	1	1	1
RP-L7Ae, RPL7A; large subunit ribosomal protein L7Ae	K02936	1	1	0	1	1	1	1	1	1	1	1	1	1	1	1	1	1	1	0	1	1	1	1	1	0	1	0	1	1	1
RP-LX, rplX; large subunit ribosomal protein LX	K02944	1	1	0	0	0	0	0	0	0	0	0	0	0	0	0	0	0	0	0	0	0	0	0	1	0	0	0	0	0	0
RP-S10, MRPS10, rpsJ; small subunit ribosomal protein S10	K02946	1	0	1	1	1	1	1	1	1	1	1	0	1	2	1	1	1	1	1	1	1	1	1	0	0	1	1	0	1	1
RP-S11, MRPS11, rpsK; small subunit ribosomal protein S11	K02948	1	1	0	0	1	1	1	1	1	1	1	0	1	1	1	0	1	1	1	1	1	1	1	2	0	1	0	1	1	1
RP-S12, MRPS12, rpsL; small subunit ribosomal protein S12	K02950	1	1	1	1	1	1	1	1	1	1	1	0	1	1	1	1	2	2	1	1	1	1	0	1	1	1	1	1	1	1
RP-S13, rpsM; small subunit ribosomal protein S13	K02952	1	1	1	1	1	1	1	0	1	1	1	0	1	1	1	0	1	1	1	1	1	1	1	2	1	0	1	1	1	1
RP-S14, MRPS14, rpsN; small subunit ribosomal protein S14	K02954	0	0	1	0	0	0	0	0	0	0	0	1	0	0	0	0	0	0	0	0	0	0	0	0	0	0	0	1	0	1
RP-S14e, RPS14; small subunit ribosomal protein S14e	K02955	0	0	0	0	0	0	0	0	0	0	0	0	0	0	0	0	0	0	0	0	0	0	0	0	0	0	1	0	0	0
RP-S15, MRPS15, rpsO; small subunit ribosomal protein S15	K02956	1	0	1	1	1	1	1	1	1	0	1	1	0	2	0	1	1	1	1	1	1	1	1	1	1	0	0	1	1	1
RP-S17, MRPS17, rpsQ; small subunit ribosomal protein S17	K02961	0	1	1	1	0	0	0	0	1	0	1	1	1	1	1	1	1	0	1	0	0	1	0	1	1	1	0	1	0	1
RP-S17e, RPS17; small subunit ribosomal protein S17e	K02962	0	0	1	1	1	1	1	1	0	0	1	1	1	1	1	0	0	0	0	1	1	1	2	0	0	0	0	1	0	1
RP-S19, rpsS; small subunit ribosomal protein S19	K02965	1	1	1	1	1	0	1	0	1	0	1	1	1	1	1	1	0	1	1	0	1	1	1	1	1	0	1	0	1	0
RP-S19e, RPS19; small subunit ribosomal protein S19e	K02966	1	1	1	0	0	0	1	1	0	1	1	1	1	0	0	1	1	1	1	1	1	0	0	0	0	1	1	0	0	1
RP-S2, MRPS2, rpsB; small subunit ribosomal protein S2	K02967	1	1	1	1	1	1	1	1	1	0	1	1	1	1	0	1	2	2	1	2	1	1	1	0	1	0	1	0	0	1
RP-S24e, RPS24; small subunit ribosomal protein S24e	K02974	0	1	0	0	0	0	0	0	1	0	1	0	0	1	0	0	0	0	0	1	0	0	1	0	0	0	0	0	0	0
RP-S26e, RPS26; small subunit ribosomal protein S26e	K02976	0	1	1	0	0	0	0	0	0	0	0	0	0	0	0	0	0	0	0	0	0	0	0	0	0	0	0	0	0	1
RP-S27Ae, RPS27A; small subunit ribosomal protein S27Ae	K02977	1	1	1	1	0	0	1	0	1	0	1	1	1	1	1	0	0	0	0	1	0	1	1	0	1	1	0	0	1	1
RP-S27e, RPS27; small subunit ribosomal protein S27e	K02978	0	0	1	1	1	1	1	0	0	0	1	1	1	1	1	0	1	0	0	1	1	1	0	0	1	0	0	0	0	0
RP-S28e, RPS28; small subunit ribosomal protein S28e	K02979	1	1	0	1	1	0	1	1	1	1	1	1	0	1	1	1	1	1	1	1	1	1	0	1	0	1	0	1	1	1
RP-S29e, RPS29; small subunit ribosomal protein S29e	K02980	0	0	0	0	0	0	0	0	1	0	0	0	0	0	0	0	0	0	0	0	0	0	0	0	0	0	0	1	0	0
RP-S3, rpsC; small subunit ribosomal protein S3	K02982	1	1	2	1	0	0	1	0	1	0	1	1	1	1	1	1	1	1	1	0	1	1	1	1	0	0	1	0	1	1
RP-S3Ae, RPS3A; small subunit ribosomal protein S3Ae	K02984	1	0	1	1	0	0	0	0	1	0	0	0	0	0	0	0	0	1	0	1	0	0	0	1	0	0	0	2	0	1
RP-S4, rpsD; small subunit ribosomal protein S4	K02986	1	2	1	1	1	1	1	0	0	1	1	0	2	1	1	0	1	1	1	1	1	1	1	2	1	0	1	2	1	1
RP-S4e, RPS4; small subunit ribosomal protein S4e	K02987	0	1	1	1	1	0	1	0	1	0	1	1	1	1	1	1	1	0	0	0	1	1	1	1	0	1	0	1	1	1
RP-S5, MRPS5, rpsE; small subunit ribosomal protein S5	K02988	1	0	2	1	1	0	1	1	1	0	1	1	1	1	0	1	1	1	1	0	1	1	1	1	1	0	1	0	1	0
RP-S6e, RPS6; small subunit ribosomal protein S6e	K02991	0	1	1	0	1	2	1	0	1	1	1	1	1	1	0	0	1	1	0	1	1	0	1	1	1	1	0	1	1	1
RP-S7, MRPS7, rpsG; small subunit ribosomal protein S7	K02992	1	1	1	1	1	1	1	1	1	0	1	1	1	1	1	1	1	1	0	1	1	1	1	0	1	2	0	1	1	1
RP-S8, rpsH; small subunit ribosomal protein S8	K02994	0	0	1	1	1	0	1	0	1	0	1	1	1	1	1	0	1	1	1	0	1	1	1	0	1	0	1	1	1	1
RP-S8e, RPS8; small subunit ribosomal protein S8e	K02995	1	1	1	0	1	1	1	1	1	0	1	1	0	1	1	0	1	1	2	2	1	1	1	0	0	1	1	1	1	1
RP-S9, MRPS9, rpsI; small subunit ribosomal protein S9	K02996	0	1	1	1	1	1	1	1	1	1	1	0	1	1	1	0	1	1	2	1	1	1	1	0	1	1	0	1	1	1
RPB10, POLR2L; DNA-directed RNA polymerases I, II, and III subunit RPABC5	K03007	0	0	0	0	1	0	0	0	0	0	0	0	0	0	0	0	0	0	0	1	0	0	0	0	0	1	1	0	0	0
RPB6, POLR2F; DNA-directed RNA polymerases I, II, and III subunit RPABC2	K03014	0	0	1	0	0	0	0	0	1	0	0	0	0	0	0	0	0	0	0	0	0	0	0	1	0	0	0	1	0	0
rpoA1; DNA-directed RNA polymerase subunit A' [EC:2.7.7.6]	K03041	1	1	1	1	1	1	1	1	1	0	1	0	1	1	1	1	1	0	1	2	1	1	1	1	0	0	2	1	1	0
rpoA2; DNA-directed RNA polymerase subunit A" [EC:2.7.7.6]	K03042	0	0	0	1	1	1	1	1	1	0	1	0	0	1	1	1	1	2	0	2	1	1	2	1	2	1	1	2	1	1
rpoB1; DNA-directed RNA polymerase subunit B' [EC:2.7.7.6]	K03044	0	0	0	1	1	1	1	1	1	0	1	0	0	1	1	1	0	1	0	1	1	1	1	0	0	0	0	2	0	0
rpoB2; DNA-directed RNA polymerase subunit B" [EC:2.7.7.6]	K03045	0	0	0	0	0	0	0	0	0	0	0	0	0	0	0	0	0	1	0	0	0	1	0	0	0	0	0	0	0	0
rpoD; DNA-directed RNA polymerase subunit D [EC:2.7.7.6]	K03047	1	1	1	1	1	1	1	1	1	1	1	0	1	1	2	0	1	1	1	1	1	1	1	2	1	1	1	1	1	1
rpoE1; DNA-directed RNA polymerase subunit E' [EC:2.7.7.6]	K03049	1	1	1	1	1	1	1	0	1	0	1	1	1	1	1	1	1	1	0	1	1	1	1	1	1	1	1	0	1	1
rpoE2; DNA-directed RNA polymerase subunit E" [EC:2.7.7.6]	K03050	1	1	1	0	1	1	1	0	1	0	1	1	0	1	1	1	1	1	0	1	1	1	1	1	1	1	0	0	0	1
rpoF; DNA-directed RNA polymerase subunit F [EC:2.7.7.6]	K03051	0	0	1	0	0	0	0	0	0	0	0	0	0	0	0	0	1	0	0	0	0	0	0	0	0	0	0	1	0	0
rpoH; DNA-directed RNA polymerase subunit H [EC:2.7.7.6]	K03053	0	0	1	1	1	0	1	1	1	0	1	0	0	1	1	0	0	0	1	1	1	1	1	0	0	0	0	1	1	1
rpoK; DNA-directed RNA polymerase subunit K [EC:2.7.7.6]	K03055	0	0	0	1	1	1	1	1	1	0	1	1	0	1	0	1	1	1	0	1	1	1	1	1	0	0	0	1	0	0
rpoL; DNA-directed RNA polymerase subunit L [EC:2.7.7.6]	K03056	0	1	0	1	0	0	1	0	1	1	1	1	0	0	0	0	1	0	0	1	1	0	1	1	0	0	0	1	0	0
tfs; transcription termination factor TFS	K03057	0	0	1	1	1	1	1	0	0	1	1	1	1	1	0	1	1	0	0	1	1	1	1	0	1	1	1	0	1	1
rpoN; DNA-directed RNA polymerase subunit N [EC:2.7.7.6]	K03058	1	1	0	1	1	1	1	1	1	1	1	0	0	0	1	0	1	1	1	1	1	1	1	0	1	1	1	1	1	1
rpoP; DNA-directed RNA polymerase subunit P [EC:2.7.7.6]	K03059	1	1	1	0	0	0	0	0	0	1	0	0	0	0	1	0	0	0	0	0	0	0	0	1	0	0	0	0	0	0
secD; preprotein translocase subunit SecD	K03072	0	0	0	1	1	1	1	1	1	0	1	0	1	1	1	1	1	1	0	1	1	1	1	1	1	1	2	2	0	0
secF; preprotein translocase subunit SecF	K03074	0	0	0	1	1	1	1	1	1	0	1	0	1	0	1	1	1	1	0	1	1	1	0	1	0	0	1	1	1	0
secY; preprotein translocase subunit SecY	K03076	1	1	1	1	1	2	1	1	1	0	1	1	1	1	1	0	0	1	2	1	1	1	1	1	1	1	1	1	1	1
rpoD; RNA polymerase primary sigma factor	K03086	0	0	0	1	1	2	0	0	0	0	0	0	0	0	0	0	0	0	0	1	0	0	0	0	0	0	0	0	0	0
lspA; signal peptidase II [EC:3.4.23.36]	K03101	0	0	0	1	1	1	1	1	0	0	1	0	0	0	1	1	1	0	0	1	1	1	1	0	0	0	0	0	0	0
SRP54, ffh; signal recognition particle subunit SRP54 [EC:3.6.5.4]	K03106	0	1	1	1	1	1	1	1	1	0	1	1	1	1	1	1	1	1	2	1	1	1	2	1	1	1	1	1	2	1
ftsY; fused signal recognition particle receptor	K03110	1	1	2	1	1	1	1	1	1	0	1	0	1	1	1	1	0	1	0	1	1	0	1	1	1	1	1	1	1	1
ssb; single-strand DNA-binding protein	K03111	0	0	0	0	0	0	0	0	0	0	0	0	0	0	0	0	0	0	1	0	0	0	0	0	0	0	0	0	0	0
EIF1, SUI1; translation initiation factor 1	K03113	1	1	1	1	0	0	1	0	1	0	1	1	1	1	1	1	1	0	1	0	1	1	1	1	1	0	0	1	1	1
tatA; sec-independent protein translocase protein TatA	K03116	0	1	2	0	1	1	1	0	0	0	0	0	0	0	0	0	0	0	0	0	0	0	0	0	0	0	0	0	0	0
tatC; sec-independent protein translocase protein TatC	K03118	1	1	1	0	1	1	1	0	0	0	0	0	0	0	0	0	0	0	0	0	0	0	0	0	0	0	0	0	0	0
TBP, tbp; transcription initiation factor TFIID TATA-box-binding protein	K03120	2	1	3	1	1	2	2	1	1	0	1	1	1	1	0	1	0	2	1	2	0	1	1	1	1	1	1	1	1	1
TFIIB, GTF2B, SUA7, tfb; transcription initiation factor TFIIB	K03124	3	3	7	1	2	2	1	0	1	0	1	1	1	2	1	0	0	2	1	1	1	2	3	1	0	1	0	1	1	2
TFIIE1, GTF2E1, TFA1, tfe; transcription initiation factor TFIIE subunit alpha	K03136	0	1	1	1	1	1	1	2	1	0	1	0	0	0	1	0	0	0	0	0	1	1	1	0	0	0	0	1	0	0
thiC; phosphomethylpyrimidine synthase [EC:4.1.99.17]	K03147	0	0	1	0	0	0	0	0	1	0	0	0	0	0	0	0	0	0	0	0	0	0	1	0	0	0	0	0	0	0
thiH; 2-iminoacetate synthase [EC:4.1.99.19]	K03150	0	0	0	0	0	0	0	0	0	0	0	0	0	0	0	0	0	1	1	0	0	1	0	0	0	0	0	0	0	0
thiI; tRNA uracil 4-sulfurtransferase [EC:2.8.1.4]	K03151	1	1	0	2	2	2	0	0	2	0	0	1	0	4	1	2	3	2	1	2	1	1	0	0	0	0	0	0	0	1
thiJ; protein deglycase [EC:3.5.1.124]	K03152	0	0	0	0	0	0	0	0	0	0	0	0	0	0	0	0	0	0	0	0	0	0	0	0	0	0	0	0	0	1
thiS; sulfur carrier protein	K03154	0	0	0	0	0	0	0	0	0	0	0	0	0	0	0	0	0	0	0	1	0	1	0	0	0	0	0	0	0	0
top6A; DNA topoisomerase VI subunit A [EC:5.99.1.3]	K03166	0	1	1	1	1	1	1	1	1	1	1	1	0	2	0	1	1	1	0	1	1	1	1	0	0	0	0	1	0	1
top6B; DNA topoisomerase VI subunit B [EC:5.99.1.3]	K03167	1	1	1	1	1	1	1	1	2	2	1	1	0	1	1	1	1	1	0	1	1	1	1	1	0	0	0	1	0	1
topA; DNA topoisomerase I [EC:5.99.1.2]	K03168	1	1	0	1	2	1	1	1	2	0	1	1	1	1	1	2	1	1	0	1	1	1	1	2	1	0	1	1	1	1
truB, PUS4, TRUB1; tRNA pseudouridine55 synthase [EC:5.4.99.25]	K03177	0	0	0	0	0	0	0	0	0	0	0	0	0	0	0	0	0	0	0	0	0	0	0	0	1	0	0	0	0	0
ubiE; demethylmenaquinone methyltransferase / 2-methoxy-6-polyprenyl-1,4-benzoquinol methylase [EC:2.1.1.163 2.1.1.201]	K03183	1	0	1	1	0	0	0	0	0	1	0	0	0	0	0	0	0	0	0	0	0	0	0	0	0	0	0	0	1	0
ubiX, bsdB, PAD1; flavin prenyltransferase [EC:2.5.1.129]	K03186	1	0	1	0	0	0	0	0	1	0	0	0	0	0	0	0	0	0	0	0	0	0	0	1	0	0	0	1	0	0
EEF1A; elongation factor 1-alpha	K03231	1	1	1	1	1	1	1	1	2	1	0	1	1	2	1	0	3	0	1	2	1	1	1	0	0	2	0	1	1	1
EEF1B; elongation factor 1-beta	K03232	0	0	1	0	1	1	1	1	0	0	1	1	0	1	1	0	0	1	0	1	1	1	1	0	1	1	1	0	1	1
EEF2; elongation factor 2	K03234	1	0	1	1	1	1	1	2	1	1	1	2	2	1	2	0	2	0	1	2	1	1	2	1	1	2	0	1	2	1
EIF1A; translation initiation factor 1A	K03236	0	2	1	1	1	1	1	1	0	1	1	1	1	1	1	1	1	1	1	0	1	1	1	1	1	1	1	1	1	1
EIF2S1; translation initiation factor 2 subunit 1	K03237	1	0	2	1	1	1	1	1	1	0	1	1	0	1	1	0	1	0	0	1	1	1	0	1	0	0	0	0	0	1
EIF2S2; translation initiation factor 2 subunit 2	K03238	1	1	1	1	1	0	1	1	1	1	1	1	1	1	0	1	1	2	0	1	1	1	1	1	1	1	1	1	1	1
EIF2S3; translation initiation factor 2 subunit 3	K03242	1	1	2	1	2	1	1	1	1	1	1	2	1	1	1	0	0	0	1	1	1	1	1	2	1	2	0	1	1	1
EIF5B; translation initiation factor 5B	K03243	0	1	0	1	1	2	1	1	1	1	1	1	1	1	0	0	1	1	1	2	1	1	1	1	1	1	1	1	1	2
EIF4G; translation initiation factor 4G	K03260	0	0	0	0	0	0	0	0	0	0	1	0	0	0	0	0	0	0	0	0	1	0	0	0	0	0	0	0	0	0
EIF5A; translation initiation factor 5A	K03263	1	1	1	1	1	1	1	1	1	1	1	1	1	1	0	1	1	1	1	1	1	1	1	0	1	1	1	0	1	1
EIF6; translation initiation factor 6	K03264	0	0	1	1	0	0	0	0	1	0	0	0	0	1	0	0	0	0	0	0	0	1	0	1	0	0	0	0	0	0
ETF1, ERF1; peptide chain release factor subunit 1	K03265	1	1	2	1	1	1	1	1	1	1	1	1	1	1	0	0	0	0	0	0	1	1	0	1	1	1	1	1	0	1
gmhA, lpcA; D-sedoheptulose 7-phosphate isomerase [EC:5.3.1.28]	K03271	0	0	0	0	1	1	2	0	0	0	0	0	0	0	0	0	0	0	1	0	0	0	0	0	2	0	0	0	0	0
gmhC, hldE, waaE, rfaE; D-beta-D-heptose 7-phosphate kinase / D-beta-D-heptose 1-phosphate adenosyltransferase [EC:2.7.1.167 2.7.7.70]	K03272	0	0	0	1	2	1	1	0	0	0	0	0	0	0	0	0	1	0	1	0	0	0	0	0	1	1	0	0	0	1
gmhB; D-glycero-D-manno-heptose 1,7-bisphosphate phosphatase [EC:3.1.3.82 3.1.3.83]	K03273	0	0	0	0	1	0	0	0	0	0	0	0	0	0	0	0	0	0	0	0	0	0	0	0	0	0	0	0	0	0
gmhD, rfaD; ADP-L-glycero-D-manno-heptose 6-epimerase [EC:5.1.3.20]	K03274	0	0	0	0	1	1	1	0	0	0	0	0	0	0	0	0	0	0	0	0	0	0	0	0	0	0	0	0	0	0
mscL; large conductance mechanosensitive channel	K03282	1	0	0	0	0	0	0	1	0	0	0	0	0	0	0	0	0	0	0	0	0	0	0	0	0	0	0	0	0	0
corA; magnesium transporter	K03284	0	0	1	1	1	1	1	0	0	0	0	0	0	0	0	0	0	0	0	1	0	1	0	0	0	0	0	1	0	0
TC.APA; basic amino acid/polyamine antiporter, APA family	K03294	0	0	2	1	0	0	0	0	2	2	0	0	0	0	0	1	1	1	0	0	0	0	0	1	0	0	0	1	0	2
TC.PIT; inorganic phosphate transporter, PiT family	K03306	0	0	1	0	0	0	1	0	0	0	0	0	0	0	0	0	0	0	0	0	0	0	0	0	0	0	0	0	0	0
yjbB; phosphate:Na+ symporter	K03324	0	0	0	0	0	0	1	0	0	0	0	0	0	0	0	0	0	0	0	0	0	0	0	0	0	0	0	0	0	0
ACR3, arsB; arsenite transporter	K03325	0	1	0	0	0	1	1	0	0	0	0	0	0	0	0	0	0	0	0	0	0	0	1	0	0	0	0	0	0	0
gatE; glutamyl-tRNA(Gln) amidotransferase subunit E [EC:6.3.5.7]	K03330	1	0	1	0	1	0	0	0	1	1	0	0	0	1	0	0	0	0	1	1	2	0	0	1	0	0	0	1	0	0
iolC; 5-dehydro-2-deoxygluconokinase [EC:2.7.1.92]	K03338	0	1	0	0	0	0	0	1	0	0	0	0	0	0	0	0	0	0	0	0	0	0	0	0	0	0	0	1	0	0
dapdh; diaminopimelate dehydrogenase [EC:1.4.1.16]	K03340	0	0	0	0	0	0	0	0	0	0	0	0	0	0	0	0	0	1	0	0	0	0	0	0	0	0	0	0	0	0
PRDX2_4, ahpC; peroxiredoxin (alkyl hydroperoxide reductase subunit C) [EC:1.11.1.15]	K03386	0	0	0	1	1	0	0	0	1	0	0	0	0	0	0	0	0	0	0	1	1	0	0	0	0	0	0	0	0	0
ahpF; alkyl hydroperoxide reductase subunit F [EC:1.6.4.-]	K03387	1	0	0	1	1	0	0	0	1	0	0	0	0	0	0	0	0	0	0	0	1	0	0	0	0	0	0	0	0	1
chlI, bchI; magnesium chelatase subunit I [EC:6.6.1.1]	K03405	0	1	0	1	0	1	1	1	0	0	0	0	0	0	0	0	0	0	0	0	0	1	0	0	0	0	0	0	0	0
mcp; methyl-accepting chemotaxis protein	K03406	0	0	0	0	0	0	0	0	0	0	0	1	0	0	0	0	0	0	0	0	0	0	0	0	0	0	0	0	0	0
cheY; two-component system, chemotaxis family, chemotaxis protein CheY	K03413	0	0	5	0	0	0	0	0	0	0	0	0	0	0	0	0	0	0	0	1	0	0	0	0	1	0	0	0	0	0
psmR; proteasome regulatory subunit	K03420	0	0	0	1	1	0	1	1	0	0	1	0	0	0	0	0	2	0	0	0	1	1	1	0	0	0	0	2	0	0
tatD; TatD DNase family protein [EC:3.1.21.-]	K03424	2	2	1	1	1	1	1	0	1	2	1	1	1	1	0	1	0	1	2	1	1	1	1	1	0	0	0	1	0	1
E3.6.1.22, NUDT12, nudC; NAD+ diphosphatase [EC:3.6.1.22]	K03426	0	0	0	0	0	0	0	0	0	0	0	0	0	0	0	0	0	0	0	0	0	0	0	1	0	0	0	0	0	0
hsdM; type I restriction enzyme M protein [EC:2.1.1.72]	K03427	0	1	0	2	0	0	0	0	0	0	0	0	2	0	0	0	0	0	1	0	0	0	0	0	2	1	0	1	0	0
glmM; phosphoglucosamine mutase [EC:5.4.2.10]	K03431	1	1	0	1	0	0	1	0	2	0	0	0	0	1	0	0	0	0	0	0	0	0	1	0	0	0	0	1	0	0
psmA, prcA; proteasome alpha subunit [EC:3.4.25.1]	K03432	2	1	3	1	1	1	1	1	1	0	1	1	1	1	1	1	1	0	1	1	0	1	1	1	1	1	0	1	1	2
psmB, prcB; proteasome beta subunit [EC:3.4.25.1]	K03433	1	2	2	1	1	1	1	1	1	0	1	1	1	1	1	2	1	1	1	1	1	1	1	0	0	2	1	1	0	1
TC.BASS; bile acid:Na+ symporter, BASS family	K03453	0	1	0	0	0	1	0	0	0	0	0	0	0	0	0	0	0	0	0	1	0	0	0	0	0	0	0	0	0	0
TC.KEF; monovalent cation:H+ antiporter-2, CPA2 family	K03455	0	0	1	1	0	0	0	0	1	1	0	1	0	0	0	0	2	0	0	0	0	0	0	0	1	0	0	1	0	0
thyX, thy1; thymidylate synthase (FAD) [EC:2.1.1.148]	K03465	1	0	0	0	0	0	0	0	0	0	0	0	0	1	0	0	0	0	0	0	0	0	0	0	0	0	0	0	0	1
rnhA, RNASEH1; ribonuclease HI [EC:3.1.26.4]	K03469	0	0	1	0	0	0	0	0	0	0	0	0	1	0	0	0	0	0	0	0	0	0	0	0	0	1	0	0	0	1
rnhB; ribonuclease HII [EC:3.1.26.4]	K03470	1	1	1	1	2	1	1	1	2	0	1	0	1	1	1	1	0	2	0	1	1	1	1	0	1	1	1	3	1	1
rnhC; ribonuclease HIII [EC:3.1.26.4]	K03471	0	0	0	0	0	0	0	0	0	0	0	0	0	0	0	0	0	0	0	1	1	0	0	0	0	0	0	0	0	0
ulaG; L-ascorbate 6-phosphate lactonase [EC:3.1.1.-]	K03476	0	0	0	0	0	0	0	0	0	0	0	0	0	0	0	1	0	0	0	0	0	0	0	0	0	0	0	0	0	0
chbG; chitin disaccharide deacetylase [EC:3.5.1.105]	K03478	0	0	0	0	0	1	0	0	0	0	0	0	0	0	0	1	0	0	0	0	0	0	0	0	0	0	0	0	0	0
gidA, mnmG, MTO1; tRNA uridine 5-carboxymethylaminomethyl modification enzyme	K03495	0	0	0	0	0	0	0	0	0	0	0	0	0	0	0	0	0	0	0	2	0	0	0	0	0	0	0	0	0	0
parA, soj; chromosome partitioning protein	K03496	0	0	0	1	0	0	1	1	0	0	0	0	0	0	0	0	0	0	1	0	0	0	0	0	0	0	0	0	0	0
parB, spo0J; chromosome partitioning protein, ParB family	K03497	0	0	1	0	0	0	0	0	0	0	0	0	0	0	0	0	0	0	0	0	1	0	0	0	0	0	0	0	0	0
trkH, trkG, ktrB; trk system potassium uptake protein	K03498	0	0	1	0	0	0	1	0	1	0	0	0	0	0	0	0	0	0	0	1	0	0	0	1	0	0	0	1	0	0
trkA, ktrA; trk system potassium uptake protein	K03499	0	0	0	0	0	0	1	0	1	0	0	0	0	0	0	0	0	0	0	1	0	0	0	2	0	0	0	1	0	0
nadA; quinolinate synthase [EC:2.5.1.72]	K03517	1	1	1	0	0	0	1	0	0	0	0	0	0	0	0	0	0	0	0	0	0	0	0	0	0	0	0	1	0	0
ispH, lytB; 4-hydroxy-3-methylbut-2-en-1-yl diphosphate reductase [EC:1.17.7.4]	K03527	0	0	0	0	0	0	0	0	0	0	0	0	0	0	0	0	0	0	0	0	0	1	0	0	0	0	0	0	0	0
smc; chromosome segregation protein	K03529	1	1	1	1	1	1	2	1	1	0	0	0	0	1	1	1	0	1	1	1	1	1	0	1	0	1	1	1	0	0
hupB; DNA-binding protein HU-beta	K03530	0	0	1	0	0	0	0	0	0	0	0	0	0	0	0	0	0	0	0	0	0	0	0	1	0	0	0	0	0	0
ftsZ; cell division protein FtsZ	K03531	0	2	1	2	2	1	2	3	2	2	2	0	2	2	3	4	3	1	2	2	2	2	3	1	3	2	0	2	3	3
POP5; ribonuclease P/MRP protein subunit POP5 [EC:3.1.26.5]	K03537	0	1	0	1	1	1	1	0	0	0	1	1	0	0	0	1	0	0	0	0	0	1	1	0	0	0	0	1	0	0
POP4, RPP29; ribonuclease P protein subunit POP4 [EC:3.1.26.5]	K03538	0	1	1	1	0	0	1	0	1	0	1	1	0	1	1	1	1	0	0	0	1	1	1	1	0	0	0	1	0	1
RPP1, RPP30; ribonuclease P/MRP protein subunit RPP1 [EC:3.1.26.5]	K03539	0	1	0	0	0	0	0	0	0	1	1	0	0	0	0	1	0	0	1	0	0	0	0	0	1	1	1	0	1	1
RPR2, RPP21; ribonuclease P protein subunit RPR2 [EC:3.1.26.5]	K03540	0	1	0	1	1	1	1	1	1	0	1	0	0	1	0	1	1	1	0	1	1	1	1	0	0	0	0	1	0	1
clpX, CLPX; ATP-dependent Clp protease ATP-binding subunit ClpX	K03544	0	0	0	0	0	0	0	0	0	0	0	0	0	0	0	0	1	0	0	0	0	0	0	0	0	0	0	0	0	0
sbcC, rad50; DNA repair protein SbcC/Rad50	K03546	0	0	1	1	1	1	1	1	1	1	1	1	1	0	0	1	1	1	1	4	1	1	1	1	1	2	1	2	1	0
hjr; holliday junction resolvase Hjr [EC:3.1.22.4]	K03552	1	0	0	1	0	0	1	1	1	0	1	1	0	0	0	1	1	1	0	1	1	1	1	1	1	0	0	1	0	0
mutS; DNA mismatch repair protein MutS	K03555	0	0	0	0	0	0	0	0	0	0	0	0	0	0	0	0	1	0	0	1	2	0	0	0	0	0	0	0	0	0
exbD; biopolymer transport protein ExbD	K03559	0	0	0	0	0	0	0	1	0	0	0	0	0	0	0	0	0	0	0	0	0	0	0	0	0	0	0	0	0	0
exbB; biopolymer transport protein ExbB	K03561	0	0	0	0	0	0	0	1	0	0	0	0	0	0	0	0	0	0	0	0	0	0	0	0	0	0	0	0	0	0
BCP, PRXQ, DOT5; peroxiredoxin Q/BCP [EC:1.11.1.15]	K03564	1	0	1	0	0	0	0	0	0	0	0	0	0	0	0	0	0	0	0	1	0	0	0	0	0	0	0	0	0	0
tldD; TldD protein	K03568	0	2	1	0	0	0	0	2	0	0	1	1	0	1	1	0	1	0	0	0	0	0	0	0	0	0	0	0	0	0
mutL; DNA mismatch repair protein MutL	K03572	0	0	0	0	0	0	0	0	0	0	0	0	0	0	0	0	1	0	0	1	2	0	0	0	0	0	0	0	0	0
mutT, NUDT15, MTH2; 8-oxo-dGTP diphosphatase [EC:3.6.1.55]	K03574	1	1	0	5	1	2	0	0	0	1	0	7	1	2	3	0	2	1	2	2	3	1	2	6	1	0	1	0	0	0
mutY; A/G-specific adenine glycosylase [EC:3.2.2.31]	K03575	0	0	0	0	0	0	0	0	0	0	0	0	0	0	0	0	0	1	0	1	0	0	0	0	0	0	0	0	0	0
pmbA; PmbA protein	K03592	0	1	1	0	0	0	0	1	0	0	1	1	0	1	1	0	1	0	0	0	0	0	0	0	0	0	0	0	0	0
mrp, NUBPL; ATP-binding protein involved in chromosome partitioning	K03593	2	0	1	0	0	0	0	0	1	0	0	0	0	0	0	0	0	0	0	0	0	0	0	0	0	0	0	0	0	0
bfr; bacterioferritin [EC:1.16.3.1]	K03594	0	0	0	0	0	1	0	0	0	0	0	0	0	0	0	0	0	0	0	0	0	0	0	0	0	0	0	0	0	0
xseA; exodeoxyribonuclease VII large subunit [EC:3.1.11.6]	K03601	0	0	0	0	0	0	0	0	0	0	0	0	0	0	0	0	0	0	1	0	1	0	0	0	0	0	0	0	1	0
xseB; exodeoxyribonuclease VII small subunit [EC:3.1.11.6]	K03602	0	0	0	0	0	0	0	0	0	0	0	0	0	0	0	0	0	0	0	0	1	0	0	0	0	1	0	0	1	0
minD; septum site-determining protein MinD	K03609	0	0	0	1	0	0	1	1	2	1	1	1	2	1	0	0	2	0	2	1	1	1	1	1	1	0	0	0	0	3
ssh10b; archaea-specific DNA-binding protein	K03622	2	3	2	1	1	1	1	0	1	0	1	1	1	0	1	0	1	1	0	0	1	1	2	0	0	0	0	1	1	1
greA; transcription elongation factor GreA	K03624	0	0	0	0	0	0	0	0	0	0	0	1	0	0	0	0	0	0	0	0	0	0	0	0	0	0	0	0	0	0
EGD2, NACA; nascent polypeptide-associated complex subunit alpha	K03626	1	1	1	1	1	1	1	0	1	1	1	1	1	0	0	1	1	1	1	1	1	1	1	0	1	0	0	1	0	0
MBF1; putative transcription factor	K03627	0	1	0	1	1	1	1	1	1	1	1	1	0	0	0	1	0	0	0	1	1	1	1	0	0	0	0	0	0	0
radC; DNA repair protein RadC	K03630	0	0	0	2	0	0	1	0	0	0	1	0	0	0	0	0	0	0	2	1	1	0	0	0	2	0	0	0	3	0
moaA, CNX2; GTP 3',8-cyclase [EC:4.1.99.22]	K03639	0	0	0	0	0	0	0	0	0	0	0	1	0	0	0	0	0	0	0	0	0	1	1	0	0	0	0	0	0	0
lipA; lipoyl synthase [EC:2.8.1.8]	K03644	0	0	0	0	1	0	1	0	0	0	0	0	0	0	0	0	0	0	0	0	0	0	0	0	0	0	0	2	0	0
MPG; DNA-3-methyladenine glycosylase [EC:3.2.2.21]	K03652	2	1	1	0	0	0	0	0	0	0	0	0	0	0	0	0	0	0	0	1	0	0	0	0	0	0	0	0	0	0
K03653; N-glycosylase/DNA lyase [EC:3.2.2.- 4.2.99.18]	K03653	1	1	0	1	0	0	0	0	0	0	0	0	0	0	0	0	1	0	1	0	0	0	1	0	0	0	0	0	0	1
recQ; ATP-dependent DNA helicase RecQ [EC:3.6.4.12]	K03654	0	0	0	0	0	0	0	0	0	0	0	0	0	0	0	1	0	1	0	0	0	0	0	0	0	0	0	0	0	0
recG; ATP-dependent DNA helicase RecG [EC:3.6.4.12]	K03655	0	0	0	3	1	1	0	0	0	1	0	8	0	1	3	0	2	0	1	1	0	0	0	0	2	1	2	1	1	0
uvrD, pcrA; DNA helicase II / ATP-dependent DNA helicase PcrA [EC:3.6.4.12]	K03657	0	0	1	1	0	0	0	0	0	0	0	0	0	0	0	0	0	0	1	1	0	0	0	0	0	0	0	0	1	0
helD; DNA helicase IV [EC:3.6.4.12]	K03658	0	0	0	1	0	0	0	0	0	0	0	0	0	0	0	0	0	0	0	1	0	0	0	0	0	0	0	0	0	0
trxA; thioredoxin 1	K03671	1	4	0	1	0	0	1	0	0	0	0	0	0	1	0	0	0	1	0	2	1	1	0	0	1	2	0	1	0	0
RRP4, EXOSC2; exosome complex component RRP4	K03679	1	0	1	1	1	1	1	1	1	0	1	1	1	1	1	0	1	1	2	1	1	1	1	1	1	0	1	2	1	1
rnd; ribonuclease D [EC:3.1.13.5]	K03684	0	0	0	0	0	0	0	0	0	0	0	0	0	0	0	0	0	0	0	1	0	0	0	0	0	0	0	0	0	0
dnaJ; molecular chaperone DnaJ	K03686	0	1	2	1	1	1	1	1	1	0	0	0	0	0	1	0	1	1	0	1	1	1	1	1	0	0	0	2	0	1
GRPE; molecular chaperone GrpE	K03687	0	1	1	1	1	1	1	1	1	0	0	0	0	0	1	1	1	0	0	1	1	1	1	1	0	0	0	0	0	1
ubiB, aarF; ubiquinone biosynthesis protein	K03688	1	0	0	1	3	1	1	0	0	1	0	0	0	0	0	1	1	0	0	1	0	0	0	0	0	0	0	0	0	0
clpC; ATP-dependent Clp protease ATP-binding subunit ClpC	K03696	0	0	0	0	0	0	0	0	0	0	0	0	0	0	0	0	0	0	0	0	0	0	0	0	1	0	0	0	0	0
cbf, cbf1; 3'-5' exoribonuclease [EC:3.1.-.-]	K03698	0	0	0	0	0	0	1	0	0	0	0	0	0	0	1	0	0	0	0	0	1	0	0	0	0	1	0	0	0	0
uvrA; excinuclease ABC subunit A	K03701	0	0	1	0	0	1	0	0	0	0	0	0	0	0	0	0	1	0	0	0	0	0	0	0	0	1	0	0	0	0
cspA; cold shock protein (beta-ribbon, CspA family)	K03704	0	0	1	1	1	2	0	0	0	2	0	1	1	0	0	0	0	1	0	1	1	1	1	0	1	1	0	0	1	0
hrcA; heat-inducible transcriptional repressor	K03705	0	0	0	0	0	0	0	1	0	0	0	0	0	0	0	0	0	0	0	0	0	0	0	0	0	0	0	0	0	0
troR; DtxR family transcriptional regulator, Mn-dependent transcriptional regulator	K03709	1	1	0	0	0	0	1	0	0	0	0	0	0	0	0	0	0	0	0	0	0	0	0	0	0	0	0	0	0	0
fur, zur, furB; Fur family transcriptional regulator, ferric uptake regulator	K03711	0	0	0	1	1	0	0	0	0	0	0	0	0	0	0	0	0	0	0	0	0	0	0	0	0	0	0	0	0	0
asnC; Lrp/AsnC family transcriptional regulator, regulator for asnA, asnC and gidA	K03718	2	0	2	1	1	1	2	0	2	0	0	0	0	0	0	0	0	0	0	1	0	1	1	1	0	0	0	1	0	0
lrp; Lrp/AsnC family transcriptional regulator, leucine-responsive regulatory protein	K03719	0	1	2	0	0	0	0	0	0	0	0	0	0	0	0	0	0	1	0	0	0	0	1	0	1	0	0	0	0	0
lhr; ATP-dependent helicase Lhr and Lhr-like helicase [EC:3.6.4.-]	K03724	2	2	0	1	2	1	0	1	0	0	0	0	0	0	0	1	1	1	0	1	0	0	1	0	0	0	0	0	0	1
helS; helicase [EC:3.6.4.-]	K03726	0	0	2	2	2	2	2	3	1	0	0	0	0	0	2	0	0	0	0	1	2	1	2	0	0	0	0	1	0	1
xerC; integrase/recombinase XerC	K03733	0	0	0	0	0	0	0	2	0	0	0	0	0	0	0	0	0	0	0	0	0	0	0	0	0	0	0	0	0	0
aor; aldehyde:ferredoxin oxidoreductase [EC:1.2.7.5]	K03738	7	8	0	0	0	0	0	0	0	0	0	0	0	0	0	0	0	0	0	0	0	0	0	0	0	0	1	0	0	0
lemA; LemA protein	K03744	2	0	0	0	1	1	1	2	1	0	0	0	0	0	0	0	0	0	1	0	0	1	1	2	0	0	0	1	1	0
polC; DNA polymerase III subunit alpha, Gram-positive type [EC:2.7.7.7]	K03763	0	0	0	1	0	0	1	0	0	0	0	0	0	0	0	0	0	0	0	0	0	1	0	0	0	0	0	0	0	0
PPIA; peptidyl-prolyl cis-trans isomerase A (cyclophilin A) [EC:5.2.1.8]	K03767	1	2	0	0	0	0	0	0	0	0	0	0	0	0	0	0	0	0	0	0	1	0	0	0	0	0	0	0	0	0
PPIB, ppiB; peptidyl-prolyl cis-trans isomerase B (cyclophilin B) [EC:5.2.1.8]	K03768	0	2	2	0	0	0	1	0	0	0	0	0	0	0	0	1	0	0	0	1	0	0	0	0	0	0	0	0	0	0
ppiC; peptidyl-prolyl cis-trans isomerase C [EC:5.2.1.8]	K03769	0	1	0	0	0	0	0	0	0	0	0	0	0	0	0	0	0	0	0	0	0	0	1	0	0	0	0	0	0	1
slyD; FKBP-type peptidyl-prolyl cis-trans isomerase SlyD [EC:5.2.1.8]	K03775	0	0	0	1	1	1	1	1	0	1	1	0	1	1	1	1	1	1	2	1	1	1	1	0	1	1	1	1	1	1
katE, CAT, catB, srpA; catalase [EC:1.11.1.6]	K03781	0	1	0	0	0	1	0	0	0	0	0	0	0	0	0	0	0	0	0	0	0	0	0	0	0	0	0	0	0	0
punA, PNP; purine-nucleoside phosphorylase [EC:2.4.2.1]	K03783	0	0	0	0	0	0	0	0	0	0	0	0	0	0	0	0	1	0	0	0	0	0	0	0	0	0	0	0	0	0
aroD; 3-dehydroquinate dehydratase I [EC:4.2.1.10]	K03785	0	2	1	0	0	0	0	0	0	0	0	0	0	0	0	0	0	0	0	0	0	0	0	0	0	0	0	1	0	0
rimI; [ribosomal protein S18]-alanine N-acetyltransferase [EC:2.3.1.266]	K03789	2	1	2	0	0	0	0	0	1	0	0	0	0	0	0	0	0	0	0	0	0	0	0	0	0	0	0	0	0	0
rimJ; [ribosomal protein S5]-alanine N-acetyltransferase [EC:2.3.1.267]	K03790	1	0	0	0	0	0	0	1	0	0	0	0	1	0	0	0	0	1	2	0	0	0	0	1	0	0	0	0	0	0
E3.4.21.102, prc, ctpA; carboxyl-terminal processing protease [EC:3.4.21.102]	K03797	0	0	0	0	0	0	0	0	0	0	0	0	0	0	0	0	0	0	0	0	1	0	0	0	0	0	0	0	0	0
htpX; heat shock protein HtpX [EC:3.4.24.-]	K03799	1	3	0	1	1	1	0	0	1	1	0	1	0	1	0	1	1	0	2	0	1	0	0	1	0	0	1	1	1	1
lplA, lplJ; lipoate---protein ligase [EC:6.3.1.20]	K03800	2	3	0	0	1	0	2	0	0	0	0	0	0	0	0	0	0	0	0	0	0	0	0	0	0	0	0	2	0	0
yafP; putative acetyltransferase [EC:2.3.1.-]	K03830	0	0	0	0	0	0	0	0	0	0	0	0	0	0	0	0	0	0	0	0	0	0	0	0	0	0	0	0	1	0
tonB; periplasmic protein TonB	K03832	0	0	0	1	0	0	0	0	0	0	0	0	0	0	0	0	0	0	0	0	0	0	0	0	0	1	0	0	0	0
tyrP; tyrosine-specific transport protein	K03834	0	0	0	0	0	0	0	0	0	0	1	1	0	1	0	0	0	0	1	1	1	0	1	0	0	0	0	0	0	0
FBP, fbp; fructose-1,6-bisphosphatase I [EC:3.1.3.11]	K03841	1	1	0	0	0	0	1	0	0	0	0	0	0	0	0	0	0	0	0	0	0	0	0	0	0	0	0	1	0	0
ALG10; alpha-1,2-glucosyltransferase [EC:2.4.1.256]	K03850	0	0	0	0	0	0	0	0	0	0	0	0	0	0	0	0	0	0	0	0	0	0	0	0	0	0	0	1	0	0
AROA2, aroA; 3-deoxy-7-phosphoheptulonate synthase [EC:2.5.1.54]	K03856	0	2	0	0	0	0	0	0	1	0	0	0	0	0	0	0	0	0	0	0	0	0	2	0	0	0	0	1	0	0
ndh; NADH dehydrogenase [EC:1.6.99.3]	K03885	0	0	1	0	0	0	0	0	0	0	0	0	0	0	0	0	0	0	0	0	0	1	0	0	0	0	0	0	0	0
arsR; ArsR family transcriptional regulator, arsenate/arsenite/antimonite-responsive transcriptional repressor	K03892	2	0	0	2	1	2	1	0	0	0	0	0	0	0	0	1	0	0	0	0	1	0	1	1	1	1	0	1	0	0
moxR; MoxR-like ATPase [EC:3.6.3.-]	K03924	1	2	1	2	2	2	4	2	0	1	1	1	0	0	2	0	0	0	0	0	1	1	0	0	0	1	1	0	0	0
cutA; periplasmic divalent cation tolerance protein	K03926	0	0	0	0	1	1	1	1	1	0	0	0	1	0	1	0	0	0	0	0	0	1	0	0	0	0	0	1	0	0
yvaK; carboxylesterase [EC:3.1.1.1]	K03928	0	0	0	0	1	0	0	0	0	0	0	1	0	0	0	0	0	0	0	0	0	0	0	0	0	0	0	0	0	0
lpqC; polyhydroxybutyrate depolymerase	K03932	0	0	0	0	0	0	0	0	0	0	0	0	0	0	0	0	0	0	0	0	0	0	0	1	0	0	0	0	0	0
pspC; phage shock protein C	K03973	0	0	0	0	1	0	0	0	1	0	0	0	0	0	0	0	0	0	0	0	0	0	0	0	0	0	0	0	0	1
bchE; anaerobic magnesium-protoporphyrin IX monomethyl ester cyclase [EC:1.21.98.3]	K04034	2	1	0	0	0	0	1	0	0	0	0	1	0	0	0	0	0	0	0	0	0	0	0	0	0	0	0	1	0	0
E1.14.13.81, acsF, chlE; magnesium-protoporphyrin IX monomethyl ester (oxidative) cyclase [EC:1.14.13.81]	K04035	0	0	0	0	0	0	0	0	1	0	0	0	0	0	0	1	2	0	3	0	0	0	0	0	0	0	1	0	0	0
glmU; bifunctional UDP-N-acetylglucosamine pyrophosphorylase / Glucosamine-1-phosphate N-acetyltransferase [EC:2.7.7.23 2.3.1.157]	K04042	2	1	0	2	0	1	1	1	1	0	0	0	0	1	0	0	0	0	1	1	1	1	1	0	0	0	0	3	0	1
dnaK, HSPA9; molecular chaperone DnaK	K04043	0	1	1	1	2	1	1	1	3	0	0	0	0	0	1	0	2	1	0	1	1	1	1	1	0	0	1	1	0	2
pflA, pflC, pflE; pyruvate formate lyase activating enzyme [EC:1.97.1.4]	K04069	5	4	1	2	3	3	3	0	2	0	1	2	2	1	1	1	1	0	0	0	0	2	2	0	0	0	0	0	2	1
pflX; putative pyruvate formate lyase activating enzyme [EC:1.97.1.4]	K04070	1	1	0	0	0	0	0	0	0	0	0	0	0	0	0	0	0	0	0	0	0	0	0	0	0	0	0	0	0	1
lonB; ATP-dependent Lon protease [EC:3.4.21.53]	K04076	0	0	0	1	1	1	1	1	2	0	0	2	0	1	1	0	2	0	0	1	2	1	1	1	0	0	0	1	0	0
groES, HSPE1; chaperonin GroES	K04078	0	0	0	0	0	0	0	0	0	0	0	0	0	0	0	0	0	1	0	0	0	0	0	0	0	0	0	0	0	0
tyrA1; chorismate mutase [EC:5.4.99.5]	K04092	0	1	0	0	0	0	0	0	1	0	0	0	0	0	0	0	0	0	0	0	0	0	0	0	0	0	0	0	0	0
smf; DNA processing protein	K04096	0	0	0	0	0	0	0	0	0	0	0	0	0	0	0	0	0	0	1	0	0	0	0	0	0	0	0	0	0	0
dbh; DNA polymerase IV (archaeal DinB-like DNA polymerase) [EC:2.7.7.7]	K04479	0	0	0	0	0	0	0	0	0	0	0	0	0	0	0	0	0	0	0	0	0	0	0	1	0	0	0	1	0	0
radA; DNA repair protein RadA	K04483	3	1	1	1	1	1	1	2	1	0	1	1	1	1	0	1	0	2	0	0	0	2	1	1	1	1	0	1	1	1
radB; DNA repair protein RadB	K04484	0	0	0	1	1	1	1	1	0	0	0	0	1	1	0	0	1	0	0	1	1	1	1	0	1	0	0	0	1	0
E3.1.3.15B; histidinol-phosphatase (PHP family) [EC:3.1.3.15]	K04486	0	1	0	0	0	0	0	0	0	0	0	0	0	0	0	0	0	0	0	0	0	0	0	0	0	0	0	0	0	1
iscS, NFS1; cysteine desulfurase [EC:2.8.1.7]	K04487	1	0	1	2	1	1	1	0	1	1	1	0	1	2	1	1	1	1	0	2	1	1	2	2	1	1	1	1	1	0
iscU, nifU; nitrogen fixation protein NifU and related proteins	K04488	1	0	1	2	1	1	1	1	1	1	0	0	0	0	1	1	1	2	1	1	1	1	2	1	1	1	1	1	0	1
pheA2; prephenate dehydratase [EC:4.2.1.51]	K04518	0	1	1	1	0	0	0	0	0	0	0	0	0	0	0	0	0	0	0	0	0	0	0	0	0	0	0	0	0	0
SOD2; superoxide dismutase, Fe-Mn family [EC:1.15.1.1]	K04564	0	0	2	0	1	0	0	0	0	0	0	0	0	0	0	0	0	0	0	1	1	0	0	0	0	0	0	2	1	0
lysK; lysyl-tRNA synthetase, class I [EC:6.1.1.6]	K04566	1	1	1	0	1	1	1	1	1	0	1	0	0	0	0	0	1	0	0	1	2	0	1	1	0	1	0	1	0	1
KARS, lysS; lysyl-tRNA synthetase, class II [EC:6.1.1.6]	K04567	0	1	0	1	0	0	1	0	1	0	0	1	1	1	1	0	0	0	1	0	0	1	1	1	1	0	1	1	2	0
hypA, hybF; hydrogenase nickel incorporation protein HypA/HybF	K04651	0	0	2	1	0	0	0	0	1	0	0	0	0	0	0	0	0	0	0	0	0	0	0	0	0	0	0	0	0	0
hypC; hydrogenase expression/formation protein HypC	K04653	1	1	0	1	1	0	0	0	1	0	0	0	0	0	0	0	0	0	0	0	0	1	0	0	0	0	0	1	0	0
hypD; hydrogenase expression/formation protein HypD	K04654	1	1	0	0	0	0	0	0	2	0	0	0	0	0	0	0	0	0	0	0	0	0	0	0	0	0	0	0	0	0
hypE; hydrogenase expression/formation protein HypE	K04655	1	1	0	0	0	0	0	0	1	0	0	0	0	0	0	0	0	0	0	0	0	0	0	0	0	0	0	0	0	0
hypF; hydrogenase maturation protein HypF	K04656	1	1	0	0	0	0	0	0	2	0	0	0	0	0	0	0	0	0	0	0	0	0	0	0	0	0	0	0	0	0
feoA; ferrous iron transport protein A	K04758	0	0	0	0	0	0	2	0	0	0	0	0	0	0	0	0	0	0	0	0	0	0	0	0	0	0	0	0	0	0
feoB; ferrous iron transport protein B	K04759	0	3	0	0	0	0	1	0	0	0	0	0	0	0	0	0	0	0	0	0	0	0	0	0	0	0	0	0	0	0
xerD; integrase/recombinase XerD	K04763	0	1	3	1	0	1	0	2	0	0	2	0	0	0	0	1	1	4	1	3	3	1	1	0	2	1	1	0	1	0
degP, htrA; serine protease Do [EC:3.4.21.107]	K04771	0	1	0	0	0	0	1	0	0	0	0	0	1	0	0	0	0	0	0	1	0	0	0	0	0	0	0	0	0	0
sppA; protease IV [EC:3.4.21.-]	K04773	0	0	0	1	0	1	1	1	0	0	0	0	0	0	0	1	2	1	0	1	1	0	0	0	0	0	0	1	0	0
PTH2; peptidyl-tRNA hydrolase, PTH2 family [EC:3.1.1.29]	K04794	0	0	1	1	1	1	1	1	1	1	1	0	0	1	1	1	1	1	0	1	1	1	1	1	0	0	0	1	0	1
flpA; fibrillarin-like pre-rRNA processing protein	K04795	1	1	1	1	1	1	1	1	1	0	0	0	0	0	0	0	0	0	0	1	0	1	1	0	0	0	0	1	0	1
RUXX; small nuclear ribonucleoprotein	K04796	0	0	2	0	1	1	1	1	1	0	1	1	0	1	1	0	1	1	1	1	1	1	1	0	0	1	0	0	1	1
pfdA, PFDN5; prefoldin alpha subunit	K04797	0	0	1	0	0	0	0	0	0	0	0	0	0	1	0	0	0	0	0	0	0	0	0	0	0	0	0	0	0	0
pfdB, PFDN6; prefoldin beta subunit	K04798	1	0	1	1	0	1	1	1	1	1	1	0	1	0	1	0	1	0	0	1	1	1	1	1	1	1	0	0	1	1
FEN1, RAD2; flap endonuclease-1 [EC:3.-.-.-]	K04799	2	2	0	1	0	0	1	1	1	1	1	1	1	1	1	1	1	1	2	1	0	1	1	0	1	0	1	1	1	1
rfcL; replication factor C large subunit	K04800	0	1	1	1	1	2	1	1	1	1	0	1	1	1	0	1	1	1	2	1	1	1	1	1	1	1	1	1	1	0
rfcS; replication factor C small subunit	K04801	0	1	1	1	1	0	1	1	1	2	1	1	1	1	2	1	1	1	1	1	1	1	1	1	1	1	0	1	1	0
PCNA; proliferating cell nuclear antigen	K04802	0	0	1	1	1	1	1	0	2	1	1	0	1	0	0	1	1	0	1	0	1	1	1	0	1	0	1	1	1	0
mal; methylaspartate ammonia-lyase [EC:4.3.1.2]	K04835	0	0	0	0	0	0	0	0	0	0	0	0	0	0	0	0	0	0	0	0	0	0	1	0	0	0	0	0	0	0
odh; opine dehydrogenase [EC:1.5.1.28]	K04940	0	1	0	0	0	0	0	0	0	0	0	0	0	0	0	0	0	0	0	0	0	1	0	0	1	0	0	0	0	0
fdhA; formate dehydrogenase (NADP+) alpha subunit [EC:1.17.1.10]	K05299	1	0	0	0	0	0	0	0	0	0	0	0	0	0	0	0	0	0	0	0	0	0	0	0	0	0	0	0	0	1
K05303; O-methyltransferase [EC:2.1.1.-]	K05303	0	0	0	0	0	0	0	0	0	0	0	0	0	0	0	0	0	0	0	0	0	1	0	0	0	0	0	0	0	0
fer; ferredoxin	K05337	0	0	0	1	1	0	0	1	1	1	0	0	0	0	0	0	1	1	1	1	1	1	0	1	0	0	0	0	1	0
cbpA; curved DNA-binding protein	K05516	0	0	0	0	0	0	0	0	0	0	0	0	0	0	0	0	1	0	0	0	0	0	0	0	0	0	0	0	0	0
pfpI; protease I [EC:3.5.1.124]	K05520	0	0	0	0	0	0	0	0	0	0	0	0	0	1	0	1	1	0	0	0	0	0	1	0	0	0	0	0	0	0
bolA; BolA family transcriptional regulator, general stress-responsive regulator	K05527	0	0	0	0	0	0	0	0	0	0	0	0	0	0	0	0	0	0	0	1	0	0	0	0	0	0	0	0	0	0
dusB; tRNA-dihydrouridine synthase B [EC:1.-.-.-]	K05540	0	0	0	1	0	0	1	0	0	0	0	0	0	0	0	1	1	1	0	1	1	1	0	1	0	1	0	1	0	0
mnhB, mrpB; multicomponent Na+:H+ antiporter subunit B	K05566	0	0	0	0	0	0	0	0	1	0	0	0	0	0	0	0	0	0	0	0	0	0	0	0	0	0	0	0	0	0
mnhC, mrpC; multicomponent Na+:H+ antiporter subunit C	K05567	0	0	0	0	0	0	0	0	1	0	0	0	0	0	0	0	0	0	0	0	0	0	0	0	0	0	0	0	0	0
mnhD, mrpD; multicomponent Na+:H+ antiporter subunit D	K05568	1	0	0	0	0	0	0	0	1	0	0	0	0	0	0	0	0	0	0	0	0	0	0	0	0	0	0	0	0	0
mnhE, mrpE; multicomponent Na+:H+ antiporter subunit E	K05569	0	0	0	0	0	0	0	0	1	0	0	0	0	0	0	0	0	0	0	0	0	0	0	0	0	0	0	0	0	0
mnhF, mrpF; multicomponent Na+:H+ antiporter subunit F	K05570	0	0	0	0	0	0	0	0	1	0	0	0	0	0	0	0	0	0	0	0	0	0	0	0	0	0	0	0	0	0
mnhG, mrpG; multicomponent Na+:H+ antiporter subunit G	K05571	0	0	0	0	0	0	0	0	1	0	0	0	0	0	0	0	0	0	0	0	0	0	0	0	0	0	0	0	0	0
deaD, cshA; ATP-dependent RNA helicase DeaD [EC:3.6.4.13]	K05592	2	2	1	1	1	1	1	1	1	1	2	0	0	1	1	1	1	1	1	2	2	2	1	0	1	1	0	1	1	1
ybaO; Lrp/AsnC family transcriptional regulator	K05800	0	0	0	0	0	1	0	0	0	0	0	0	0	0	0	0	0	0	0	0	0	0	1	0	0	0	0	0	0	0
LYS12; homoisocitrate dehydrogenase [EC:1.1.1.87]	K05824	0	0	0	0	0	0	1	0	0	0	0	0	0	0	0	0	0	0	0	0	0	0	0	0	0	0	0	0	0	0
lysW; alpha-aminoadipate/glutamate carrier protein LysW	K05826	0	0	2	0	0	0	1	0	1	0	0	0	0	0	0	0	0	0	0	0	0	0	0	0	0	0	0	0	0	0
lysX; [lysine-biosynthesis-protein LysW]---L-2-aminoadipate ligase [EC:6.3.2.43]	K05827	0	0	2	0	0	0	1	0	1	0	0	0	0	0	0	0	0	0	0	0	0	0	0	0	0	0	0	0	0	0
lysZ, argB; LysW-gamma-L-alpha-aminoadipate/LysW-L-glutamate kinase [EC:2.7.2.-]	K05828	0	0	1	0	0	0	1	0	1	0	0	0	0	0	0	0	0	0	0	0	0	0	0	0	0	0	0	0	0	0
lysY, argC; LysW-gamma-L-alpha-aminoadipyl-6-phosphate/LysW-L-glutamyl-5-phosphate reductase [EC:1.2.1.-]	K05829	0	0	1	0	0	0	1	0	1	0	0	0	0	0	0	0	0	0	0	0	0	0	0	0	0	0	0	0	0	0
lysK, argE; LysW-gamma-L-lysine/LysW-L-ornithine carboxypeptidase	K05831	0	0	1	0	0	0	1	0	1	0	0	0	0	0	0	0	0	0	0	0	0	0	0	0	0	0	0	0	0	0
ybbN; putative thioredoxin	K05838	0	0	0	0	0	0	0	0	1	0	0	0	1	0	0	0	0	0	0	0	0	0	1	0	0	0	0	0	1	0
E2.4.1.173; sterol 3beta-glucosyltransferase [EC:2.4.1.173]	K05841	0	0	0	0	0	1	0	0	0	0	0	0	0	0	0	0	0	0	0	0	0	0	0	0	0	0	0	0	0	0
rimK; ribosomal protein S6--L-glutamate ligase [EC:6.3.2.-]	K05844	3	2	0	1	1	1	1	0	1	0	0	0	0	0	0	1	1	0	0	1	0	1	1	1	0	0	0	1	0	0
cyaB; adenylate cyclase, class 2 [EC:4.6.1.1]	K05873	0	0	0	1	0	0	0	0	0	0	0	0	1	1	0	0	0	1	0	0	0	1	2	0	1	0	0	0	0	0
scpA; segregation and condensation protein A	K05896	0	0	1	0	1	1	1	1	0	0	0	1	1	1	0	0	1	0	1	1	1	1	1	1	0	1	0	1	1	0
hmp, YHB1; nitric oxide dioxygenase [EC:1.14.12.17]	K05916	0	0	0	1	0	0	0	0	0	0	0	0	1	0	0	0	0	0	0	0	0	0	0	0	1	0	1	0	0	0
dfx; superoxide reductase [EC:1.15.1.2]	K05919	2	1	0	1	0	1	0	0	1	0	0	1	0	1	0	1	1	0	0	0	0	1	1	0	1	0	1	0	0	0
E3.1.21.7, nfi; deoxyribonuclease V [EC:3.1.21.7]	K05982	0	0	0	1	0	1	1	0	0	0	0	0	0	0	0	0	0	0	0	1	0	0	0	0	1	0	0	0	0	0
pepE; dipeptidase E [EC:3.4.13.21]	K05995	0	0	0	0	0	0	0	0	0	0	0	1	0	0	0	1	0	0	0	0	0	0	0	1	0	0	0	0	0	0
ppaX; pyrophosphatase PpaX [EC:3.6.1.1]	K06019	0	0	0	0	0	0	0	0	0	0	0	0	0	0	0	0	0	0	0	0	0	0	0	1	0	0	0	0	0	0
scpB; segregation and condensation protein B	K06024	0	2	1	0	0	0	0	1	1	1	1	1	1	1	0	1	1	1	1	1	1	0	0	0	1	0	1	1	1	0
clsA_B; cardiolipin synthase A/B [EC:2.7.8.-]	K06131	0	0	0	0	0	0	0	0	0	0	0	0	0	1	0	0	0	0	0	0	0	0	0	0	0	0	0	0	0	0
pqqE; PqqA peptide cyclase [EC:1.21.98.4]	K06139	0	0	0	0	0	0	0	0	0	0	0	0	0	0	0	0	0	0	0	0	0	0	0	0	0	0	1	0	0	0
ABCB-BAC; ATP-binding cassette, subfamily B, bacterial	K06147	4	2	0	0	0	0	0	0	0	0	0	0	1	0	0	1	0	2	1	0	1	0	0	1	1	0	0	0	1	0
bacA; undecaprenyl-diphosphatase [EC:3.6.1.27]	K06153	1	1	0	0	0	0	0	0	0	1	0	1	1	0	0	1	1	1	1	0	0	0	0	1	0	1	0	0	1	1
lysM; Lrp/AsnC family transcriptional regulator, involved in the regulation of lysine biosynthesis	K06154	0	2	0	0	0	0	0	0	1	0	0	0	0	0	0	0	0	0	0	0	0	0	0	0	0	0	0	0	0	0
ABCF3; ATP-binding cassette, subfamily F, member 3	K06158	0	0	0	0	0	0	0	0	0	0	0	0	0	0	0	0	0	0	1	0	0	0	0	1	2	0	0	1	0	0
phnP; phosphoribosyl 1,2-cyclic phosphate phosphodiesterase [EC:3.1.4.55]	K06167	0	0	0	0	0	0	0	0	0	0	0	0	0	0	0	0	0	0	0	0	0	0	0	1	0	0	0	0	0	0
ABCE1, Rli1; ATP-binding cassette, sub-family E, member 1	K06174	2	2	1	1	1	1	1	1	1	0	0	1	0	2	0	1	1	1	0	1	1	1	1	1	0	0	0	1	0	1
truD, PUS7; tRNA pseudouridine13 synthase [EC:5.4.99.27]	K06176	1	0	1	0	1	1	1	1	1	0	0	1	0	1	1	1	0	2	1	1	1	1	1	0	0	0	0	1	0	0
rluB; 23S rRNA pseudouridine2605 synthase [EC:5.4.99.22]	K06178	0	0	0	1	1	0	0	0	0	0	0	0	0	0	0	0	0	0	0	1	0	0	0	0	0	0	0	0	0	0
rsuA; 16S rRNA pseudouridine516 synthase [EC:5.4.99.19]	K06183	0	0	0	0	0	0	0	0	0	0	0	0	0	1	0	0	0	0	0	0	0	0	0	0	0	0	0	0	0	0
recR; recombination protein RecR	K06187	0	0	0	0	0	0	0	0	0	0	0	0	0	0	0	0	0	0	1	0	0	0	0	0	0	0	0	0	0	0
nrdH; glutaredoxin-like protein NrdH	K06191	0	0	1	0	0	0	0	0	0	0	0	0	0	0	0	0	0	0	0	0	1	0	0	0	0	0	0	0	0	0
ccdA; cytochrome c-type biogenesis protein	K06196	0	0	2	0	0	0	0	0	0	0	0	0	0	0	0	0	0	0	0	0	1	0	0	0	0	0	0	0	0	0
chaB; cation transport regulator	K06197	0	0	0	0	0	0	0	0	0	0	0	0	0	1	0	0	0	0	0	0	1	0	0	0	0	0	0	0	0	0
cstA; carbon starvation protein	K06200	0	0	0	0	0	0	0	0	0	0	0	0	0	0	0	0	0	0	0	0	0	0	0	0	0	0	0	0	1	0
dksA; DnaK suppressor protein	K06204	0	0	0	0	0	0	0	1	0	0	0	0	0	0	0	0	0	0	0	0	0	0	0	0	0	0	0	0	0	0
sfsA; sugar fermentation stimulation protein A	K06206	1	1	0	0	0	0	0	0	0	0	0	0	0	0	0	0	0	0	0	0	0	1	0	0	0	0	0	0	0	0
typA, bipA; GTP-binding protein	K06207	0	0	0	0	0	0	0	1	0	0	0	0	0	0	0	0	0	0	0	0	0	0	0	0	0	0	0	0	0	0
mgtE; magnesium transporter	K06213	0	0	0	0	0	0	0	0	1	0	0	0	0	0	0	0	0	0	0	0	0	0	0	0	0	0	0	0	0	0
pdxS, pdx1; pyridoxal 5'-phosphate synthase pdxS subunit [EC:4.3.3.6]	K06215	0	0	2	0	0	0	1	0	2	0	0	0	0	0	0	0	0	0	0	0	0	0	0	0	0	0	0	1	0	0
relE, stbE; mRNA interferase RelE/StbE	K06218	0	0	2	1	1	3	1	3	0	0	0	0	1	2	0	1	1	2	3	0	0	1	0	2	1	0	0	2	6	1
dkgA; 2,5-diketo-D-gluconate reductase A [EC:1.1.1.346]	K06221	0	0	0	0	0	0	0	0	0	0	0	0	0	0	0	0	0	0	0	1	0	0	0	0	0	0	0	0	0	0
dam; DNA adenine methylase [EC:2.1.1.72]	K06223	1	2	1	0	0	0	0	0	0	0	0	0	0	0	0	0	0	0	0	0	0	1	0	0	0	0	0	0	0	0
maf; septum formation protein	K06287	1	1	0	1	0	0	0	0	0	0	0	0	1	0	0	0	1	0	0	0	0	0	1	0	0	0	0	0	0	0
cgeB; spore maturation protein CgeB	K06320	0	0	0	0	0	0	0	0	0	0	1	0	0	0	0	0	0	0	0	0	0	0	0	0	0	0	0	0	0	0
spoIIM; stage II sporulation protein M	K06384	0	1	0	0	0	0	0	0	0	0	0	0	0	0	0	0	0	0	1	0	0	0	0	0	1	0	0	0	1	0
spoIVCA; site-specific DNA recombinase	K06400	0	0	0	0	0	0	0	0	0	0	0	1	1	0	0	0	0	0	1	0	0	0	0	0	0	1	0	0	0	0
spoVR; stage V sporulation protein R	K06415	0	0	0	0	0	0	0	0	0	0	0	0	0	0	0	0	1	0	0	0	0	0	0	0	0	0	0	0	0	0
pgi1; glucose-6-phosphate isomerase, archaeal [EC:5.3.1.9]	K06859	0	0	0	0	0	0	0	0	0	0	0	0	0	0	0	0	0	0	0	0	0	0	0	0	0	0	0	1	0	0
purP; 5-formaminoimidazole-4-carboxamide-1-(beta)-D-ribofuranosyl 5'-monophosphate synthetase [EC:6.3.4.23]	K06863	0	0	2	0	3	3	2	2	0	0	0	0	0	0	0	0	0	0	0	0	0	0	0	0	0	0	0	0	0	0
K06865; ATPase	K06865	0	0	1	0	1	1	1	1	0	1	1	0	0	0	1	1	1	1	0	0	0	1	0	0	0	0	0	0	0	1
K06869; uncharacterized protein	K06869	0	1	2	1	0	1	1	1	1	0	1	0	0	0	0	0	1	0	0	0	0	1	1	1	0	0	0	1	0	0
K06870; uncharacterized protein	K06870	0	0	0	0	0	0	0	1	1	0	0	0	0	1	0	0	0	0	0	0	0	0	0	0	0	0	0	1	0	1
K06871; uncharacterized protein	K06871	1	1	0	0	0	0	0	0	1	0	0	0	0	0	0	0	0	0	2	0	0	0	0	0	0	0	0	0	1	0
K06872; uncharacterized protein	K06872	1	0	0	0	0	1	2	1	0	0	0	0	0	0	0	0	0	0	0	0	0	1	1	0	0	0	0	0	0	0
K06874; zinc finger protein	K06874	0	0	0	1	1	1	1	1	0	1	0	0	0	0	1	1	1	0	0	1	1	1	1	0	0	0	0	0	0	0
PDCD5, TFAR19; programmed cell death protein 5	K06875	1	1	1	0	0	1	0	0	0	0	0	0	0	0	0	0	1	0	0	0	0	0	0	0	0	0	0	0	0	1
K06878; tRNA-binding protein	K06878	1	0	1	0	1	0	0	0	0	0	0	0	0	0	1	0	0	0	0	0	1	0	0	1	0	0	0	0	0	1
K06883; uncharacterized protein	K06883	1	0	1	1	1	2	1	1	0	0	1	1	1	0	0	1	1	1	1	1	1	1	1	0	1	1	0	0	1	0
K06885; uncharacterized protein	K06885	0	0	1	0	0	0	0	0	0	0	0	0	0	0	0	0	0	0	1	0	1	0	0	0	0	0	0	0	0	0
K06888; uncharacterized protein	K06888	0	0	1	0	0	0	0	0	0	0	0	0	0	0	0	0	0	0	0	1	0	0	0	0	0	0	0	0	0	0
K06889; uncharacterized protein	K06889	0	1	0	1	0	0	0	2	0	1	0	0	1	0	0	0	0	0	0	0	0	0	0	0	0	0	0	0	0	0
K06897; 7,8-dihydropterin-6-yl-methyl-4-(beta-D-ribofuranosyl)aminobenzene 5'-phosphate synthase [EC:2.5.1.105]	K06897	0	1	0	1	0	0	1	0	0	0	0	0	0	0	0	0	0	0	0	0	0	0	1	0	0	0	0	0	0	0
xtmB; phage terminase large subunit	K06909	0	0	0	0	0	0	0	0	0	0	0	0	0	0	0	0	0	0	1	0	0	0	0	0	0	0	0	0	0	0
K06910; uncharacterized protein	K06910	0	0	1	0	0	1	1	0	0	0	0	0	0	0	0	0	0	0	0	0	1	0	0	0	0	0	0	0	0	0
K06911; uncharacterized protein	K06911	0	0	0	0	0	0	0	0	0	0	0	0	0	0	0	0	0	0	0	1	0	0	0	0	0	0	0	0	0	0
K06915; uncharacterized protein	K06915	1	2	1	3	3	3	4	3	3	3	2	1	2	2	0	3	2	3	3	1	3	3	4	3	1	2	2	2	2	0
selU; tRNA 2-selenouridine synthase [EC:2.9.1.-]	K06917	0	0	0	0	0	0	0	0	0	0	0	0	0	0	0	1	1	1	0	1	1	0	0	0	0	0	0	0	0	0
queC; 7-cyano-7-deazaguanine synthase [EC:6.3.4.20]	K06920	0	0	1	0	0	0	0	0	0	1	0	1	0	0	0	0	0	0	1	0	0	0	0	0	0	0	0	0	1	0
K06921; uncharacterized protein	K06921	0	0	0	1	0	0	0	0	0	0	0	2	0	0	1	0	0	0	0	0	0	0	0	0	0	0	0	0	0	0
K06926; uncharacterized protein	K06926	0	0	0	1	0	0	0	0	0	1	0	1	0	0	0	0	0	1	0	0	0	0	0	0	0	0	0	0	0	0
NTPCR; nucleoside-triphosphatase [EC:3.6.1.15]	K06928	0	0	0	1	0	0	0	0	0	0	0	0	0	0	0	0	0	0	0	0	0	0	0	0	0	0	0	0	0	0
K06930; uncharacterized protein	K06930	0	0	0	0	0	0	0	0	0	0	0	0	0	0	0	0	0	1	0	0	0	0	0	0	0	0	0	0	0	0
K06933; uncharacterized protein	K06933	1	1	0	1	0	1	0	0	0	0	1	0	0	0	0	0	0	2	0	0	0	0	1	0	0	0	0	0	1	1
K06934; uncharacterized protein	K06934	1	0	0	1	0	0	0	1	1	0	0	0	0	0	0	0	0	0	0	0	0	0	0	0	0	0	0	0	0	0
K06935; uncharacterized protein	K06935	0	0	0	1	1	1	0	1	0	0	0	1	0	0	0	1	1	1	0	1	1	1	0	0	0	0	0	0	0	0
K06937; 7,8-dihydro-6-hydroxymethylpterin dimethyltransferase [EC:2.1.1.-]	K06937	0	0	0	0	0	0	0	0	0	0	0	0	0	0	0	0	0	0	0	0	0	0	0	1	0	0	0	0	0	0
K06940; uncharacterized protein	K06940	0	1	2	0	0	0	0	0	0	1	0	0	0	0	0	1	0	0	0	0	0	0	0	1	0	0	0	0	0	1
rlmN; 23S rRNA (adenine2503-C2)-methyltransferase [EC:2.1.1.192]	K06941	0	0	2	0	0	0	0	0	0	0	0	0	0	0	0	0	0	0	1	0	0	0	0	0	0	0	0	0	0	0
ychF; ribosome-binding ATPase	K06942	2	2	2	1	1	1	1	1	1	0	1	0	1	1	1	1	1	0	1	1	1	1	1	0	1	0	1	1	1	1
NOG1; nucleolar GTP-binding protein	K06943	0	0	0	1	1	0	1	0	1	0	0	0	0	0	0	0	1	0	0	1	1	1	1	1	0	0	0	1	0	0
K06944; uncharacterized protein	K06944	2	1	1	1	1	1	1	1	1	0	1	0	0	1	1	1	1	1	1	1	1	1	1	1	1	1	0	1	1	1
K06945; uncharacterized protein	K06945	0	0	0	1	0	0	0	0	0	0	0	0	0	0	0	0	0	0	0	0	0	0	0	0	0	0	0	0	0	0
yqeH; 30S ribosome assembly GTPase	K06948	0	0	0	1	1	1	1	1	0	0	0	1	1	0	0	1	1	1	1	1	1	0	0	1	0	1	1	1	1	1
K06950; uncharacterized protein	K06950	1	1	1	3	2	0	1	0	1	1	0	0	0	1	0	4	0	0	1	1	0	0	1	1	0	0	0	0	1	0
K06953; uncharacterized protein	K06953	1	1	0	1	1	1	0	1	0	0	0	0	0	0	0	1	1	0	0	1	0	0	1	0	0	0	0	0	0	1
tex; protein Tex	K06959	0	0	0	1	0	0	0	0	0	0	0	0	0	0	0	0	0	0	1	0	0	0	0	0	0	0	0	0	0	0
KRR1; ribosomal RNA assembly protein	K06961	1	1	1	1	1	1	1	1	1	1	1	1	1	1	1	1	1	0	0	1	1	1	1	1	1	1	0	1	0	1
PELO, DOM34, pelA; protein pelota	K06965	0	0	0	1	1	1	1	1	1	0	0	0	0	1	1	0	1	0	0	0	1	0	1	1	0	0	0	1	0	0
ppnN; pyrimidine/purine-5'-nucleotide nucleosidase [EC:3.2.2.10 3.2.2.-]	K06966	0	0	1	0	1	1	1	0	1	0	0	0	0	0	0	0	1	0	0	0	0	1	1	0	1	0	0	0	0	0
K06971; uncharacterized protein	K06971	0	0	0	0	0	0	0	0	0	0	0	0	0	0	0	0	0	0	1	1	0	0	0	0	0	0	0	0	0	0
K06977; uncharacterized protein	K06977	0	0	0	0	0	0	0	0	0	0	0	0	0	0	0	0	0	0	2	0	0	0	0	0	0	0	0	0	0	0
ipk; isopentenyl phosphate kinase [EC:2.7.4.26]	K06981	1	2	1	0	0	0	0	0	0	0	0	0	0	0	0	0	0	0	0	0	0	0	0	0	0	0	0	1	0	0
pok; pantoate kinase [EC:2.7.1.169]	K06982	1	0	1	0	0	0	0	0	0	0	0	0	0	0	0	0	0	0	0	0	0	0	0	0	0	0	0	1	0	0
K06983; uncharacterized protein	K06983	1	0	0	0	0	0	0	1	0	0	0	0	0	0	0	0	0	0	0	0	0	0	0	0	0	0	0	0	0	0
nadX, ASPDH; aspartate dehydrogenase [EC:1.4.1.21]	K06989	0	0	1	0	0	0	1	0	0	0	0	0	0	0	0	0	0	0	0	0	0	0	0	0	0	0	0	1	0	0
MEMO1; MEMO1 family protein	K06990	1	1	1	1	3	2	2	0	1	0	0	0	0	0	2	1	0	2	0	0	0	1	1	0	0	0	0	0	0	1
K06996; uncharacterized protein	K06996	0	0	1	0	0	0	0	0	1	0	0	0	0	0	0	0	0	0	0	0	0	0	0	0	0	0	0	0	0	0
yggS, PROSC; PLP dependent protein	K06997	0	0	0	0	1	1	1	0	0	0	0	0	0	0	1	0	1	0	0	0	0	1	0	0	0	0	0	1	0	0
K07001; NTE family protein	K07001	0	0	0	0	0	0	0	0	0	0	0	0	0	0	0	1	1	1	0	0	1	0	0	0	0	0	0	0	0	0
K07002; uncharacterized protein	K07002	0	0	0	0	0	1	0	1	1	0	0	1	1	0	0	0	1	0	1	1	1	0	0	0	0	0	0	0	0	0
K07006; uncharacterized protein	K07006	1	0	1	0	0	0	0	0	0	0	0	0	1	0	0	0	0	0	0	0	0	0	0	0	0	0	0	0	0	0
K07010; putative glutamine amidotransferase	K07010	0	0	0	0	0	0	0	0	0	0	0	0	0	0	0	0	0	1	0	0	0	0	0	0	1	0	0	0	0	0
wbbL; rhamnosyltransferase	K07011	0	0	0	0	0	0	0	2	0	0	0	1	0	0	0	0	0	0	0	0	0	1	0	0	0	0	0	0	0	0
K07023; putative hydrolases of HD superfamily	K07023	0	0	1	1	0	1	0	0	1	0	0	0	0	0	0	0	0	0	0	0	2	0	0	1	0	0	1	0	0	0
SPP; sucrose-6-phosphatase [EC:3.1.3.24]	K07024	0	0	1	0	0	1	0	0	0	0	0	0	0	0	0	0	0	0	0	1	0	0	0	0	0	0	0	0	0	0
K07025; putative hydrolase of the HAD superfamily	K07025	2	3	0	3	3	4	3	3	2	1	0	0	0	0	1	0	1	0	0	1	0	2	1	1	0	0	0	2	1	1
K07027; glycosyltransferase 2 family protein	K07027	0	0	1	0	0	1	0	0	1	0	0	0	0	0	0	1	1	0	0	0	1	1	0	0	0	0	1	0	0	0
K07028; uncharacterized protein	K07028	0	0	0	0	0	0	0	0	2	0	0	0	0	0	0	0	0	0	0	1	0	0	0	0	0	0	0	0	0	0
hddA; D-glycero-alpha-D-manno-heptose-7-phosphate kinase [EC:2.7.1.168]	K07031	0	0	0	0	0	0	1	0	0	0	0	0	0	0	0	0	0	0	0	0	1	0	0	0	0	0	0	0	0	0
K07033; uncharacterized protein	K07033	0	0	0	0	0	0	0	0	0	0	0	0	0	0	0	0	0	2	0	0	0	0	0	0	0	0	0	0	0	0
K07038; inner membrane protein	K07038	0	0	0	1	0	0	1	1	0	0	1	1	0	1	0	0	0	1	0	0	0	1	1	0	1	0	1	0	1	0
K07041; uncharacterized protein	K07041	1	1	1	1	1	1	1	1	1	0	1	1	1	1	1	1	1	1	1	1	1	1	2	0	0	2	1	1	1	1
K07043; uncharacterized protein	K07043	0	0	0	0	0	0	0	0	1	0	0	0	0	0	0	0	0	0	0	0	0	0	0	0	0	0	0	0	0	0
K07045; uncharacterized protein	K07045	2	0	1	0	0	0	1	1	0	0	0	1	0	0	0	1	0	1	0	0	0	0	0	0	0	0	0	0	0	0
AARSD1, ALAX; misacylated tRNA(Ala) deacylase [EC:3.1.1.-]	K07050	1	0	0	1	1	1	0	1	1	0	0	0	0	0	0	0	0	0	0	0	0	1	0	0	0	0	1	1	0	0
K07052; uncharacterized protein	K07052	0	0	0	0	0	0	0	0	1	0	0	0	0	0	0	0	0	0	0	0	0	0	0	0	0	0	0	1	0	0
E3.1.3.97; 3',5'-nucleoside bisphosphate phosphatase [EC:3.1.3.97]	K07053	0	1	0	0	0	2	1	0	2	0	0	0	0	0	0	1	1	2	2	0	0	0	2	1	0	0	0	0	0	0
rsmI; 16S rRNA (cytidine1402-2'-O)-methyltransferase [EC:2.1.1.198]	K07056	0	0	0	0	0	0	0	0	0	0	0	0	0	0	0	0	0	0	0	0	0	0	1	0	0	0	0	0	0	0
K07058; membrane protein	K07058	0	0	0	0	0	0	0	2	0	0	0	0	0	0	0	0	0	0	0	0	0	0	0	0	0	0	0	0	0	0
K07059; uncharacterized protein	K07059	0	1	1	1	1	1	0	1	0	0	0	0	2	0	0	0	0	0	1	0	0	1	1	0	1	0	0	0	2	1
nob1; endoribonuclease Nob1 [EC:3.1.-.-]	K07060	1	1	1	0	0	0	0	0	1	0	0	0	0	0	0	0	0	0	0	0	0	0	0	0	0	0	0	1	0	0
fitB; toxin FitB [EC:3.1.-.-]	K07062	0	0	0	0	0	0	0	0	0	0	0	0	0	0	0	0	0	0	1	1	0	0	0	0	0	0	0	0	0	0
K07063; uncharacterized protein	K07063	0	0	0	0	0	1	0	1	0	1	0	0	0	1	0	0	1	0	0	0	0	0	0	0	0	0	0	0	1	0
K07064; uncharacterized protein	K07064	0	0	0	0	0	1	0	1	0	0	0	0	0	0	0	0	0	0	1	0	0	0	0	0	0	0	0	0	0	0
K07066; uncharacterized protein	K07066	0	0	0	0	0	0	0	0	0	0	0	0	0	0	0	0	0	0	2	0	0	0	0	0	0	0	0	0	0	0
disA; diadenylate cyclase [EC:2.7.7.85]	K07067	0	0	0	0	0	0	0	0	0	0	0	0	0	0	0	0	0	0	0	0	0	0	0	0	0	1	0	0	1	0
K07068; uncharacterized protein	K07068	1	0	2	0	0	0	1	0	1	0	0	0	0	0	0	0	0	0	0	0	0	0	0	1	0	0	0	0	0	0
K07074; uncharacterized protein	K07074	0	0	0	0	0	0	0	0	0	0	0	0	0	0	0	0	0	0	0	0	0	0	0	0	0	0	1	0	0	0
K07075; uncharacterized protein	K07075	0	0	0	0	0	0	0	0	0	1	0	0	0	0	1	0	1	0	0	0	0	0	0	0	0	0	0	0	2	0
K07076; uncharacterized protein	K07076	0	0	0	0	0	0	0	0	0	0	0	1	0	0	0	0	0	2	1	0	0	0	0	0	0	0	0	0	0	0
K07079; uncharacterized protein	K07079	1	2	0	1	0	0	0	0	0	0	0	0	0	0	0	0	0	0	0	0	0	0	0	0	0	0	0	0	0	0
K07089; uncharacterized protein	K07089	3	0	0	2	1	1	1	0	0	0	0	0	0	0	0	1	1	0	0	0	1	1	1	1	0	0	1	3	0	0
K07090; uncharacterized protein	K07090	1	3	2	0	1	0	1	0	0	0	0	0	0	0	0	0	0	0	0	2	0	0	0	0	1	2	0	0	0	0
K07095; uncharacterized protein	K07095	0	0	0	0	0	0	0	0	0	0	0	0	0	0	0	0	0	0	0	0	0	1	0	0	0	0	0	0	0	0
K07096; uncharacterized protein	K07096	0	0	0	2	2	2	2	0	1	0	1	2	0	1	0	2	1	0	1	2	2	1	2	0	1	0	1	0	2	1
K07098; uncharacterized protein	K07098	0	0	0	0	0	1	0	0	0	0	0	0	0	0	0	0	0	0	0	0	0	0	0	0	0	0	0	0	0	0
K07100; putative phosphoribosyl transferase	K07100	0	0	0	0	0	0	0	1	0	0	0	0	0	0	0	0	0	0	0	0	0	0	0	0	0	0	0	0	0	0
K07101; uncharacterized protein	K07101	0	1	1	0	0	0	0	0	1	0	0	1	0	0	1	0	1	0	0	1	0	2	0	0	0	0	0	0	0	0
K07108; uncharacterized protein	K07108	0	0	1	1	1	0	1	0	0	0	0	0	1	2	0	1	0	1	0	1	0	0	0	0	0	0	0	1	0	1
yfbK; Ca-activated chloride channel homolog	K07114	0	0	1	0	1	1	2	0	0	1	1	1	0	0	1	0	0	0	0	0	0	0	0	0	0	0	1	0	0	0
K07117; uncharacterized protein	K07117	0	0	0	0	1	0	0	0	0	1	0	0	0	0	0	0	0	0	0	1	0	0	0	0	0	0	0	0	0	0
K07124; uncharacterized protein	K07124	0	0	1	0	0	0	0	0	0	0	0	1	0	1	0	0	1	0	0	0	0	0	0	0	0	0	0	0	1	0
K07129; uncharacterized protein	K07129	0	0	0	1	0	0	1	0	0	0	0	0	0	0	0	1	1	1	0	1	1	0	1	0	0	0	0	0	0	0
K07131; uncharacterized protein	K07131	0	0	0	1	0	0	0	0	0	0	0	0	0	0	0	0	0	0	0	0	0	0	0	0	0	0	0	0	0	0
K07133; uncharacterized protein	K07133	0	0	0	0	0	4	0	0	0	0	0	5	0	0	1	0	0	0	4	0	1	0	0	0	0	0	0	0	1	0
K07137; uncharacterized protein	K07137	0	0	0	0	0	0	0	0	2	0	0	1	0	0	0	1	1	0	0	0	0	0	0	0	0	0	0	0	0	0
K07138; uncharacterized protein	K07138	1	2	0	0	0	0	0	0	0	0	0	0	0	0	0	0	0	0	0	0	0	0	0	0	1	0	0	0	0	1
K07146; UPF0176 protein	K07146	0	0	0	0	0	0	0	0	0	0	0	0	0	0	0	0	0	0	0	1	0	0	0	0	0	0	0	0	0	0
STT3; dolichyl-diphosphooligosaccharide---protein glycosyltransferase [EC:2.4.99.18]	K07151	0	0	1	0	0	1	0	1	0	0	1	0	0	0	0	0	0	0	0	0	0	0	0	1	0	0	0	1	0	0
K07158; uncharacterized protein	K07158	1	0	1	1	1	0	1	0	0	0	1	1	0	0	1	1	0	0	0	0	0	1	1	0	0	0	1	1	1	0
K07159; uncharacterized protein	K07159	0	1	1	1	1	1	1	1	1	0	0	1	0	1	0	0	1	1	0	1	1	1	0	1	0	0	0	0	0	1
K07163; uncharacterized protein	K07163	0	0	0	1	1	0	1	1	0	0	1	0	1	0	0	0	1	1	1	0	1	0	1	0	0	0	0	0	1	0
mazF, ndoA, chpA; mRNA interferase MazF [EC:3.1.-.-]	K07171	0	0	1	0	1	0	0	3	0	1	0	0	1	1	0	1	1	2	1	1	0	0	1	0	0	0	0	4	1	0
mazE, chpAI; antitoxin MazE	K07172	0	0	0	0	0	0	0	0	0	0	0	0	0	0	0	0	0	0	0	1	0	0	0	0	0	0	0	0	0	0
phoH2; PhoH-like ATPase	K07175	0	0	0	0	0	0	0	0	0	0	0	0	0	0	0	0	0	0	0	1	0	0	0	0	0	0	0	0	0	0
K07176; putative serine/threonine protein kinase	K07176	0	1	1	0	0	0	0	0	1	0	1	1	0	0	0	1	0	1	0	0	0	1	0	0	0	0	0	1	0	0
RIOK1; RIO kinase 1 [EC:2.7.11.1]	K07178	1	1	1	1	1	1	1	1	1	0	0	0	0	0	1	1	1	0	0	1	1	1	0	1	0	0	0	1	0	0
prkA; serine protein kinase	K07180	0	0	0	0	0	0	0	0	0	0	0	0	0	0	0	0	1	0	0	0	0	0	0	0	0	0	0	0	0	0
K07182; CBS domain-containing protein	K07182	0	1	0	0	0	0	0	0	0	1	0	0	0	0	0	0	0	0	0	0	0	0	0	0	0	0	0	0	0	0
PHKA_B; phosphorylase kinase alpha/beta subunit	K07190	0	0	0	1	1	1	0	0	0	0	0	0	0	0	0	0	0	0	0	0	0	0	0	0	0	0	0	0	0	0
ATOX1, ATX1, copZ, golB; copper chaperone	K07213	0	0	0	1	0	0	1	0	0	0	0	0	0	0	0	0	0	0	0	0	0	0	1	0	0	0	0	0	0	0
K07220; uncharacterized protein	K07220	1	0	2	0	0	0	1	0	0	0	0	0	0	0	0	0	0	0	0	0	0	0	0	0	0	0	0	0	0	0
TC.ZIP, zupT, ZRT3, ZIP2; zinc transporter, ZIP family	K07238	1	1	0	0	1	0	0	0	1	0	0	0	0	0	0	0	0	0	0	0	0	0	0	0	0	0	0	0	0	0
atrm56; tRNA (cytidine56-2'-O)-methyltransferase [EC:2.1.1.206]	K07254	0	1	1	0	0	0	0	0	1	0	1	0	0	0	0	0	0	0	0	0	0	0	0	0	0	0	0	1	0	0
spsF; spore coat polysaccharide biosynthesis protein SpsF	K07257	0	0	2	0	0	0	0	0	0	0	0	1	0	1	0	0	0	0	0	0	0	0	0	0	0	0	0	0	0	0
ydiY; putative salt-induced outer membrane protein	K07283	0	0	0	0	0	0	0	1	0	0	0	0	0	0	0	0	0	0	0	0	0	0	0	0	0	0	0	0	0	0
dipps; CDP-L-myo-inositol myo-inositolphosphotransferase [EC:2.7.8.34]	K07291	0	0	0	0	0	1	0	0	0	0	0	0	0	0	0	0	0	0	0	0	0	0	0	0	0	0	0	0	0	0
yrbG; cation:H+ antiporter	K07301	0	0	1	0	1	2	1	0	0	0	1	0	0	3	1	0	1	0	0	1	4	1	2	0	1	1	0	1	0	1
msrA; peptide-methionine (S)-S-oxide reductase [EC:1.8.4.11]	K07304	1	1	1	0	0	0	0	0	0	0	0	0	0	0	0	0	0	0	0	1	0	0	0	0	0	0	0	0	0	0
mod; adenine-specific DNA-methyltransferase [EC:2.1.1.72]	K07316	0	0	0	0	0	0	0	0	0	0	2	0	0	0	0	0	0	0	0	0	0	0	0	0	0	0	0	0	0	0
K07317; adenine-specific DNA-methyltransferase [EC:2.1.1.72]	K07317	0	0	0	0	0	1	0	2	0	0	0	1	0	0	0	0	0	0	0	0	0	0	0	0	1	0	0	0	1	0
K07318; adenine-specific DNA-methyltransferase [EC:2.1.1.72]	K07318	0	0	0	1	0	0	0	0	0	0	0	0	0	0	0	0	0	0	0	0	0	1	0	0	0	0	0	0	0	0
flaI-A, flaI; archaeal flagellar protein FlaI	K07332	0	1	1	2	1	1	2	3	3	0	1	1	1	0	2	2	1	0	1	0	0	3	1	4	0	1	1	5	0	2
flaJ-A, flaJ; archaeal flagellar protein FlaJ	K07333	0	1	2	2	1	1	1	2	3	2	0	1	1	0	1	2	0	0	0	0	0	2	1	5	0	1	0	5	1	1
doc; death on curing protein	K07341	0	0	0	0	0	0	0	0	0	1	0	0	0	0	0	1	0	0	0	0	0	0	1	0	0	0	0	0	0	0
SEC61G, SSS1, secE; protein transport protein SEC61 subunit gamma and related proteins	K07342	0	0	1	1	1	1	1	1	0	1	1	0	1	1	1	1	1	1	0	0	1	0	1	1	1	1	0	0	1	0
grxD, GLRX5; monothiol glutaredoxin	K07390	0	0	0	0	0	0	0	0	0	0	0	0	0	0	0	0	0	0	0	1	0	0	0	0	0	0	0	0	0	0
E3.2.1.1A; alpha-amylase [EC:3.2.1.1]	K07405	0	0	0	1	1	1	1	0	2	0	0	0	0	0	1	0	0	0	0	0	0	1	0	0	0	0	0	0	0	0
melA; alpha-galactosidase [EC:3.2.1.22]	K07406	1	1	0	0	0	0	0	0	0	0	0	0	0	0	0	0	0	0	0	0	0	0	0	0	0	1	0	0	0	0
TRM61, GCD14; tRNA (adenine57-N1/adenine58-N1)-methyltransferase catalytic subunit [EC:2.1.1.219 2.1.1.220]	K07442	0	1	1	1	1	1	1	1	0	1	0	1	0	1	0	1	1	1	0	1	1	1	1	0	0	0	0	0	0	1
ypsC; putative N6-adenine-specific DNA methylase [EC:2.1.1.-]	K07444	0	0	0	0	0	0	0	0	0	0	0	0	0	0	1	1	0	0	0	0	0	0	1	0	0	0	0	0	0	0
trm-G10; tRNA (guanine10-N2)-dimethyltransferase [EC:2.1.1.213]	K07446	0	0	1	1	0	0	1	0	0	0	0	0	0	0	0	1	1	1	0	0	0	1	1	0	0	0	0	0	0	0
ruvX; putative holliday junction resolvase [EC:3.1.-.-]	K07447	0	0	0	0	0	0	0	0	0	0	0	0	0	0	0	0	0	0	0	0	0	0	0	0	0	1	0	0	0	0
mrr; restriction system protein	K07448	0	0	1	0	0	0	2	0	0	0	0	0	1	0	0	0	0	0	0	0	0	1	1	0	0	0	0	0	1	0
K07454; putative restriction endonuclease	K07454	0	0	0	0	0	0	0	1	0	0	0	0	0	0	0	0	0	0	0	0	0	0	0	0	0	0	0	0	0	0
recT; recombination protein RecT	K07455	0	0	0	0	0	0	0	1	0	0	0	0	0	0	0	0	0	0	0	0	0	0	0	0	0	0	0	0	0	0
K07457; endonuclease III related protein	K07457	0	0	0	1	0	1	1	1	0	0	0	0	0	0	0	1	1	0	0	0	0	1	0	0	0	0	0	0	0	0
vsr; DNA mismatch endonuclease, patch repair protein [EC:3.1.-.-]	K07458	0	0	0	0	0	1	0	0	0	0	1	0	0	0	0	0	0	0	0	0	0	0	0	0	0	0	0	0	0	0
K07461; putative endonuclease	K07461	0	0	0	0	0	0	0	0	0	0	0	0	1	0	0	0	0	1	0	0	0	0	0	0	0	0	0	1	1	0
K07463; archaea-specific RecJ-like exonuclease	K07463	1	1	3	0	1	1	0	1	1	0	0	1	1	0	0	0	0	0	0	0	0	0	1	0	1	1	0	0	2	1
cas4; CRISPR-associated exonuclease Cas4 [EC:3.1.12.1]	K07464	0	0	1	0	0	0	0	0	0	0	0	0	0	0	0	0	0	0	0	0	0	0	1	0	0	0	0	0	0	0
K07465; putative RecB family exonuclease	K07465	0	0	0	0	0	0	1	0	0	0	0	0	0	1	1	0	0	0	0	0	0	2	0	0	1	1	0	0	0	0
RFA1, RPA1, rpa; replication factor A1	K07466	0	3	2	0	0	0	0	0	1	0	1	1	1	1	0	2	1	1	0	0	0	2	2	1	0	1	0	3	0	1
K07477; translin	K07477	0	0	1	0	0	0	0	0	0	0	0	0	0	0	1	0	1	0	0	1	1	0	1	0	0	0	0	0	0	0
K07487; transposase	K07487	0	0	0	0	0	0	0	0	0	0	0	0	0	0	1	0	1	0	0	0	0	0	1	0	0	0	0	0	1	0
K07491; putative transposase	K07491	0	0	0	2	0	1	0	1	0	0	0	1	0	0	0	0	0	1	4	1	1	1	2	0	0	0	1	0	3	0
K07494; putative transposase	K07494	0	0	0	0	0	0	0	1	0	0	0	0	0	0	0	0	0	0	0	0	0	0	0	0	0	0	0	0	0	0
K07496; putative transposase	K07496	0	1	0	0	0	0	0	0	0	0	0	2	1	0	0	4	2	4	0	0	0	0	0	0	0	0	0	0	0	0
K07497; putative transposase	K07497	0	0	0	1	0	0	0	1	0	0	0	0	0	0	0	0	1	0	1	0	1	0	1	0	0	0	0	0	3	0
K07500; DNA endonuclease	K07500	0	0	0	0	0	0	0	0	0	0	0	0	0	0	0	0	0	0	0	0	0	0	0	1	0	0	0	0	0	0
K07501; 3'-5' exonuclease	K07501	0	0	0	0	0	0	0	0	0	0	0	1	0	0	0	0	0	0	0	0	0	0	0	0	0	0	0	0	0	0
yprB; uncharacterized protein	K07502	0	0	0	2	0	0	0	0	0	0	0	0	0	0	0	0	0	0	0	2	0	0	0	0	0	0	0	0	0	0
nucS; endonuclease [EC:3.1.-.-]	K07503	0	2	0	1	0	0	1	1	1	0	0	0	0	0	0	0	0	0	0	0	0	1	0	1	0	0	0	0	0	0
mgtC; putative Mg2+ transporter-C (MgtC) family protein	K07507	0	0	0	1	0	0	1	0	1	0	0	0	0	0	0	0	0	0	0	1	0	0	0	0	0	0	0	0	0	0
prsA; foldase protein PrsA [EC:5.2.1.8]	K07533	1	0	1	1	0	0	0	0	0	0	0	0	0	0	0	0	0	0	0	0	0	0	0	0	0	0	0	0	0	0
K07558, cca; tRNA nucleotidyltransferase (CCA-adding enzyme) [EC:2.7.7.72]	K07558	1	1	1	1	1	2	1	1	1	0	1	1	0	1	1	1	1	1	1	1	1	1	1	1	0	1	1	1	1	1
DPH1, dph2; 2-(3-amino-3-carboxypropyl)histidine synthase [EC:2.5.1.108]	K07561	0	1	1	2	2	1	2	2	0	1	2	0	1	2	1	2	1	2	0	2	1	2	2	0	1	0	1	1	2	1
NMD3; nonsense-mediated mRNA decay protein 3	K07562	0	0	0	0	0	0	0	0	1	0	0	0	0	0	0	0	0	0	0	0	0	0	0	1	0	0	0	0	0	0
tsaC, rimN, SUA5; L-threonylcarbamoyladenylate synthase [EC:2.7.7.87]	K07566	0	1	1	0	1	0	1	1	1	0	0	0	1	1	0	0	1	0	2	1	1	0	0	0	1	0	2	1	0	1
queA; S-adenosylmethionine:tRNA ribosyltransferase-isomerase [EC:2.4.99.17]	K07568	0	0	0	1	0	0	0	0	0	0	0	0	0	0	0	0	0	0	0	0	0	0	1	0	0	0	0	0	0	0
K07572; putative nucleotide binding protein	K07572	0	1	1	1	1	1	1	1	1	1	1	0	1	0	1	1	1	1	1	1	1	1	1	0	0	1	1	1	1	1
CSL4, EXOSC1; exosome complex component CSL4	K07573	0	1	1	0	0	0	0	0	1	0	0	0	0	0	0	0	0	0	0	0	0	0	0	1	0	0	0	1	0	0
yhbY; RNA-binding protein	K07574	0	0	0	1	1	1	1	0	0	0	0	0	0	0	1	0	0	0	0	0	1	0	1	0	0	0	0	0	0	0
K07575; PUA domain protein	K07575	0	1	1	1	0	0	1	0	0	0	0	0	0	0	0	0	0	0	0	1	1	0	0	0	0	0	0	0	0	0
K07576; metallo-beta-lactamase family protein	K07576	0	0	0	0	0	0	0	0	0	0	0	0	0	0	1	0	0	0	0	0	0	0	0	0	0	0	0	0	0	0
K07577; putative mRNA 3-end processing factor	K07577	2	2	2	1	0	0	0	0	2	0	0	0	0	0	0	0	0	0	0	0	0	0	0	2	0	0	0	1	0	1
K07579; putative methylase	K07579	0	0	0	0	1	1	0	1	0	0	0	1	0	0	0	0	1	0	0	1	1	1	1	0	0	0	0	0	0	1
K07580; Zn-ribbon RNA-binding protein	K07580	0	0	1	1	0	0	1	0	0	0	0	1	0	0	1	1	0	1	0	1	1	0	0	0	0	0	0	1	0	0
K07581; RNA-binding protein	K07581	1	1	1	0	0	0	0	0	0	0	0	0	0	0	0	0	0	0	0	0	0	0	1	0	0	0	0	0	0	0
PUS10; tRNA pseudouridine synthase 10 [EC:5.4.99.25]	K07583	0	0	1	0	0	0	0	0	0	0	0	0	0	0	0	0	0	0	0	0	0	0	0	1	0	0	0	1	0	1
sepRS; O-phosphoseryl-tRNA synthetase [EC:6.1.1.27]	K07587	0	0	0	0	0	0	0	0	0	0	0	0	0	0	0	0	0	1	0	0	0	0	0	0	0	0	0	0	0	0
resE; two-component system, OmpR family, sensor histidine kinase ResE [EC:2.7.13.3]	K07651	0	0	0	0	1	0	0	0	0	0	0	0	0	0	0	0	0	0	0	0	0	0	0	0	0	0	0	0	0	0
phoB; two-component system, OmpR family, phosphate regulon response regulator PhoB	K07657	2	0	0	0	0	0	0	0	0	0	0	0	0	0	0	0	0	0	0	0	0	1	1	0	0	0	0	0	0	0
phoB1, phoP; two-component system, OmpR family, alkaline phosphatase synthesis response regulator PhoP	K07658	1	0	0	0	1	0	0	2	0	0	0	0	0	0	0	0	0	0	1	0	0	0	0	0	1	0	0	0	0	0
kdpE; two-component system, OmpR family, KDP operon response regulator KdpE	K07667	0	0	0	0	0	0	0	0	0	0	0	0	1	0	0	0	0	0	0	0	0	0	0	0	0	0	0	0	0	0
zraS, hydH; two-component system, NtrC family, sensor histidine kinase HydH [EC:2.7.13.3]	K07709	1	0	1	0	0	0	0	0	0	0	0	0	0	0	0	0	0	0	0	0	0	0	0	0	0	0	0	1	0	0
atoC; two-component system, NtrC family, response regulator AtoC	K07714	0	0	0	1	0	0	0	0	0	0	0	0	0	0	0	0	0	0	0	0	0	0	0	0	0	0	0	0	0	0
nikR; CopG family transcriptional regulator, nickel-responsive regulator	K07722	1	0	1	0	0	0	0	1	0	0	0	0	0	0	0	0	0	0	0	0	0	0	0	0	0	0	0	0	0	0
csa3; CRISPR-associated protein Csa3	K07725	0	0	0	0	0	0	0	0	0	0	0	0	0	0	0	0	0	1	0	0	1	0	0	0	0	0	0	0	0	0
K07728; putative transcriptional regulator	K07728	0	0	0	0	1	0	0	1	0	0	0	0	0	0	0	0	0	0	0	0	0	0	0	0	0	0	0	1	0	0
K07729; putative transcriptional regulator	K07729	0	1	0	1	1	0	1	0	1	0	0	0	0	0	0	1	0	1	1	0	0	1	0	0	0	0	0	2	0	0
K07731; putative transcriptional regulator	K07731	0	0	0	0	0	0	0	0	1	0	0	0	0	0	0	0	0	0	0	0	0	0	0	1	0	0	0	1	0	0
rfk; riboflavin kinase, archaea type [EC:2.7.1.161]	K07732	0	1	1	0	1	1	1	0	1	0	0	0	0	0	0	0	0	0	0	0	0	0	1	0	0	0	0	1	0	0
nrdR; transcriptional repressor NrdR	K07738	0	0	0	1	0	0	1	1	0	0	1	0	1	0	0	1	1	1	0	1	0	0	0	0	1	2	0	0	1	0
ELP3, KAT9; elongator complex protein 3 [EC:2.3.1.48]	K07739	1	1	1	1	1	1	1	1	1	2	1	2	1	2	1	1	1	1	0	1	2	1	1	1	1	2	2	1	1	0
K07743; transcriptional regulator	K07743	0	0	0	0	0	1	0	0	0	0	0	0	0	0	0	0	0	0	0	0	0	1	0	0	0	0	0	0	0	0
K07744; transcriptional regulator	K07744	0	0	0	0	0	0	0	0	0	0	0	1	0	0	0	0	0	0	0	0	0	0	0	0	0	0	0	0	0	0
flaK-A, flaK; archaeal preflagellin peptidase FlaK [EC:3.4.23.52]	K07991	0	1	0	0	0	0	0	0	1	0	0	0	0	0	0	0	0	0	0	0	0	0	0	1	0	0	0	1	0	0
tetA; MFS transporter, DHA1 family, tetracycline resistance protein	K08151	1	0	0	0	0	0	0	0	0	0	0	0	0	0	0	0	0	0	0	0	0	0	0	0	0	0	0	0	0	1
pncA; nicotinamidase/pyrazinamidase [EC:3.5.1.19 3.5.1.-]	K08281	0	0	0	0	0	0	0	0	0	0	0	0	0	0	1	0	1	0	1	0	0	0	0	0	0	0	0	0	0	0
purT; phosphoribosylglycinamide formyltransferase 2 [EC:2.1.2.2]	K08289	0	0	0	0	0	0	0	0	0	0	0	0	0	0	0	0	0	0	0	0	0	0	1	0	0	0	0	0	0	0
K08303; putative protease [EC:3.4.-.-]	K08303	3	0	0	1	1	1	1	0	0	0	1	1	1	1	1	0	1	0	0	0	1	1	3	3	1	3	2	2	2	1
hycI; hydrogenase 3 maturation protease [EC:3.4.23.51]	K08315	0	0	0	0	0	0	0	0	1	0	0	0	0	0	0	0	0	0	0	0	0	0	0	0	0	0	0	0	0	0
lsrF; 3-hydroxy-5-phosphonooxypentane-2,4-dione thiolase [EC:2.3.1.245]	K08321	0	1	1	0	0	0	1	0	0	0	0	0	0	0	0	0	0	0	0	0	0	0	0	0	0	0	0	0	0	0
pepD; putative serine protease PepD [EC:3.4.21.-]	K08372	0	0	0	0	0	0	0	0	0	0	0	0	0	0	0	0	0	0	0	0	0	0	0	0	0	0	1	0	0	0
kaiC; circadian clock protein KaiC	K08482	0	1	1	0	0	0	0	1	1	0	0	0	0	0	0	2	1	0	0	0	0	0	0	3	0	0	0	3	0	0
pepF, pepB; oligoendopeptidase F [EC:3.4.24.-]	K08602	0	1	1	0	0	0	1	0	0	0	0	0	0	0	0	0	1	2	0	1	0	0	0	0	0	0	0	0	0	0
UXS1, uxs; UDP-glucuronate decarboxylase [EC:4.1.1.35]	K08678	0	0	0	0	0	1	0	0	0	0	0	0	0	0	0	0	1	0	0	0	0	1	0	0	0	0	0	1	0	0
E5.1.3.6; UDP-glucuronate 4-epimerase [EC:5.1.3.6]	K08679	0	0	0	0	0	0	1	0	0	0	1	0	0	1	0	0	0	0	0	1	1	1	0	0	0	0	0	0	0	0
pdxT, pdx2; 5'-phosphate synthase pdxT subunit [EC:4.3.3.6]	K08681	0	0	1	0	0	0	1	0	1	0	0	0	0	0	0	0	0	0	0	0	0	0	0	0	0	0	0	1	0	0
CYC; cytochrome c	K08738	0	0	0	0	0	0	0	0	0	0	0	0	0	0	0	0	0	0	0	0	0	0	0	0	1	0	0	0	0	0
TP53RK, PRPK, BUD32; TP53 regulating kinase and related kinases [EC:2.7.11.1]	K08851	0	1	1	0	1	1	1	1	0	0	1	1	2	0	1	1	1	1	1	1	1	1	1	1	1	1	1	1	1	1
K08884; serine/threonine protein kinase, bacterial [EC:2.7.11.1]	K08884	0	0	0	0	0	0	0	0	0	1	0	0	0	0	0	0	0	3	2	0	0	0	0	0	0	0	0	0	0	0
mtnA; methylthioribose-1-phosphate isomerase [EC:5.3.1.23]	K08963	0	1	0	0	0	1	1	0	0	0	0	0	0	0	0	0	0	0	0	0	0	1	0	0	0	0	0	0	0	0
K08971; putative membrane protein	K08971	0	0	0	1	2	1	1	0	1	0	1	1	0	1	1	0	1	1	0	1	0	2	1	1	0	1	1	1	1	1
K08974; putative membrane protein	K08974	0	0	0	0	0	0	1	0	1	0	0	0	0	0	0	1	0	0	0	1	0	1	0	0	0	0	1	0	0	0
K08975; putative membrane protein	K08975	0	1	1	0	0	0	0	0	1	0	0	0	0	0	0	0	0	0	0	0	0	0	0	0	0	0	0	1	0	0
TC.BAT1; bacterial/archaeal transporter family protein	K08978	0	0	0	1	0	0	0	1	0	0	0	0	0	0	0	0	0	0	0	0	0	0	0	0	0	0	0	0	0	0
K08982; putative membrane protein	K08982	1	0	0	0	0	0	0	0	0	0	1	1	0	0	0	0	0	0	0	0	0	0	0	0	0	0	0	0	0	0
yjdF; putative membrane protein	K08984	0	0	0	0	0	0	0	0	0	0	0	0	0	0	0	0	0	0	1	0	0	0	1	0	0	0	0	0	1	0
K08998; uncharacterized protein	K08998	0	0	0	0	0	0	1	0	0	0	0	0	0	0	0	0	0	0	0	0	0	0	0	0	0	0	0	0	0	0
K08999; uncharacterized protein	K08999	0	0	2	0	0	0	0	0	0	0	0	0	0	0	0	0	0	0	0	0	0	0	0	0	0	0	0	0	0	1
K09005; uncharacterized protein	K09005	0	0	1	1	1	1	0	1	1	0	0	0	0	0	0	0	0	0	0	0	2	2	1	0	0	0	0	1	0	0
cimA; (R)-citramalate synthase [EC:2.3.1.182]	K09011	2	1	0	0	0	0	0	0	0	0	0	0	0	0	0	0	0	0	0	0	0	0	1	0	0	0	0	1	0	0
sufC; Fe-S cluster assembly ATP-binding protein	K09013	0	0	1	0	0	0	0	1	0	0	0	0	0	0	0	0	0	1	0	1	0	0	0	0	0	0	0	0	0	0
sufB; Fe-S cluster assembly protein SufB	K09014	0	0	1	0	0	0	0	1	0	0	0	0	0	0	0	0	0	0	0	1	0	0	0	0	0	0	0	0	0	0
sufD; Fe-S cluster assembly protein SufD	K09015	0	0	0	0	0	0	0	1	0	0	0	0	0	0	0	0	0	0	0	0	0	0	0	0	0	0	0	0	0	0
rutB; ureidoacrylate peracid hydrolase [EC:3.5.1.110]	K09020	0	0	0	0	0	0	0	0	0	0	0	0	0	0	0	0	0	0	0	0	0	1	0	0	0	0	0	0	0	0
argF; N-acetylornithine carbamoyltransferase [EC:2.1.3.9]	K09065	0	0	0	0	0	0	0	0	2	0	0	0	0	0	0	0	0	0	0	0	0	0	0	0	0	0	0	0	0	0
K09118; uncharacterized protein	K09118	0	0	1	1	0	0	1	0	0	0	0	0	0	0	0	0	0	0	0	0	0	1	0	0	0	0	0	0	0	0
K09120; uncharacterized protein	K09120	0	1	0	0	0	1	1	1	0	0	0	0	0	0	0	0	0	0	0	0	0	1	0	0	0	0	0	0	0	0
lhpI; cis-L-3-hydroxyproline dehydratase [EC:4.2.1.171]	K09123	0	0	1	0	0	0	0	0	1	0	0	0	0	0	0	0	0	0	0	0	0	0	0	1	0	0	0	1	0	0
K09125; uncharacterized protein	K09125	0	0	0	1	2	2	2	0	0	0	0	0	0	0	0	1	0	0	0	0	0	1	0	0	1	0	0	1	0	0
K09126; uncharacterized protein	K09126	3	4	0	0	0	0	0	0	0	0	0	0	0	0	0	0	0	0	0	0	0	0	0	0	0	0	0	0	0	1
K09128; uncharacterized protein	K09128	0	0	1	0	0	0	0	0	0	0	0	0	0	0	0	0	0	0	0	0	0	0	0	1	0	0	0	1	0	0
K09131; uncharacterized protein	K09131	1	0	1	1	1	1	1	0	1	0	0	0	0	1	0	1	1	0	1	0	0	1	1	0	0	0	0	1	0	0
K09132; uncharacterized protein	K09132	0	0	0	0	0	0	0	0	0	0	0	1	0	0	0	0	0	0	0	0	0	0	0	0	0	0	0	0	0	0
flA; adenosyl-fluoride synthase [EC:2.5.1.63]	K09134	0	1	0	0	0	0	0	1	0	0	0	0	0	0	0	0	0	0	0	0	0	1	0	0	0	0	0	0	0	0
K09141; uncharacterized protein	K09141	1	0	1	1	1	1	1	0	1	0	0	1	0	0	0	0	0	0	0	0	0	1	1	0	0	0	0	0	0	0
K09143; uncharacterized protein	K09143	1	1	1	0	0	0	0	0	0	0	0	0	0	0	0	0	0	0	0	0	0	0	0	0	0	0	0	1	0	0
K09144; uncharacterized protein	K09144	0	0	0	0	0	2	0	0	0	0	0	0	0	0	0	0	0	0	0	0	0	0	0	0	0	0	0	0	0	0
K09147; uncharacterized protein	K09147	0	0	0	0	0	0	0	0	0	0	0	0	0	0	0	0	0	0	0	0	0	1	0	0	0	0	0	0	0	0
K09148; uncharacterized protein	K09148	1	1	1	0	1	0	0	1	1	1	1	1	1	1	0	1	1	2	0	1	1	1	1	1	0	1	1	1	0	0
K09152; uncharacterized protein	K09152	1	1	0	0	0	0	0	0	1	0	0	0	0	0	0	0	0	0	0	0	0	0	0	1	0	0	0	1	0	0
K09153; small membrane protein	K09153	0	0	0	0	0	0	1	0	0	0	1	0	0	0	0	0	0	0	0	0	1	1	0	0	0	0	0	0	0	0
K09157; uncharacterized protein	K09157	0	0	0	0	0	0	0	0	0	0	0	0	0	0	0	0	2	0	0	0	0	0	0	0	0	0	0	0	0	0
K09163; uncharacterized protein	K09163	1	1	0	0	0	0	0	0	2	0	0	0	0	0	0	0	0	0	0	0	0	0	0	0	0	0	0	0	0	0
yfiQ; acetyltransferase	K09181	1	2	0	0	0	0	0	0	1	1	0	0	0	0	0	1	1	1	0	0	0	0	1	1	1	2	0	0	0	0
K09190; uncharacterized protein	K09190	0	0	0	0	0	0	0	0	0	0	0	0	0	0	0	0	0	0	0	1	0	0	0	0	0	0	0	0	0	0
K09384; uncharacterized protein	K09384	0	0	0	0	0	1	0	0	0	0	0	0	0	0	0	0	0	0	0	0	0	0	0	0	0	0	0	0	0	0
fabF; 3-oxoacyl-[acyl-carrier-protein] synthase II [EC:2.3.1.179]	K09458	0	0	0	0	0	0	1	0	0	0	0	0	0	0	0	0	0	0	0	0	0	1	0	0	0	0	0	0	0	0
E4.1.1.82; phosphonopyruvate decarboxylase [EC:4.1.1.82]	K09459	0	0	0	1	0	0	0	0	0	0	0	0	0	0	0	0	0	0	0	0	0	1	0	0	0	0	0	0	0	0
gatD; glutamyl-tRNA(Gln) amidotransferase subunit D [EC:6.3.5.7]	K09482	0	0	1	1	1	2	1	1	2	1	2	0	1	2	0	1	1	1	1	1	1	1	1	1	1	1	1	3	1	1
PPIF; peptidyl-prolyl isomerase F (cyclophilin D) [EC:5.2.1.8]	K09565	0	0	0	0	0	0	0	0	0	0	0	0	0	0	0	0	0	0	0	0	0	0	0	0	0	0	0	1	0	0
PARL, PSARL, PCP1; rhomboid-like protein [EC:3.4.21.105]	K09650	0	0	0	0	0	0	0	0	0	0	0	0	0	0	0	0	0	0	0	1	0	0	0	0	0	0	0	0	0	0
coaW; type II pantothenate kinase [EC:2.7.1.33]	K09680	0	0	0	0	0	0	1	0	1	0	0	0	0	0	0	0	0	0	0	0	0	0	1	0	0	0	0	0	0	0
K09706; uncharacterized protein	K09706	0	0	0	0	1	0	1	0	0	1	0	0	1	0	0	0	0	0	0	0	0	0	0	0	0	0	0	0	0	0
K09707; uncharacterized protein	K09707	0	1	0	0	0	0	0	0	0	0	0	0	0	0	0	0	0	0	0	0	0	1	0	0	0	0	0	0	0	0
dtdA, GEK1; D-aminoacyl-tRNA deacylase [EC:3.1.1.96]	K09716	0	1	1	1	1	1	1	0	1	0	0	0	0	0	0	0	1	0	0	0	0	0	0	0	1	1	0	0	1	0
K09721; uncharacterized protein	K09721	1	1	1	0	1	0	1	0	1	1	0	0	0	0	0	1	1	0	0	0	0	0	1	1	0	0	0	1	0	1
K09722, pps; 4-phosphopantoate---beta-alanine ligase [EC:6.3.2.36]	K09722	0	0	1	0	0	0	0	0	0	0	0	0	0	0	0	0	0	0	0	0	0	0	0	0	0	0	0	1	0	0
ginS; DNA replication factor GINS	K09723	0	0	2	0	0	0	0	0	1	0	0	1	0	0	0	0	0	0	0	0	0	0	0	1	0	0	0	1	0	0
K09726; uncharacterized protein	K09726	0	0	1	0	0	0	1	0	0	0	0	0	0	0	0	0	0	0	0	0	0	0	1	0	0	0	0	0	0	0
K09728; uncharacterized protein	K09728	0	0	0	1	1	1	1	1	1	0	1	0	1	0	0	1	1	0	0	1	1	1	1	0	0	0	1	1	1	0
K09729; uncharacterized protein	K09729	0	0	0	0	0	0	0	0	0	0	0	0	0	0	0	0	0	0	0	0	0	0	0	1	0	0	0	0	0	0
K09732; uncharacterized protein	K09732	0	1	0	1	0	0	0	0	1	0	0	0	0	0	0	0	0	0	0	0	0	0	0	0	0	0	0	0	0	0
K09738; uncharacterized protein	K09738	1	1	1	0	0	0	1	1	0	0	0	0	0	0	0	0	0	0	0	0	0	0	0	0	0	0	0	0	0	0
K09743; uncharacterized protein	K09743	0	0	0	1	0	0	1	0	0	0	0	1	0	0	0	0	0	1	0	1	1	0	1	0	0	0	0	0	0	0
rmuC; DNA recombination protein RmuC	K09760	0	0	0	0	0	1	0	0	0	0	0	0	0	0	0	0	0	1	0	0	0	0	0	0	0	0	0	0	0	0
rsmE; 16S rRNA (uracil1498-N3)-methyltransferase [EC:2.1.1.193]	K09761	0	0	0	0	0	0	1	0	0	0	0	0	0	0	0	0	0	0	0	0	0	0	0	0	0	0	0	0	0	0
queH; epoxyqueuosine reductase [EC:1.17.99.6]	K09765	0	0	0	1	0	0	0	0	0	0	0	0	0	0	0	0	0	0	0	0	0	0	2	0	0	0	0	0	0	0
K09775; uncharacterized protein	K09775	0	0	0	1	0	0	0	0	0	1	0	0	0	0	0	0	0	0	0	1	1	0	0	0	0	0	0	0	0	0
K09777; uncharacterized protein	K09777	0	0	0	1	0	0	0	0	0	0	0	0	0	0	0	0	0	0	0	0	0	0	0	0	0	0	0	0	0	0
K09779; uncharacterized protein	K09779	0	0	0	0	0	0	0	1	0	0	0	0	0	0	0	0	1	0	0	0	0	0	0	0	0	0	0	0	0	0
K09786; uncharacterized protein	K09786	0	0	0	0	0	0	0	0	0	0	0	0	0	0	0	0	1	0	0	0	0	0	0	0	0	0	0	0	0	0
K09791; uncharacterized protein	K09791	0	0	0	0	0	1	0	0	0	0	0	0	0	0	1	0	0	1	0	0	0	0	1	0	0	0	0	0	0	0
K09807; uncharacterized protein	K09807	0	0	0	1	1	2	0	0	0	0	0	0	0	0	0	0	0	0	0	0	0	0	0	0	0	0	0	0	0	0
ftsX; cell division transport system permease protein	K09811	0	0	0	0	0	0	0	0	1	0	0	0	0	0	0	0	0	0	0	0	0	0	0	0	0	0	0	0	0	0
znuA; zinc transport system substrate-binding protein	K09815	0	0	1	0	0	0	0	1	0	0	0	0	0	0	0	0	0	0	0	0	0	0	0	0	0	0	0	0	0	0
znuB; zinc transport system permease protein	K09816	0	0	1	0	0	0	0	1	0	0	0	0	0	0	0	0	0	0	0	0	0	0	0	0	0	0	0	0	0	0
znuC; zinc transport system ATP-binding protein [EC:3.6.3.-]	K09817	0	0	1	0	0	0	0	1	0	0	0	0	0	0	0	0	0	0	0	0	0	0	0	0	0	0	0	0	0	0
perR; Fur family transcriptional regulator, peroxide stress response regulator	K09825	0	0	0	0	1	1	0	0	1	0	0	0	0	0	0	0	0	0	0	1	1	0	0	0	0	0	0	0	0	0
K09861; uncharacterized protein	K09861	0	0	0	0	0	0	0	0	0	0	0	0	0	0	0	0	0	0	0	1	0	0	0	0	0	0	0	0	0	0
pyrH; uridylate kinase [EC:2.7.4.22]	K09903	0	1	1	0	1	1	1	0	0	0	1	0	1	0	1	1	1	0	1	0	0	1	1	1	1	1	1	1	1	1
K09928; uncharacterized protein	K09928	0	0	0	0	0	0	0	0	0	0	0	0	0	0	1	0	0	1	0	1	0	0	0	0	0	0	0	0	0	0
K09931; uncharacterized protein	K09931	0	0	0	1	0	0	0	0	0	0	0	0	0	0	0	0	0	0	0	0	0	0	0	0	0	0	0	0	0	0
K09940; uncharacterized protein	K09940	0	0	0	0	0	0	0	0	0	0	0	0	0	0	0	0	0	0	0	1	0	0	0	0	0	0	0	0	0	0
K09981; uncharacterized protein	K09981	0	0	0	0	0	0	0	0	0	0	0	0	0	0	0	0	0	0	0	0	0	0	1	0	0	0	0	0	0	0
queE; 7-carboxy-7-deazaguanine synthase [EC:4.3.99.3]	K10026	0	0	0	0	0	0	0	0	0	0	0	0	0	0	0	0	0	0	1	0	0	0	0	0	0	0	0	0	0	0
E2.6.1.83; LL-diaminopimelate aminotransferase [EC:2.6.1.83]	K10206	0	0	0	0	0	0	0	1	0	0	0	0	0	0	0	0	0	0	0	0	0	0	0	0	0	0	0	0	0	0
kch, trkA, mthK, pch; voltage-gated potassium channel	K10716	0	0	1	1	0	0	1	0	0	0	0	0	0	0	0	0	0	0	0	1	0	1	0	0	0	0	0	0	1	0
cdc6A; archaeal cell division control protein 6	K10725	2	1	1	1	0	1	1	1	2	0	2	2	1	2	1	1	2	2	1	1	2	2	1	1	0	0	0	2	1	1
mcm, cdc21; replicative DNA helicase Mcm [EC:3.6.4.-]	K10726	2	1	2	2	1	1	1	1	1	0	1	1	1	1	1	1	2	2	1	1	0	2	2	1	1	1	1	2	1	1
LIG1; DNA ligase 1 [EC:6.5.1.1 6.5.1.6 6.5.1.7]	K10747	2	2	2	1	2	0	1	2	1	0	1	1	1	1	1	1	0	1	0	1	1	1	1	1	1	2	2	1	1	1
NTH; endonuclease III [EC:4.2.99.18]	K10773	0	4	1	1	1	0	0	0	1	0	0	0	1	1	0	1	1	0	0	1	1	1	0	1	1	1	0	0	2	1
ERCC3, XPB; DNA excision repair protein ERCC-3 [EC:3.6.4.12]	K10843	0	0	0	0	0	0	0	0	0	0	0	0	0	0	0	0	0	0	0	0	0	0	0	0	0	0	1	0	0	0
ERCC2, XPD; DNA excision repair protein ERCC-2 [EC:3.6.4.12]	K10844	0	0	0	1	1	1	1	2	1	0	1	0	0	1	0	2	1	1	0	1	1	1	1	0	0	0	0	1	0	0
FANCM; fanconi anemia group M protein	K10896	0	1	1	1	1	1	1	1	2	0	1	2	1	2	0	1	1	2	2	1	0	1	1	1	2	2	2	1	2	2
K10907; aminotransferase [EC:2.6.1.-]	K10907	4	5	0	0	0	0	0	0	0	0	0	0	0	0	0	1	0	1	0	0	0	0	0	0	0	0	0	0	1	1
chlP, bchP; geranylgeranyl diphosphate/geranylgeranyl-bacteriochlorophyllide a reductase [EC:1.3.1.83 1.3.1.111]	K10960	0	0	0	0	0	0	0	0	0	1	0	0	0	0	0	0	0	0	0	0	0	0	0	0	0	0	0	0	0	1
potD; spermidine/putrescine transport system substrate-binding protein	K11069	0	0	0	0	0	0	0	0	0	0	0	0	0	0	0	0	0	0	0	0	1	0	0	0	0	0	0	0	0	0
potA; spermidine/putrescine transport system ATP-binding protein [EC:3.6.3.31]	K11072	0	0	0	0	0	0	0	0	0	0	0	0	0	0	0	0	0	0	0	0	0	0	0	0	0	0	0	1	0	0
cvrA, nhaP2; cell volume regulation protein A	K11105	0	0	2	0	0	0	0	0	1	0	0	0	0	0	0	0	0	0	0	1	0	0	0	0	0	0	0	0	0	0
NOP10, NOLA3; H/ACA ribonucleoprotein complex subunit 3	K11130	0	0	1	1	1	1	1	1	0	0	1	1	0	0	1	0	1	1	0	1	1	1	0	0	0	0	0	0	0	1
DKC1, NOLA4, CBF5; H/ACA ribonucleoprotein complex subunit 4 [EC:5.4.99.-]	K11131	1	1	1	2	2	1	1	1	0	3	1	2	1	1	0	1	2	2	2	1	1	1	1	0	0	2	0	0	0	1
purN; phosphoribosylglycinamide formyltransferase 1 [EC:2.1.2.2]	K11175	0	1	1	1	1	1	1	0	0	0	0	0	0	0	0	0	0	0	0	0	1	0	0	0	0	0	0	1	0	0
fwdE, fmdE; formylmethanofuran dehydrogenase subunit E [EC:1.2.7.12]	K11261	1	0	0	0	1	1	0	0	1	0	0	0	0	0	0	0	0	0	0	0	0	0	1	0	0	0	0	0	0	0
H1_5; histone H1/5	K11275	0	0	0	0	0	0	0	0	1	0	0	0	0	0	0	0	1	0	0	0	0	0	0	0	0	0	0	1	0	0
yhdR; aspartate aminotransferase [EC:2.6.1.1]	K11358	0	0	0	0	0	0	0	0	2	0	0	0	0	0	0	0	0	0	0	0	1	0	0	0	0	0	0	0	0	0
rsmF; 16S rRNA (cytosine1407-C5)-methyltransferase [EC:2.1.1.178]	K11392	0	0	0	0	1	0	0	0	0	0	0	0	0	0	0	0	0	0	0	0	0	0	0	0	0	0	0	0	0	0
glcF; glycolate oxidase iron-sulfur subunit	K11473	0	0	0	0	0	0	0	0	0	0	0	0	0	0	0	1	1	2	0	0	0	0	0	0	0	0	0	0	0	0
gck, gckA, GLYCTK; glycerate 2-kinase [EC:2.7.1.165]	K11529	0	1	0	0	0	0	1	0	0	0	0	0	0	0	0	0	0	0	0	0	0	0	0	0	0	0	0	0	0	0
RRP41, EXOSC4, SKI6; exosome complex component RRP41	K11600	1	0	1	1	1	1	1	1	1	0	1	1	1	1	1	1	1	1	1	1	1	1	1	1	0	0	1	1	1	1
fbaB; fructose-bisphosphate aldolase, class I [EC:4.1.2.13]	K11645	0	0	0	0	0	0	0	0	0	0	0	0	0	0	0	0	0	0	2	0	0	1	1	0	0	0	0	0	0	0
sufS; cysteine desulfurase / selenocysteine lyase [EC:2.8.1.7 4.4.1.16]	K11717	0	3	2	1	1	0	1	1	1	0	0	0	0	0	0	0	1	0	0	1	0	1	0	1	0	0	0	1	0	1
ribD; diaminohydroxyphosphoribosylaminopyrimidine deaminase / 5-amino-6-(5-phosphoribosylamino)uracil reductase [EC:3.5.4.26 1.1.1.193]	K11752	0	0	0	0	0	0	1	0	1	0	0	0	0	0	0	0	0	0	0	0	0	0	1	0	0	0	0	0	0	0
folC; dihydrofolate synthase / folylpolyglutamate synthase [EC:6.3.2.12 6.3.2.17]	K11754	0	0	0	1	1	1	2	1	1	0	0	0	0	0	0	1	0	1	0	0	1	1	0	0	0	0	0	0	0	0
hisIE; phosphoribosyl-ATP pyrophosphohydrolase / phosphoribosyl-AMP cyclohydrolase [EC:3.6.1.31 3.5.4.19]	K11755	1	0	0	0	0	0	1	0	0	0	0	0	0	0	0	0	0	0	0	0	0	0	0	0	0	0	0	1	0	0
K11777; HAD superfamily phosphatase	K11777	0	0	0	0	0	0	0	0	0	0	0	0	0	0	0	0	0	0	0	0	0	0	0	1	0	0	0	0	0	0
mqnA; chorismate dehydratase [EC:4.2.1.151]	K11782	0	0	0	1	0	1	0	0	0	0	0	0	0	0	0	0	0	0	0	0	1	0	1	0	0	0	0	0	0	0
GART; phosphoribosylamine--glycine ligase / phosphoribosylglycinamide formyltransferase / phosphoribosylformylglycinamidine cyclo-ligase [EC:6.3.4.13 2.1.2.2 6.3.3.1]	K11787	0	0	0	0	0	0	0	0	0	0	0	0	0	0	0	0	0	0	0	0	0	0	0	0	0	0	0	1	0	0
rhlE; ATP-dependent RNA helicase RhlE [EC:3.6.4.13]	K11927	0	0	0	1	0	0	0	1	0	0	0	0	0	0	0	0	0	1	0	1	1	0	0	0	1	0	0	0	0	0
pgaC, icaA; poly-beta-1,6-N-acetyl-D-glucosamine synthase [EC:2.4.1.-]	K11936	0	0	0	0	0	0	0	0	0	0	0	0	1	0	0	0	0	0	0	0	0	0	0	0	1	0	0	0	0	0
tadA; tRNA(adenine34) deaminase [EC:3.5.4.33]	K11991	0	0	0	0	0	0	0	0	0	0	0	0	0	0	0	0	0	0	1	0	0	0	0	0	0	0	0	0	1	0
MOCS3, UBA4; adenylyltransferase and sulfurtransferase [EC:2.7.7.80 2.8.1.11]	K11996	2	0	1	0	1	0	0	1	0	0	0	0	0	0	0	0	0	0	0	1	0	2	0	0	0	0	0	0	0	0
RHM; UDP-glucose 4,6-dehydratase [EC:4.2.1.76]	K12450	0	0	0	0	0	0	0	0	0	0	0	0	0	0	0	0	0	1	0	0	0	0	0	0	0	0	0	0	0	0
UER1; 3,5-epimerase/4-reductase [EC:5.1.3.- 1.1.1.-]	K12451	0	0	0	0	0	0	0	0	0	0	0	0	0	0	0	1	0	0	0	0	0	0	0	0	0	0	0	0	0	0
ascC, ddhC, rfbH; CDP-4-dehydro-6-deoxyglucose reductase, E1 [EC:1.17.1.1]	K12452	0	0	0	0	1	0	2	1	0	0	0	0	1	0	0	1	0	0	0	0	1	0	0	0	0	0	0	0	0	0
rfbE; CDP-paratose 2-epimerase [EC:5.1.3.10]	K12454	0	0	0	0	0	0	0	0	2	0	0	0	0	0	0	0	0	0	0	0	0	2	0	0	0	0	0	0	0	0
rnr, vacB; ribonuclease R [EC:3.1.-.-]	K12573	0	0	0	0	0	0	0	0	0	0	0	0	0	0	0	0	0	0	0	0	1	0	0	0	0	0	0	0	0	0
rnj; ribonuclease J [EC:3.1.-.-]	K12574	0	1	0	1	1	1	1	1	0	1	1	0	1	1	0	2	1	1	1	1	1	1	2	0	1	1	1	1	1	1
RRP42, EXOSC7; exosome complex component RRP42	K12589	1	0	2	1	1	1	1	1	1	0	1	1	1	1	0	1	1	1	1	1	1	1	1	1	0	0	1	1	1	1
SKI3, TTC37; superkiller protein 3	K12600	0	0	0	0	0	0	0	0	0	0	0	0	0	0	0	0	0	0	0	0	0	4	0	0	0	0	0	0	0	0
nudI; nucleoside triphosphatase [EC:3.6.1.-]	K12944	0	0	0	0	0	0	0	0	0	0	0	0	0	0	0	0	0	0	0	0	0	0	1	0	0	0	0	0	0	0
mtaD; 5-methylthioadenosine/S-adenosylhomocysteine deaminase [EC:3.5.4.31 3.5.4.28]	K12960	2	2	0	0	0	0	1	0	1	0	0	0	0	0	0	0	0	0	0	0	0	1	0	0	0	0	0	0	0	0
arnE; undecaprenyl phosphate-alpha-L-ara4N flippase subunit ArnE	K12962	0	0	0	1	1	1	1	0	0	0	0	0	0	0	1	0	1	0	0	1	1	1	0	0	0	0	0	0	0	0
per, rfbE; perosamine synthetase [EC:2.6.1.102]	K13010	0	0	0	1	1	2	1	2	3	1	0	0	1	0	0	0	0	0	0	0	0	1	0	1	0	0	0	0	0	0
wbpA; UDP-N-acetyl-D-glucosamine dehydrogenase [EC:1.1.1.136]	K13015	0	0	0	0	0	0	0	0	0	0	0	0	0	0	0	0	0	1	0	0	0	0	0	1	0	0	0	0	0	0
wbpD, wlbB; UDP-2-acetamido-3-amino-2,3-dideoxy-glucuronate N-acetyltransferase [EC:2.3.1.201]	K13018	0	0	1	0	0	0	0	0	0	0	0	1	0	0	0	0	0	0	0	0	0	0	0	0	0	0	0	0	0	0
wbpI, wlbD; UDP-GlcNAc3NAcA epimerase [EC:5.1.3.23]	K13019	0	0	0	0	0	0	0	0	0	0	0	0	0	0	0	0	0	0	0	0	0	0	0	0	0	1	0	0	0	0
coaBC, dfp; phosphopantothenoylcysteine decarboxylase / phosphopantothenate---cysteine ligase [EC:4.1.1.36 6.3.2.5]	K13038	1	1	1	0	0	0	0	0	0	0	0	0	0	0	0	0	0	1	0	0	0	0	0	0	0	0	0	1	0	0
treT; trehalose synthase [EC:2.4.1.245]	K13057	0	0	0	0	0	1	0	2	0	1	0	0	0	0	0	0	0	0	0	0	0	0	0	0	0	0	0	0	0	0
lgt, umpA; phosphatidylglycerol---prolipoprotein diacylglyceryl transferase [EC:2.5.1.145]	K13292	0	0	0	1	1	1	1	0	0	1	1	1	0	0	1	2	0	1	0	1	1	1	1	0	0	0	0	0	0	0
tylMI; dTDP-3-amino-3,6-dideoxy-alpha-D-glucopyranose N,N-dimethyltransferase [EC:2.1.1.235]	K13307	0	0	0	0	0	0	0	0	0	0	0	0	0	0	0	0	0	0	1	0	0	0	0	0	0	0	0	0	0	0
trpCF; indole-3-glycerol phosphate synthase / phosphoribosylanthranilate isomerase [EC:4.1.1.48 5.3.1.24]	K13498	0	0	0	0	0	0	0	0	0	0	0	0	0	0	0	0	0	0	0	0	0	0	0	0	0	0	0	1	0	0
TRP1; anthranilate synthase / indole-3-glycerol phosphate synthase / phosphoribosylanthranilate isomerase [EC:4.1.3.27 4.1.1.48 5.3.1.24]	K13501	0	0	0	0	0	0	0	0	0	0	0	0	0	0	0	0	0	0	0	0	0	0	0	0	0	0	0	1	0	0
VCP, CDC48; transitional endoplasmic reticulum ATPase	K13525	2	0	3	2	2	2	1	3	1	1	1	0	1	2	1	0	1	1	1	1	2	1	1	1	2	1	1	1	2	1
ccrM; modification methylase [EC:2.1.1.72]	K13581	0	0	0	1	0	0	0	0	0	0	0	0	0	0	0	0	0	0	0	0	0	0	0	0	0	0	0	0	0	0
gumH, aceA; alpha-1,3-mannosyltransferase [EC:2.4.1.252]	K13657	0	0	0	0	0	0	0	0	1	0	0	0	0	0	0	0	0	0	0	0	0	0	0	0	0	0	0	1	0	0
idsA; geranylgeranyl diphosphate synthase, type I [EC:2.5.1.1 2.5.1.10 2.5.1.29]	K13787	1	1	1	0	0	0	1	1	1	0	0	1	0	0	0	0	0	0	0	0	0	1	0	0	0	0	0	1	0	1
pta; phosphate acetyltransferase [EC:2.3.1.8]	K13788	0	0	0	0	0	0	1	0	0	0	0	0	0	0	0	0	0	0	0	0	0	0	1	0	0	0	0	0	0	0
rpoB; DNA-directed RNA polymerase subunit B [EC:2.7.7.6]	K13798	0	1	1	1	1	1	1	1	1	0	1	0	1	1	1	0	1	2	1	1	1	1	2	0	0	0	1	1	1	1
K13819; NifU-like protein	K13819	0	0	0	0	0	0	1	0	0	0	0	0	0	0	0	0	0	0	0	0	1	1	0	0	0	0	0	0	0	0
aroDE, DHQ-SDH; 3-dehydroquinate dehydratase / shikimate dehydrogenase [EC:4.2.1.10 1.1.1.25]	K13832	1	1	0	0	0	0	0	0	0	0	0	0	0	0	0	0	0	0	0	0	0	0	0	0	0	0	0	1	0	0
CORO1B_1C_6; coronin-1B/1C/6	K13886	0	0	0	0	0	0	0	0	0	0	0	0	0	0	0	1	0	0	0	0	0	0	0	0	0	0	0	0	0	0
SERPINB; serpin B	K13963	0	1	0	0	0	0	0	0	0	0	0	0	0	0	0	0	0	1	0	0	0	1	0	0	1	0	0	0	0	1
HSP20; HSP20 family protein	K13993	0	1	2	0	0	0	0	0	1	0	0	0	0	0	0	0	0	0	0	0	0	0	0	0	0	0	0	0	0	0
DHFR-TS; dihydrofolate reductase / thymidylate synthase [EC:1.5.1.3 2.1.1.45]	K13998	0	0	0	0	1	0	0	0	0	0	0	0	0	0	0	1	0	0	0	0	0	1	0	0	0	0	0	0	0	0
AASS; alpha-aminoadipic semialdehyde synthase [EC:1.5.1.8 1.5.1.9]	K14157	0	0	0	0	0	0	0	0	0	0	0	0	0	0	0	0	0	0	0	0	2	1	0	0	0	0	0	0	0	0
pheA; chorismate mutase / prephenate dehydratase [EC:5.4.99.5 4.2.1.51]	K14170	2	0	0	1	0	0	0	0	0	0	0	0	0	0	0	0	0	0	0	0	0	0	0	0	1	0	0	1	0	0
tyrA; chorismate mutase / prephenate dehydrogenase [EC:5.4.99.5 1.3.1.12]	K14187	0	0	0	1	0	0	0	0	0	0	0	0	0	0	0	0	0	0	0	0	1	0	0	0	0	0	0	0	0	0
RTCB, rtcB; tRNA-splicing ligase RtcB (3'-phosphate/5'-hydroxy nucleic acid ligase) [EC:6.5.1.8]	K14415	1	1	1	1	1	1	1	1	1	1	0	2	2	1	0	1	1	1	1	1	0	1	1	0	0	1	0	0	1	1
NOP56; nucleolar protein 56	K14564	1	1	1	1	1	1	1	1	1	0	0	0	0	0	0	0	0	0	0	1	1	1	0	1	0	0	0	1	0	1
SDO1, SBDS; ribosome maturation protein SDO1	K14574	1	0	1	1	1	1	1	1	1	0	1	1	1	1	1	0	1	1	2	1	1	1	1	1	1	0	1	1	1	1
cruC; chlorobactene glucosyltransferase	K14597	0	0	0	0	0	0	0	0	0	0	0	0	0	0	0	0	0	1	0	0	1	0	0	0	0	0	0	0	0	0
dinD; DNA-damage-inducible protein D	K14623	0	0	0	0	0	0	1	0	0	0	0	0	0	0	0	0	0	0	0	0	0	0	0	0	0	0	0	0	0	0
gra6, RED2; ketoreductase RED2 [EC:1.1.1.-]	K14633	0	0	0	0	0	0	0	0	0	0	0	0	0	0	0	0	0	1	0	0	0	0	0	0	0	0	0	0	0	0
ribBA; 3,4-dihydroxy 2-butanone 4-phosphate synthase / GTP cyclohydrolase II [EC:4.1.99.12 3.5.4.25]	K14652	0	1	0	0	0	0	1	0	1	0	0	0	0	0	0	0	0	0	0	0	0	0	0	0	0	0	0	1	0	0
RIB7, arfC; 2,5-diamino-6-(ribosylamino)-4(3H)-pyrimidinone 5'-phosphate reductase [EC:1.1.1.302]	K14654	0	0	1	0	0	0	0	0	0	0	0	1	0	0	0	0	0	0	0	0	0	0	0	0	0	0	0	0	0	0
ribL; FAD synthetase [EC:2.7.7.2]	K14656	0	1	1	0	1	1	1	1	1	0	0	0	0	0	0	0	0	1	0	1	1	1	1	0	0	0	0	1	0	0
ybcJ; ribosome-associated protein	K14761	0	0	0	0	0	0	0	0	0	0	0	0	0	0	0	0	0	0	0	1	0	0	0	0	0	0	0	0	0	0
K15024; putative phosphotransacetylase [EC:2.3.1.8]	K15024	0	0	0	1	0	0	0	0	0	0	0	0	0	0	0	0	0	1	0	0	1	0	0	0	0	0	0	0	0	0
ccl; citryl-CoA lyase [EC:4.1.3.34]	K15234	0	0	0	0	0	0	0	0	0	0	0	0	0	0	0	0	0	0	0	1	0	0	0	0	0	0	0	0	0	0
cmoA; tRNA (cmo5U34)-methyltransferase [EC:2.1.1.-]	K15256	0	0	0	1	0	0	0	0	0	0	0	0	0	0	0	0	0	0	0	1	0	0	0	0	0	0	0	0	0	0
K15383; MtN3 and saliva related transmembrane protein	K15383	0	0	1	0	0	0	1	1	0	0	0	1	0	2	0	0	0	0	0	0	1	0	1	0	1	1	1	0	0	0
TRM5, TRMT5; tRNA (guanine37-N1)-methyltransferase [EC:2.1.1.228]	K15429	1	2	1	2	0	0	1	1	1	1	1	1	1	1	0	0	1	1	1	1	0	1	1	0	1	1	1	1	1	1
TYW1; tRNA wybutosine-synthesizing protein 1 [EC:4.1.3.44]	K15449	0	1	1	1	1	1	1	0	1	0	0	1	1	1	0	2	1	0	0	1	1	1	1	1	2	1	0	1	1	0
TYW3; tRNA wybutosine-synthesizing protein 3 [EC:2.1.1.282]	K15450	0	0	0	0	0	0	1	0	1	0	0	0	0	0	1	0	0	0	0	1	1	1	0	1	1	0	1	0	1	0
ssuB; sulfonate transport system ATP-binding protein [EC:3.6.3.-]	K15555	0	0	0	0	0	0	0	0	0	1	0	0	0	0	0	0	0	0	0	0	0	0	0	0	0	0	0	0	0	0
gpmI; 2,3-bisphosphoglycerate-independent phosphoglycerate mutase [EC:5.4.2.12]	K15633	1	1	0	1	2	2	0	0	0	0	0	0	0	1	0	0	2	0	0	0	0	0	0	0	0	0	0	0	0	0
gpmB; probable phosphoglycerate mutase [EC:5.4.2.12]	K15634	1	1	1	0	1	1	0	0	0	1	0	0	0	0	0	0	1	0	1	0	1	0	1	1	0	1	0	1	0	0
apgM; 2,3-bisphosphoglycerate-independent phosphoglycerate mutase [EC:5.4.2.12]	K15635	0	0	1	0	0	0	0	0	1	0	0	0	0	0	0	1	0	1	1	0	0	0	0	0	0	1	2	0	0	0
K15640, phoE; uncharacterized phosphatase	K15640	0	0	0	0	1	0	0	0	0	0	0	0	0	0	0	0	1	0	0	0	0	0	0	0	0	0	0	0	0	0
lhgO; L-2-hydroxyglutarate oxidase [EC:1.1.5.-]	K15736	0	0	1	0	0	0	0	0	0	0	0	0	0	0	0	0	0	0	0	1	0	0	0	0	0	0	0	0	0	0
pmm-pgm; phosphomannomutase / phosphoglucomutase [EC:5.4.2.8 5.4.2.2]	K15778	0	1	1	0	2	1	0	0	1	0	0	0	0	1	0	0	1	1	0	0	0	0	0	0	0	0	0	1	0	1
rmd; GDP-4-dehydro-6-deoxy-D-mannose reductase [EC:1.1.1.281]	K15856	0	0	0	0	0	0	1	1	1	0	0	0	0	0	0	1	0	0	0	0	0	0	0	0	0	0	0	0	0	0
CDKAL1; threonylcarbamoyladenosine tRNA methylthiotransferase CDKAL1 [EC:2.8.4.5]	K15865	0	0	0	1	0	0	0	0	0	0	0	0	0	0	0	0	0	0	0	0	0	1	0	0	0	0	0	0	0	0
uppS, cpdS; tritrans,polycis-undecaprenyl-diphosphate synthase [geranylgeranyl-diphosphate specific] [EC:2.5.1.89]	K15888	0	1	2	0	2	2	2	0	1	0	0	1	0	0	0	0	0	0	0	0	0	1	1	0	1	0	0	1	1	0
pseB; UDP-N-acetylglucosamine 4,6-dehydratase [EC:4.2.1.115]	K15894	0	0	1	0	0	0	0	0	0	0	0	0	1	0	0	0	0	0	0	0	0	0	0	0	0	0	0	0	0	0
pseI, neuB3; pseudaminic acid synthase [EC:2.5.1.97]	K15898	0	0	0	0	0	0	0	0	0	0	0	0	1	0	0	0	0	0	0	0	0	0	0	0	0	0	0	0	0	0
kae1-bud32; bifunctional N6-L-threonylcarbamoyladenine synthase / protein kinase Bud32 [EC:2.3.1.234 2.7.11.1]	K15904	0	1	0	1	0	0	0	1	1	0	0	0	0	1	0	0	0	0	0	0	0	0	1	1	1	0	0	1	0	2
pglA; N,N'-diacetylbacillosaminyl-diphospho-undecaprenol alpha-1,3-N-acetylgalactosaminyltransferase [EC:2.4.1.290]	K15914	0	0	0	0	0	0	0	0	0	0	0	0	0	0	0	0	1	0	0	0	0	0	0	0	0	0	0	0	0	0
pgi-pmi; glucose/mannose-6-phosphate isomerase [EC:5.3.1.9 5.3.1.8]	K15916	0	1	0	0	1	1	1	0	1	0	1	0	0	0	0	0	0	0	0	0	1	1	1	0	0	0	0	0	0	0
K15977; putative oxidoreductase	K15977	0	0	2	0	1	0	0	0	0	0	0	0	0	0	0	0	0	0	0	1	0	0	0	0	0	0	0	0	0	0
hppA; K(+)-stimulated pyrophosphate-energized sodium pump	K15987	2	1	0	2	1	2	1	1	1	0	0	0	0	0	0	0	0	2	0	0	2	1	0	0	0	0	0	1	0	1
algA, xanB, rfbA, wbpW, pslB; mannose-1-phosphate guanylyltransferase / mannose-6-phosphate isomerase [EC:2.7.7.13 5.3.1.8]	K16011	0	0	0	0	0	0	0	0	0	0	0	0	0	0	0	0	1	0	0	0	0	0	0	0	0	0	0	1	0	0
ynaI, mscMJ; MscS family membrane protein	K16052	0	0	0	1	1	1	1	0	1	1	0	1	0	0	1	0	0	0	0	1	1	1	1	0	0	1	0	1	1	0
K16150; glycogen synthase [EC:2.4.1.11]	K16150	0	0	0	0	0	0	0	0	0	0	0	0	0	0	0	0	0	0	0	0	0	0	1	0	0	0	0	0	0	0
dppA1; D-amino peptidase [EC:3.4.11.-]	K16203	2	2	0	0	0	0	0	0	0	0	0	0	0	0	0	0	0	0	0	1	0	0	0	0	0	0	0	0	0	0
zipB; zinc and cadmium transporter	K16267	0	0	0	0	1	1	0	0	1	0	0	0	0	0	0	0	1	1	0	1	0	1	1	1	1	0	0	0	0	0
CNNM; metal transporter CNNM	K16302	0	0	0	0	0	0	0	0	0	0	0	0	0	0	0	0	0	0	0	1	0	0	0	0	0	0	0	0	0	0
K16305; fructose-bisphosphate aldolase / 6-deoxy-5-ketofructose 1-phosphate synthase [EC:4.1.2.13 2.2.1.11]	K16305	0	0	0	0	0	0	1	0	0	0	0	0	0	0	0	0	0	0	0	0	0	0	0	0	0	0	0	0	0	0
trmY; tRNA (pseudouridine54-N1)-methyltransferase [EC:2.1.1.257]	K16317	0	0	0	0	0	0	0	0	0	0	0	0	1	0	0	0	0	0	1	0	0	0	0	0	0	1	0	0	1	0
trm14; tRNA (guanine6-N2)-methyltransferase [EC:2.1.1.256]	K16318	0	0	0	0	0	0	0	0	0	0	0	0	0	0	0	1	0	0	0	0	0	0	0	0	0	0	0	0	0	0
DGK1; diacylglycerol kinase (CTP) [EC:2.7.1.174]	K16368	0	0	0	0	0	0	0	0	0	0	0	0	0	0	0	0	0	0	0	0	0	0	1	0	0	0	0	0	0	0
galB; 4-oxalomesaconate hydratase [EC:4.2.1.83]	K16515	0	0	0	0	0	1	0	0	0	0	0	0	0	0	0	0	0	0	0	0	0	0	1	0	0	0	0	0	0	0
wcaL, amsK; colanic acid/amylovoran biosynthesis glycosyltransferase [EC:2.4.-.-]	K16703	0	0	0	0	0	0	0	0	0	0	0	0	0	0	0	1	0	0	0	0	0	0	0	0	0	0	0	0	0	0
tehB; tellurite methyltransferase [EC:2.1.1.265]	K16868	0	0	0	0	0	0	0	0	0	0	1	0	0	0	0	0	0	0	0	0	0	0	0	0	0	0	0	0	0	0
K16881; mannose-1-phosphate guanylyltransferase / phosphomannomutase [EC:2.7.7.13 5.4.2.8]	K16881	0	1	0	0	1	1	1	2	2	0	0	0	0	0	0	0	1	0	0	0	0	1	0	0	0	0	0	0	0	0
DCTPP1; dCTP diphosphatase [EC:3.6.1.12]	K16904	0	0	0	0	0	1	0	0	0	0	0	0	0	0	0	0	0	0	0	0	0	0	0	0	0	0	0	0	0	0
cbrT; energy-coupling factor transport system substrate-specific component	K16927	0	0	0	0	0	0	1	0	0	0	0	0	0	0	0	0	0	0	0	0	0	1	0	0	0	0	0	0	0	0
CHO1, pssA; CDP-diacylglycerol---serine O-phosphatidyltransferase [EC:2.7.8.8]	K17103	0	0	0	0	1	1	0	0	0	0	0	0	0	0	0	0	0	0	0	0	0	1	1	0	0	0	0	0	0	0
E2.5.1.41; phosphoglycerol geranylgeranyltransferase [EC:2.5.1.41]	K17104	0	1	1	0	0	0	0	0	1	0	0	0	0	0	0	0	0	0	0	0	0	0	0	0	0	0	0	1	0	0
E2.5.1.42; geranylgeranylglycerol-phosphate geranylgeranyltransferase [EC:2.5.1.42]	K17105	1	3	0	0	0	0	0	0	1	0	0	0	0	0	0	0	0	0	0	0	0	0	0	1	0	0	0	1	0	0
msrQ; methionine sulfoxide reductase heme-binding subunit	K17247	0	0	0	0	0	0	0	0	0	0	0	0	0	0	0	0	0	0	0	1	0	0	0	0	0	0	0	0	0	0
mptB; 7,8-dihydroneopterin 2',3'-cyclic phosphate phosphodiesterase [EC:3.1.4.56]	K17487	0	0	0	0	0	0	0	0	0	0	0	0	0	0	0	0	0	0	0	0	0	0	0	0	0	0	0	0	0	1
copA, ATP7; Cu+-exporting ATPase [EC:3.6.3.54]	K17686	2	1	1	2	1	1	2	0	1	0	0	1	1	1	1	2	1	1	2	1	1	0	1	0	1	0	0	0	2	1
capD; UDP-glucose 4-epimerase [EC:5.1.3.2]	K17716	0	0	0	0	0	0	0	0	0	0	0	0	1	0	0	0	0	0	0	0	0	0	0	0	0	0	0	0	0	0
pld; phospholipase D [EC:3.1.4.4]	K17717	0	0	0	1	0	0	0	0	0	0	0	0	0	0	0	0	0	0	0	0	0	0	0	0	0	0	0	0	0	0
AIBP, nnrE; NAD(P)H-hydrate epimerase [EC:5.1.99.6]	K17759	1	2	2	0	1	1	2	2	1	0	0	0	0	0	0	0	0	0	0	2	2	1	1	0	0	0	0	2	0	0
pyrDI; dihydroorotate dehydrogenase (NAD+) catalytic subunit [EC:1.3.1.14]	K17828	1	1	1	0	1	1	1	1	1	0	0	0	0	0	0	0	0	0	0	0	0	0	1	1	0	0	0	1	1	0
GGR; digeranylgeranylglycerophospholipid reductase [EC:1.3.1.101 1.3.7.11]	K17830	1	1	2	0	0	0	1	0	2	0	0	0	0	0	0	0	0	0	0	0	0	0	0	1	0	0	0	3	0	0
penP; beta-lactamase class A [EC:3.5.2.6]	K17836	0	0	0	0	0	0	0	0	0	0	0	0	0	0	0	0	0	0	0	0	1	0	0	0	0	0	0	0	0	0
croR; 3-hydroxybutyryl-CoA dehydratase [EC:4.2.1.55]	K17865	0	0	0	0	1	0	0	0	0	0	0	0	0	0	0	0	0	0	0	0	0	0	0	0	0	0	0	0	0	0
nox1; NADH oxidase (H2O2-forming) [EC:1.6.3.3]	K17870	1	0	0	0	0	0	0	0	0	0	0	0	0	0	0	0	0	0	0	0	0	0	0	0	0	0	0	1	0	0
E2.7.8.39; archaetidylinositol phosphate synthase [EC:2.7.8.39]	K17884	1	0	1	0	0	0	0	0	1	0	0	0	0	0	0	0	0	0	0	0	0	0	0	1	0	0	0	0	0	0
wbiB; dTDP-L-rhamnose 4-epimerase [EC:5.1.3.25]	K17947	0	0	0	0	0	0	1	1	0	0	0	0	0	0	0	0	0	0	0	0	0	0	0	0	0	0	0	0	0	0
mbhL; membrane-bound hydrogenase subunit alpha [EC:1.12.7.2]	K18016	0	0	0	0	0	0	0	0	1	0	0	0	0	0	0	0	0	0	0	0	0	0	0	0	0	0	0	0	0	0
mbhJ; membrane-bound hydrogenase subunit mbhJ [EC:1.12.7.2]	K18023	0	0	0	0	0	0	0	0	1	0	0	0	0	0	0	0	0	0	0	0	0	0	0	0	0	0	0	0	0	0
rtcA; RNA 3'-terminal phosphate cyclase (GTP) [EC:6.5.1.5]	K18105	0	1	0	1	0	1	0	0	0	0	0	0	0	0	0	0	2	0	0	1	1	1	1	0	0	0	0	0	0	0
cat2, abfT; 4-hydroxybutyrate CoA-transferase [EC:2.8.3.-]	K18122	0	0	0	1	0	0	0	0	0	0	0	0	0	0	0	0	0	0	0	0	0	0	0	0	0	0	0	0	0	0
legG, neuC2; GDP/UDP-N,N'-diacetylbacillosamine 2-epimerase (hydrolysing) [EC:3.2.1.184]	K18429	0	0	0	0	2	1	0	0	0	0	0	0	0	0	0	0	0	0	0	0	0	1	1	0	0	0	0	0	0	0
legI, neuB2; N,N'-diacetyllegionaminate synthase [EC:2.5.1.101]	K18430	0	0	0	0	1	2	0	0	0	0	0	0	0	0	0	0	0	0	0	0	0	0	0	0	0	0	0	0	0	0
AK6, FAP7; adenylate kinase [EC:2.7.4.3]	K18532	1	1	1	1	0	1	1	1	0	0	1	0	0	0	0	1	1	0	0	0	1	0	1	1	0	0	0	1	0	0
VTE5; phytol kinase [EC:2.7.1.182]	K18678	0	0	0	0	0	0	0	0	0	0	0	0	0	0	0	0	0	0	0	0	0	0	0	1	0	0	0	0	0	0
tgtA; 7-cyano-7-deazaguanine tRNA-ribosyltransferase [EC:2.4.2.48]	K18779	3	1	1	0	1	1	1	0	0	0	0	0	0	0	0	0	0	0	0	0	0	0	0	0	0	0	0	0	0	0
mvpA, vapC; tRNA(fMet)-specific endonuclease VapC [EC:3.1.-.-]	K18828	0	0	0	0	0	0	0	2	0	0	0	0	0	0	0	0	0	0	1	1	0	0	0	0	0	1	0	0	0	0
rmt, armA; 16S rRNA (guanine(1405)-N(7))-methyltransferase [EC:2.1.1.179]	K18845	0	0	0	0	0	0	0	0	0	0	0	0	0	0	0	0	1	0	0	1	0	0	0	0	0	0	0	0	0	0
E1.1.1.374; UDP-N-acetylglucosamine 3-dehydrogenase [EC:1.1.1.374]	K18855	0	0	1	0	0	0	0	0	0	0	0	1	0	1	0	0	0	0	0	0	0	0	0	0	0	0	0	0	0	0
priL, pri2, priB; DNA primase large subunit	K18882	1	0	1	0	0	0	0	0	1	0	0	0	0	0	0	0	0	0	0	0	0	0	0	0	0	0	0	1	0	0
mgs, bgsB; 1,2-diacylglycerol 3-alpha-glucosyltransferase [EC:2.4.1.337]	K19002	0	0	0	0	0	0	0	1	0	0	0	0	0	0	0	0	0	0	0	0	0	0	1	0	0	0	0	0	0	0
prdX, proX; Ala-tRNA(Pro) deacylase [EC:3.1.1.-]	K19055	0	0	0	0	0	0	0	0	0	0	0	0	0	0	0	0	0	0	1	1	0	0	0	0	0	0	1	0	0	1
wbjC; UDP-2-acetamido-2,6-beta-L-arabino-hexul-4-ose reductase [EC:1.1.1.367]	K19068	0	0	0	0	0	1	0	0	0	0	0	0	0	0	0	0	0	0	0	0	0	0	0	0	0	0	0	0	0	0
prlF, sohA; antitoxin PrlF	K19156	0	0	0	0	0	0	0	1	0	0	0	0	0	0	0	0	1	0	0	0	0	0	0	0	0	0	0	1	0	0
yoeB; toxin YoeB [EC:3.1.-.-]	K19158	0	0	0	0	0	1	0	0	0	0	0	0	0	0	0	1	0	1	0	0	0	0	1	0	0	0	0	0	1	0
cobA, btuR; cob(I)alamin adenosyltransferase [EC:2.5.1.17]	K19221	0	0	1	0	1	1	0	0	0	0	0	0	0	0	0	0	0	0	0	0	1	0	0	0	0	0	0	1	0	1
yfbT, yniC; sugar-phosphatase [EC:3.1.3.23]	K19270	0	0	0	0	0	0	0	0	0	0	0	0	0	0	0	0	0	0	0	0	1	0	0	0	0	0	0	0	0	0
algI; alginate O-acetyltransferase complex protein AlgI	K19294	0	0	0	0	1	0	0	0	0	0	0	0	0	0	0	0	0	0	0	0	0	0	0	0	0	0	0	0	0	0
bcrC; undecaprenyl-diphosphatase [EC:3.6.1.27]	K19302	0	0	1	0	1	1	0	1	0	0	0	0	0	0	1	0	2	0	1	1	3	0	0	1	0	0	0	0	0	0
vga; pleuromutilin/lincosamide/streptogramin A transport system ATP-binding/permease protein	K19349	0	0	0	0	0	0	0	0	0	0	0	0	0	0	0	0	0	0	1	0	0	0	0	0	0	0	0	0	0	0
norA; MFS transporter, DHA1 family, quinolone resistance protein	K19576	0	0	0	0	0	0	0	0	0	0	0	0	0	0	0	0	0	0	0	1	0	0	0	0	0	0	0	0	0	0
RPGR; X-linked retinitis pigmentosa GTPase regulator	K19607	0	0	0	0	0	0	0	0	0	0	1	0	0	0	0	0	0	0	0	0	0	0	0	0	0	0	0	0	0	0
carS; CDP-2,3-bis-(O-geranylgeranyl)-sn-glycerol synthase [EC:2.7.7.67]	K19664	0	0	0	0	1	1	0	0	1	0	0	0	0	0	0	0	0	0	0	1	1	1	1	1	0	0	0	1	0	0
ampS, pepS, ampT; aminopeptidase [EC:3.4.11.-]	K19689	0	0	0	1	1	0	0	0	0	0	0	0	1	0	0	1	0	1	2	0	0	0	0	0	0	1	1	1	1	0
