# Supplementary material for: Genomic evidence of functional diversity in DPANN archaea, from oxic species to anoxic vampiristic consortia
Source: ISME Commun. 2022 Jan 20;2:4. doi: 10.1038/s43705-022-00088-6 (PMC9723730; doi:10.1038/s43705-022-00088-6)
Supplement: Supplementary file 3 — Supplementary Material 1 [file 43705_2022_88_MOESM3_ESM.txt]

Supplementary Material 1. Concatenated ribosomal gene sequences alignment used for the phylogenomic tree.

>GCA_016875485 
????????????????????????????????????????????????????????????
????????????????????????????????????????????????????????????
????????????????????????????????????????????????????????????
????????????????????????????????????????????????????????????
????????????????????????????????????????????????????????????
?????MRKLRIVARNSDKDKDKIEISHYILEKVPREAEVTRIEYEGPMLAVYTKKPEILV
DQ----SSIV-----------AEIVGVIRKRIVV---RPDPSVRLPETEAEKMARELIAP
EAEITDINFD--------PSLGEIIIETKKPGLVIGRNGTVLQEIIKKT-----KWRPHV
LRS-----PPIKSKIVTHMRHYLHSESKERERILRTVGERIFRPKAYE--VGDIMLTVLG
GAQEVGRSAFLIKTR-------ESSV--LLDCGINPGSQRPFEAFPRFDSPEFQIDQLDA
VVITHAHLDHCGLTP----------FLYKYGYDGPVYCSAPTSNLMTMLQLDYLDVANKQ
GVTPHYDQKDVRECVLHTIPLRFGVVTDI--APDIRL-TLHNSGHILGAAM---------
----------AHLHIG-EGLH---N-IVYTSDYKFARTMLLEAAATEF-PRIETVITES-
-----------------------TYGGHDDF-----------------------------
------MPSRVEAEESLTHVI----NETLERKGKVLIPVPA-------------------
------------------------------------------------------------
------------------------------------------------------------
------------------------------------------------------------
------------------------------------------------------------
------------------------------------------------------------
------------------------------------------------------------
------------------------------------------------------------
------------------------------------------------------------
------------------------------------------------------------
---------------IRAGKGKRRGRKMKQAIGPLIV-V-A-ENKG--------------
-----IFDAASNIPGVDVAMVYNLNAEMLAPGTNPGRLTLWTNGA---IEQLDK--LYGG
GKGA--------------------------------------------------------
---------------------------------------------MARGSS---YRVPLR
RRREGKTDYKARRALV-LSGKPRLVARCSLKNVTAQIVVAKPYGDEVLASAHSRELKKKY
GW----KAPTGNIPAAYLTGLLCGLKAKTK-GVEEAILDIGLIAPTRGAKVFATLSGVLD
AGVDVPH--TEEKIVE------E-RTEGAHIAEYGKSLGP-GSEIYSAKFSKYLE--QKV
SPEKLPEHFAKVKADI------------IGSF----------------------------
------------------------------------------------------------
------------------------------------------------------------
-----KKGEKKA---?????????????????????????????????????????????
????????????????????????????????????????????????????????????
????????????????????????????????????????????????????????????
????????????????????????????????????????????????????????????
????????????????????????????????????????????????????????????
????????????????????????????????????????????????????????????
????????????????????????????????????????????????????????????
??????????????????????????????????????----------------------
------------------------------------------------------------
------------------------------------------------------------
-------------MPKEFMYRGHTLS--------------------SLQGMSMDEFIKLL
PSRQRRSLQRGL------TPEQRILLEKMREAQEAV-KKGEDA--T-IKTH-VRDLI---
------ILPEM----------------------------VGVKILVHNG--------KEF
F-----------PVEIKPEMIGHY----------------------------LGE-----
----------FAVTN-KPVRHGT-------------------------------------
-------------PGIGA-SR-------------------------------SSMYVPLK
------------------------------------------------------------
------------------------------------------------------------
--------------------------------------------KMNGPVPLPTKRLRVP
VLKAPSGEGT-------ATWDRWEMRIHKRLIEI-DSEERVMRRIMRIRVPEEVHVTIEL
I------MEKKE---------------------------------------EEPFSTKIF
VVKT--TTGQERNVARLVSAKVEMTHIPIKAILVPDTLKGYVFIEADGPHFVEEAIVGVR
HVRSRIPGLVSFSEIERYIIKKPV-LEDLDEDDVVEITGG--PFK--GMRAKITRIDKSK
DEVTLELLEA-------TFTLP--------ITVHSDYVKLVEKAKT--------------
---------KSG-EA---------------------------------------------
------------------------------------------------------------
------------------------------------------------------------
----------------????????????????????????????????????????????
????????????????????????????????????????????????????????????
????????????????????????????????????????????????????????????
????????????????????????????????????????????????????????????
????????????????????????????????????????????????????????????
????????????????????????????????????????????????????????????
????????????????????????????????????????????????????????????
????????????????????????????????????????????????????????????
????????????????????????????????????????????????????????????
????????????????????????????????????????????????????????????
????????????????????????????????????????????????????????????
????????????????????????????????????????????????????????????
????????????????????????????????????????????????????????????
????????????????????????????????????????????????????????????
????????????????????????????????????????????????????????????
????????????????????????????????????????????????????????????
????????????????????????????????????????????????????????????
????????????????????????????????????????????????????????????
????????????????????????????????????????????????????????????
????????????????????????????????????????????????????????????
????????????????????????????????????????????????????????????
????????????????????????????????????????????????????????????
????????????????????????????????????????????????????????????
????????????????????????????????????????????????????????????
????????????????????????????????????????????????????????????
????????????????????????????????????????????????????????????
????????????????????????????????????????????????????????????
????????????????????????????????????????????????????????????
????????????????????????????????????????????????????????????
????????????????????????????????????????????????????????????
????????????????????????????????????????????????????????????
????????????????????????????????????????????????????????????
??????????????????????????????????????????????????????????--
---------------------MGKRIRVQR-------------RGRGGSTFRASTHKRV-
APAQYPLKITPKEAFEASISGV----IEALVHDPGRGAPLAFVHFENGET-CYTVTPEGI
FKGQQINLGG-------------KAP---AEVGNILPLGKVPEGTLVCNLELRPGDGGKM
AKSSGAYATVVGH-TP--Q-GTMIRLPSGRTRYINDYCMATIGVVSGGGRTEKPFLKAGE
KFHLMKAKGHKYPRTRGRAMVAAVHPYG-SSK-RSA---R-K----GTTVSHGAPPGQKV
GLIAARGPG-------QKKKRRVR------------------------------------
----------MLKKW---------------EEQ----------------------PMLKP
RIEKVVVNLNVGKSGEPLEKASKVLKEL-TNQ-APVKKKAK--K--TIRDFGIRKGESTA
CVVTLRKQ-AA-IDFLKKVLPVVDNKISRAAFDRQGNFAFGIKEHIEIAGVKYDPDVGIF
GMDVCVSVNRP-GHRVKTRRKEKTHIGHKHLLTPEESIAFVKQTLGVEI-V---------
---
>GCA_007126015 
????????????????????????????????????????????????????????????
????????????????????????????????????????????????????????????
????????????????????????????????????????????????????????????
????????????????????????????????????????????????????????????
????????????????????????????????????????????????????????????
?????----------------------------------------------------MVI
E--------------------RKFVKDKLRESSI----------------KEYLSGFL-D
RVGFSSVDIK------KTPVGFSVIIHASKPGLVVGRGGSNIKEIQKTLESKFGLESPVV
DVR-EVERPELDSKIM----------AERIGSQLKRFGASKFKAIGHKELDNILKAGAIG
AEIVVSGR-V------------PS-------------KRARTWRFY--------------
----GGYLPKCGEVAKEEVIEGFYEVKLKPGIVG--------------------------
----------IFVRIL---------------PPGV----------KMPDVV---------
------------------------Y-L------------L-EE-DKIF-VE--E-IEEV-
---------------------------KEEK-----------------------------
--------PEKEVK-----------EEKSEKEVK--------------------------
---------------------------EEKPE---------------KEIKEEKPEKEI-
KEEKTEKEIK------------------------------------KEK-----------
-------KKKEKKKKEKSKEEVKEEKP---------------------------------
-----KEEVKEEKPEK--------------------------------------------
------------------------------------------EEKEK-------------
IEGE-------------------------------------------MSKVISVQGKAKE
ELKLPFQFKE-LYRPDLIRRAALAIMSHQIKPEGVSEEAGKRQSSYFSKRRD-R---YRT
TYGYGQSRTPRKVMSVKGSRFVTKGASVPQAVGGRKAHPAK-----VEKVSYEKINKKEK
RKAIRSAISATAIKDVVESRGHKVE--NI-KDFPIIIEENIESIKKSKDVMELL---KKL
GLEKELERTKE--KKVRAGKGKSRGRKYKRKTGPLFV-V-S-KKCD--------------
-----LINSAKNLPGVDVCKVKDLNLNLLAPGTNAGRLTIWSENS---IKLLEEKKLFE-
------------------------------------------------------------
-----------------------------------------???????????????????
????????????????????????????????????????????????????????????
????????????????????????????????????????????????????????????
????????????????????????????????????????????????????????????
????????????????????????????????????????????????????????????
????????????????????????????????????????????????????????????
????????????????????????????????????????????????????????????
????????????????????????????????????????????????????????????
????????????????????????????????????????????????????????????
????????????????????????????????????????????????????????????
????????????????????????????????????????????????????????????
????????????????????????????????????????????????????????????
????????????????????????????????????????????????????????????
????????????????????????????????????????????????????????????
??????????????????????????????????????----------------------
------------------------------------------------------------
------------------------------------------------------------
------------MLVEKLTFKGRTID--------------------EIKKMSLNEFMELL
PSRKRRSLKRGF------TEQQKILLEKIRKAKKAL-EADKKV--GTIKTH-CRDMV---
------ILPEM----------------------------LGLTIGVHNG--------KEF
K-----------NVEITPEKMGHY----------------------------LGE-----
----------FTYNR-NRVQHSS-------------------------------------
-------------PGVGA-TR-------------------------------GSTFVPVK
------------------------------------------------------------
------------------------------------------------------------
------------MSKARIKLSSTDPEKINDIISQIEEIAKKTKVKYAGPIPFPTRGLKIP
TRTSPDGEGR-------ELFETWEMRIHKRLIDL-DVDERALRLIMRIPVPREINVEIEI
IE-----?????????????????????????????????????????????????????
????????????????????????????????????????????????????????????
????????????????????????????????????????????????????????????
????????????????????????????????????????????????????????????
????????????????????????????????????????????????????????????
????????????????????????????????????????????????????????????
????????????????????????????????????????????????????????????
????????????????----------------MAKLRRASCYTKV---------------
-K-RPYTRKSRKR---EKSYVRGA-PYSKIVKFDLGNK----QADFPY-RVKLISKEDV-
-QVRHNALEASRVSVNRIL-VRKAGKN-NYYFKIKTYPHHVLRENPIAA-GAGADRFQTG
MSHSFGKPIGLAAQISK-GQEVMIVDV---D-KKYIDVAKTALKQAIYKC--PFKGRI--
---------------------V-----ADKK-----------------------------
-------------------------------------------?????????????????
????????????????????????????????????????????????????????????
????????????????????????????????????????????????????????????
????????????????????????????????????????????????????????????
????????????????????????????????????????????????????????????
????????????????????????????????????????????????????????????
????????????????????????????????????????????????????????????
????????????????????????????????????????????????????????????
????????????????????????????????????????????????????????????
????????????------------------------------------------------
------------------MG----H-KINKPKYPKRGSRAFVPRVRAKRIYPKIKNW-P-
K-TK-----ETKLLGFAAYKAGMTEITFVDNSANSLTK--GEMICVPVTILDAPKIKVAA
IRFYKKD--ERR-FKK--VSTEIWTDKFDKE-----L-----KRKI--------------
----SVP---KKK-----LNFEEE-----------------------IKKIN--------
---IE--NSEDITVLVYTLP------KGRANRKKPEIFEIAIGGENIN---EKFEYAKSI
LGN-EISVSDVLKEGEQVDVIAVTKGKGFQSPVKRNKIKLESK--KTDRTRRG--VAAI-
GPDV-PRKVS-WTVPMPGQMGFHNRYDYNKWILKVGNE-------GLNFKKGLLNYGNVK
EDYIILKGSIPGSSKRLIRFRFAVN---P-N-KGIP-EKTPEKINIDGVKK---------
------------------------------------------------------------
----MGKTKLDSIQEK-----------------------------------KKEKLEKKA
K----EK--KEEELPLEE-EKKEKE--------------KPKKKVEVKK------P----
-KVNEAK----GRGEYLP-ISPKTSVEVCRAI--TGKPVEKAKKILNESINMERPIRFYR
YKK-DTPHRK-----G---KGFGA-GRFPVKVSKYVLDVLENAIANAKYLEL-DPDELYV
KLAIPNRAVSKESQ---------R--GRY----------TNLEIVV-------AKKVKKV
------------------------------------------------------------
------------------------------------------------------------
------------------------------------------------------------
------------------KK----------------------------------------
---------------------MPKRLRQQR-------------AGKGTTTFRAPSFRYR-
YKARY--KPLNEKEIHGKIDGK----IIDIFNDTARSAPLMLVEYQTGEQ-AILQAPYGI
KVGDNVEAGV-------------DAE---IKKGNVVPVGSIPSGTLIYNIELVPGDGGKL
VRAAGDSARVVAH-EK--D-KVVVMLPSKEMKRLNSKCRATIGSVAGFGRKEKPIIKAGR
NYHIKKARGKYWPIVAGVAMNRVSHPHG-GKRRSTQ---HTK----KKPVGRRAPPGKKV
GSIAAKRTG-------RKKR-----------------------------???????????
????????????????????????????????????????????????????????????
????????????????????????????????????????????????????????????
????????????????????????????????????????????????????????????
????????????????????????????????????????????????????????????
???
>Bin497_genes 
????????????????????????????????????????????????????????????
????????????????????????????????????????????????????????????
????????????????????????????????????????????????????????????
????????????????????????????????????????????????????????????
????????????????????????????????????????????????????????????
?????-----------------------------------------------------MI
E--------------------RKFVAEKMKDFLV----------------RTYMSKSL-G
SGKYSSISIK------KTPLGEKVVVYTAKPGLIVGKKGETIKGLTRALKSKFKMENPQI
EVC-ELENPDLDAQTM----------AETIVNVLERFGPKRFKSTGYRTLQRIMDAGAMG
AEINISGRGL------------PG-------------SRAKSWRFY--------------
----AGYLKKSGDVSVSQVLYGMGVANLNSGSVG--------------------------
----------IKVRIL---------------PPDA----------QLPDKI---------
------------------------T-L------------K-DLSKAT--IQVEEIK----
------------------------------------------------------------
--------E-EKVE-----------EKKPEV-----------------------------
-------------------------------------------------------NKKVK
KK----------------------------------------------------------
------------VAKKKVKK----------------------------------------
-----KTVKKVT------------------------------------------------
----------------------------------KD------EDKK--------------
----------------------------------------------MKAEVKGMDGKKSK
DVSLPRQFNE-EFRPDLIKKAVLSVQSHKRQPYGAFTRAGLGYSSYVSKRRK-E---YKS
SYGHGNSRTPRKVMTRRGLHFFYVGATVPFTTGGRRAHPPK-----AEKDWNEKINITER
RKAIRSAISATMDSKLVKKRGHTTE--S------IVIDSKIEDLKKSKEIYDLL---IKI
-MPTEMKRVEY--KKVREGKGKHRGRKYKLKTGPLLV-V-S-KKCP--------------
-----LVQASMNLQGVDVCIVSDLNAELLAPGCDAGRLTVWTDGA---LERLEKENLFYK
Q--------------------------------IKKKEIKK-------------------
---------------------------------------------MRRK-----KFVTYR
RKREGKTNYAKRLRML-KGNQLRLVVRRSLKYITAQIVKYEKDGDKTLVSVSTKEL-KKR
GW----KGYGNNIPAGYLVGLLIGKEAKKA-KIESAIFDIGLNN-TNSNVLFAILKGAVD
SGLNVPH--SEDLYPK------QERIEGKHIS----------------------------
--DDVNKMFLTVKQNI-------------IEKVD--------------------------
------------------------------------------------------------
------------------------------------------------------------
---------------------------------MKAL-TCKVVKGLPVGAEIPTCDNSGA
KVVKLIGVKG--HKTVRKRLAAAGIGDLISVSVIKGKQDMRKK---VVLAVVVRQRKEYR
RPDGSRIKFEDNAVVVLKDDK-GNPKGTIFKGAIAKEATE-RWPGIAKVASIVV---MKE
-------------------------KKNIG---IE-VDF-PKEK-----------C----
-E----DKHCPF------------------HGEIKVRGRMFNGIIIKKNPHKTVTVEWPR
SFFIKKFERFAKRRSRIKAHNPKCMD--ANIGDKVMIAETRPISKTKNFVVVKI------
----------EK------------------------------------------------
------------------------------------------------------------
------------------------------------------------------------
------------------------------------------------------------
------------MAKKEFTFRGKNIG--------------------ELKSMDLKEFANLL
PARQKRSLTRGF------SEPQKRLLARIQKAKDG-----KTK--KPVKTH-CRNMI---
------VIPEM----------------------------VDTTVYIHSG--------KTF
Q-----------QVLILPEMVGHY----------------------------LGE-----
----------LALTR-HRLKHSA-------------------------------------
-------------PGIGA-TK-------------------------------SSAAASVK
------------------------------------------------------------
------------------------------------------------------------
------------MQKARIKLSSTSIDKLNEITSSIQDIVGKTKVTLSGPIPLPTKKLKLT
TRKSPDGEGK-------ASFDNFEMRIHKRLIDL-GVDERALRLVMRVPIPDNVNISIEL
LD----------------------------------------------------------
-MKE---WSKD-----WISSKNPAKQRKYRYK-APLHIQQKF-MGVHLSPELRKKY----
---------------------GRR-NITVRTGDSVIVLTG--QFK--KKTGKISEVKLKR
GKVFVEGIEHVKKDGS-KALYA----------LNPTNLMITELILD--------------
---------DKM-RK-----------------------------------KKLVKV----
------------------------------------------------------------
--------EEKKNG----------------------------------------------
--------------------------------MVGLRPFSCYRTV---------------
-K-RAYTRKSKYR---SKGFIKAV-PVSKIVKFNFGNL----KKDFPK-TVNLLSKQRI-
-QIRHNAIESARVTVVRHL-NKTIG-R-NYHFQIRIYPHHVLRENKMIT-GAGADRMQTG
MQHAFGKAMGLAAQVKI-KQALFTVHV---D-KDDVEHARKALQSCAYKL--PCKCGI--
---------------------E-----VI-------------------------------
-------------------------------------------?????????????????
????????????????????????????????????????????????????????????
????????????????????????????????????????????????????????????
????????????????????????????????????????????????????????????
????????????????????????????????????????????????????????????
????????????????????????????????????????????????????????????
????????????????????????????????????????????????????????????
????????????????????????????????????????????????????????????
????????????????????????????????????????????????????????????
????????????------------------------------------------------
---------------------------MPNKHHPRRGSMQFWPRARSRKHSATVYAW-A-
D-SN-----ETKVLGFIGYKVGMTHLQLKEANPKSQRV--GMNVFTPATVIECPPVKVYS
IRLFKGD--EDG-YK---IVSEIFSKKLDKE-----L-----NRKT--------------
----RIA---K-----------KS-----------------------GEEVE--------
-------NFDRIRLTVYTQP-----KLTGIGKKKPDLIEVGIGGKDNK---EKLEYAKSL
LDK-EVKLSDVFDEGEWVDVHGVTKGKGFAGCVKRYGVKRLQH--KSEKKIRG--IGTL-
GAWT-TKKVQ-YTVPQPGKMGYHLRTEYNKLLMKLGV---KSE--EINPKGGFLQYGNVK
NDYVLIKGSVPGARKRPITLVKAIR---P----KVK-APKV-EIVYTSLESKQ-------
------------------------------------------------------------
-----------------------------------------------------MVEEHKA
S-----------------------------------------------------------
-----------VFGSNLD-ISKKHSVVIGDFI--RGKDLDKAKNLMEEVIVKKTAVPFRR
FNR-DMGHKK-----G----NIAA-GRYPVKAATRILGLLKSAESNAEDKGL-DVDA---
------------------------------------------------------------
------------------------------------------------------------
------------------------------------------------------------
------------------------------------------------------------
------------------------------------------------------------
---------------------MGKRLITQR-------------RGRGTTTYKSPSHRFK-
GAIKYR-R-MDDMEKEGVTYGV----VKDLIDCPGHRAPLALVKYD-KEE-ILLSAALGI
KVKDVVASGA-------------TAP---VQTGNTVPLHNIPEGTFVYNLEVRPGDGGKL
VRSSGNFAKVMSK-TE--K-EVIVILPSRKQKKLDGRCRATIGIIAGGGAKEKPYLKAGT
KMHAMRAKNNLYPKTSGVAMNAVDHPFG-SGRGRHA---G-K----PKTAPRWAPAGRNV
GLIKAKRTG-------KRK-----------------------------------------
-------------------------------MN----------------------KMKEI
GVEKITLNIGTGKPGPELEKAKILLKAI-SGK-NPAETKTT--K--RIPGWSLRPGLTIG
CKVTLRKN-DA-VKLIQRLLVAIDNQLSKRAFDKTGNFAFGVPEYLEVPEMEYIPEVGII
GLEAAVTLERP-GYNIKKRSQKTKKIPQRHKISKEEAMAYAKEKLNVKI-KEEVEDEE--
---
>Bin407_genes 
????????????????????????????????????????????????????????????
????????????????????????????????????????????????????????????
????????????????????????????????????????????????????????????
????????????????????????????????????????????????????????????
????????????????????????????????????????????????????????????
?????-------------------------------------------------------
------------------------------------------------------------
------------------------------PGIVIGRKGADVEKLRLELRA-LTSKEIQL
NVL-EVKVPELEASLV----------AENLAQQLKG--RVSFRRAMKRALQSTIRMGAEG
IKITCKGR-L------------GGA------------EMARSETYK--------------
----NGRIPL--HTLRADIDYALKVAYTTYGTIG--------------------------
----------IKVWICKGEVLGKNEGVNNNTPPDK----------KQPRKR---------
------------------------R-----------------------------------
------------------------------------------------------------
------------------------------------------------------------
------------------------------------------------------------
------------------------------------------------------------
------------------------------------------------------------
------------------------------------------------------------
------------------------------------------------------------
---------------?????????????????????????????????????????????
????????????????????????????????????????????????????????????
????????????????????????????????????????????????????????????
????????????????????????????????????????????????????????????
????????????????????????????????????????????????????????????
????????????????????????????????????????????????????????????
????????????????????????????????????????????????????????????
?????????????????????????????????????????----MSDLKT----ALQKK
RKRHQRRRLRGRKRLLGSSEKPRLIVYRSNNHIYAQLRDDMNEQTITGCSTLTPELLEKI
------KNATGNIEKAKIIGEYIAKLANDR-KIERVSFDRNGRR--YHGRIKALADGARS
AGLKF-------------------------------------------------------
------------------------------------------------------------
------------------------------------------------------------
------------------------------------------------------------
--------------------------------------------MIQEETKLIVADNTGA
RRVKCFRILG----GTRRRY--ASLGDIIVVSVRSATPTSRVKKGSVSKAVVVRVKKEVR
RKDGSYIRFDENACVLLDEK--MEMIGNRIFGPVARELREKKYMKIVSLAPEVL------
---------------------------------MD-------------------------
-N---------------------------QSGNRKVQ----HGVVTSAKSDKTISVKIER
RLPHPRYKKYVTLSKKYLVHDPENT---CNVGDKVKIVECRPISRHKRWRLIEV------
----------VE--------------------------------RTI-------------
--------------------------------------??????????????????????
????????????????????????????????????????????????????????????
????????????????????????????????????????????????????????????
????????????????????????????????????????????????????????????
????????????????????????????????????????????????????????????
????????????????????????????????????????????????????????????
????????????????????????????????????????????????????????????
????????????????????????????????????????????????????????????
????????????????????????????????????????????????????????????
????????????????????????????????????????????????????????????
????????????????????????????????????????????????????------MA
------------GQTIRIKLKAYDHNLIDKSTEKIIRTARATGAAISGPIPLPTRRRVYT
VLRSPHVDKK--------SREQFETRVHKRLIDILNSSSRTIDALMRLELPAGVDIEIKT
------------------------------------------------------------
-----------------------------------------------MIKRIKKIK----
---------------------GNR--LFVRKGDQVLILTG--NDR--GRRGKVLKVYPEL
NRIVVEGIAFMKRHTKPNQKAPQGGIVERERTINASNVMVIDPKIDQPTR--IGHKVLLV
---------DGR-KQRV---------------------------------RYSKKSGETL
A-----------------------------------------------------------
------------------------------------------------------------
-------------G------------------ML-------------------SP-----
-KRVPHRKVHRGRMR-GKAYRGST--------IAFG-------------KYGLKALEPG-
-WITSRQIEASRIAITRHI--KRGGKV-----WIRIFPDKPITKKPAET------RMGKG
K----GNPEFWVAVVKP-GRILFELEG--VD----EALARSAMSLATAKL--PILTRF--
---------------------------VSRPD----------------------------
------------------------------------------------------------
-----------------------------M-SMT-DPIADFITRIRNASRAGHVSVDI-P
ESHIKRDIAKVLVRERFIEKYIRIRDDK-QGIIRIYLKYTPDG-------------KSVI
DKINRISRPGLRLYYGVDKIPRV--------------------------LNGLGVLIITT
PKGVMSDKQAREERVGGEPLCEVW------------------------------------
--MSRV----G-------REPIPIPDGVKLDIKNN-----LVEAS--GKLGEMQHELP-H
G------ISAVV-NDGK-VEVS---RS-DES---RQQRSLHGLSRTLVANMLTGVSQG-F
KRELEIVGVGYRCELK-----GKA--LQLTVGF----SHKVIFVPP-DGITFKVTSP---
---TRFNVNGIDKQVVGDIAAKVRAVRPPEP--YKGKGI---------KYIDE-YIRRKA
GKSTAS------------------------------------------------------
------------------------------------------------------------
------------MIGLLGRKKGMASVFVHD----------GKQIA--VTVLEVGPCPVVQ
VKTTERD--KYNSIQ---------------------L-----------------------
------------------------------------------------------------
-------AFDPIRPKLVNRPASGHFESAGV-----------IPHRLLR---EFRDFEGEY
KAG-DVLKADIFKDGDIVHVTGVSKGRGFAGVIKRHGFTRPNQSHGTHEAFRG--PGSI-
GQASYPARVW-PGKRMPGRMGGARVTIKNLPVVKVD----------------------VE
KSLIMVKGAVPGPPGSYISLRKAG------------------------------------
---------------------------------------------------?????????
????????????????????????????????????????????????????????????
????????????????????????????????????????????????????????????
????????????????????????????????????????????????????????????
????????????????????????????????????????????????????????????
????????????????????????????????????????????????????????????
????????????????????????????????????????????????????????????
????????????????????????????????????????????????????????????
????????????????????????????????????????????????????????????
??????????????????????????????????????????????????????????MP
VIKRKPVTPSQRFMSVLDFSELTKKAPEKKLVKGLNRGGGRNNKGRVTVRFRGGGHKRR-
----Y--RIIDFKRNKPGIPAK----VAAIEYDPNRSANIALLHYVDGEK-RYIIAPNGL
KVGAVIESGT-------------GLE---ISPGNMLPLMEIPPGTTVHNVEMKPGKGGQI
ARGAGAGVQVMAK-DG--G-FVLLRLPSSEIRLFHENCMATIGQVGNIDHEKISIGKAGR
KRWMGRR-----PHNRGVSMNPVDHPMG-GGEGKAS--GG-RH---PCTPWGKPTKGYKT
---RSRKKASDRLIVQRRRK-----------------------------???????????
????????????????????????????????????????????????????????????
????????????????????????????????????????????????????????????
????????????????????????????????????????????????????????????
????????????????????????????????????????????????????????????
???
>GCA_003564925 
------M-RFKK--KKVVK-YRGSK--THGGGAMKKRR-GAGNRGGRGM-AGTGKRGDAK
N---------PAINK---------------------------------------------
-----------------Y-NYFLISY----LNELNEL-YSIA-ED---------QIISIF
NE--IEKKG--FENIIF--YGAGETARVL-L---------------KIYKNND--IIN--
------------------------------------------------------------
----------------------------------------------------------ME
KK--------------NITVVNIVVSTSLEHDIP----------------LEKMAATL-S
NTEYNPEQFPGLVIRIKEPKTSALIFSS---GNVVCTGARSIEKVRESIE----------
----------------------------KIIKSLEKI-GIKIKIKPKINIQNIVASGSVG
MDLNLNTLAMKLGNTEYEPEQFPGLVYKLDE------AKATFLLFS--------------
----NGKVVCTGTKSEEQVHEAL-------------------------------------
------------------------------------------------DKL---------
--------------------------I---------------------------------
------------------------------------------------------------
------------------------------------------------------------
------------------------------------------------------------
------------------------------------------------------------
------------------------------------------------------------
--VNLKKVK---------------------------------------------------
------------------------------------------------------------
---------------?????????????????????????????????????????????
????????????????????????????????????????????????????????????
????????????????????????????????????????????????????????????
????????????????????????????????????????????????????????????
????????????????????????????????????????????????????????????
????????????????????????????????????????????????????????????
????????????????????????????????????????????????????????????
?????????????????????????????????????????----MARKNK---RTITYR
RRREGKTNYKRRLGLL-KSRKLRLIIRKFNKNIVIQLIEYHPEGDKTIASSHSREL-IKY
GW----KYNKANIPASYLVGLLIGRKSKGK----EAIVDLGLQTPIKGGRLYAALKGAID
GGLVINI--DKGIFPS------QDRIEGKHIIEYQK---------------------GKE
NMKNFEKDFKQIKEKI------------TKV-----------------------------
------------------------------------------------------------
------------------------------------------------------------
---------------?????????????????????????????????????????????
????????????????????????????????????????????????????????????
????????????????????????????????????????????????????????????
????????????????????????????????????????????????????????????
????????????????????????????????????????????????????????????
????????????????????????????????????????????????????????????
????????????????????????????????????????????????????????????
????????????????????????????????????????????????????????????
????????????????????????????????????????????????????????????
????????????????????????????????????????????????????????????
????????????????????????????????????????????????????????????
????????????????????????????????????????????????????????????
????????????????????????????????????????????????????????????
????????????????????????????????????????????????????????????
????????????????????????????????????????????????????????????
????????????????????????????????????????????????????????????
????????????????????????????????????????????????????????????
????????????????????????????????????????????????????????????
????????????????????????????????????????????????????????????
????????????????????????????????????????????????????????????
???????-----------------------------------------------------
----------------------PRKQRKYIAK-APLHLKGKF-MNSNLSKDLRKKY----
---------------------KIR-SVRVRKGDKVKIMRG--NFR--KKEGSVEKVDTKK
CIVYISKIEIEKKEGS-KAPKP----------IKPSNIMIMELNLD--------------
---------DKK-RR-----------------------------------EKIEAK----
------------------------------------------------------------
-------IERKKNG----------------------------------------------
--------------------------------MAKLRRAVAYRRI---------------
-E-RPYTRKSKYR---KKTFIRAT-PTNKVIRYDLGDP----KKKYDY-TLNLMSKEAI-
-QIRHNALESARLTSNRTL-EKQLGKT-GYHLKIKVYPHHVLRENPIAA-GAGADRFSTG
MQKSFGKPIGLAAQIKE-NQTIFSLSV---N-KGSLKLAKEALRKAKNKF--PCSCIL--
---------------------E------INKNN---------------------------
------------------------------------------------------------
-----------------------------M-SLN-DPLGNVMSKINNYENIGKKKVQINN
NSKLITEVLKVMKDNKYIGSYNEIQDDK-VNKIILNL----------------------L
GNINKCGVIKPRYKVKKDEFEKFEK--------------------RFLPAKDFGILIVST
SAGIITHKDAKEKSTGGKLIAFVY------------------------------------
-MKIDI------------DDILEIPEGVDVKLNDD-----IFEVS--GQKGTLKRMIK-N
P-K----ITFDI-KENQ-IILS---AK-KST---KMGKKAINTYKAHLKNLFTGAKEG-Y
IYKLKICASHFPMNVSVE---NNT--LI-IKNFIGEKTPRRLKLK--EGVSVKVDGS---
----EILVEGVDKELVGQTAADIENLTKRPG---FDKRV----------FQDGIYIIEKA
GKIIK-------------------------------------------------------
---------------------------MPNKRSPRKGSMQFWPRKRAKRPYARINSF-A-
E-GK-----EPKLLGFAGYKAGMTHILVENNRKTSVTK--GEEIFCPVTVIECPPLKIYS
VRFYKNK--Q--------LKTEVVNPNLNKE-----L-----TRKV--------------
----IFS---K--------K-KSS-----------------------LDKIK--------
---VE--DYDDIKISVYTQP-----KIIKM-KKKPEIFELGIGGSY-E---EKLKFVKEN
IGK-DIPVESVFQEGQEVDIH---------------------------------------
------------------------------------------------------------
------------------------------------------------------------
---------------------------------------------------?????????
????????????????????????????????????????????????????????????
????????????????????????????????????????????????????????????
????????????????????????????????????????????????????????????
????????????????????????????????????????????????????????????
????????????????????????????????????????????????????????????
????????????????????????????????????????????????????????????
????????????????????????????????????????????????????????????
????????????????????????????????????????????????????????????
????????????????????????????????????????????????????????????
????????????????????????????????????????????????????????????
????????????????????????????????????????????????????????????
????????????????????????????????????????????????????????????
????????????????????????????????????????????????????????????
????????????????????????????????????????????????????????????
?????????????????????????????????????????????????-----------
--------------------------------------------------------MKEI
KIEKVTLNFGAGKDSNQLKKGIKLLKNV-TSV-KPIETITN--K--RIPTWGIRPGLPIG
CKVTLRKE-KA-VEILEKLLLAKEKKMNEKQFDENGNMAFGIAEYIDIPGIKYDPEIGII
GFEVCVTLERA-GFRIKRRKIGKKKINKNHKITKEDAIDFMKNKFGVKI-GG--------
---
>GCA_016187335 
-----MT-VRFE--KKVRK-MRGKR--WHGFGAKKKNR-GGGSRGGRGF-SGFHKHKFSY
VTS-----KDPD--------------------------R-Y--G-------YK-GFAVPN
KKKI------SA-----I-NLGDLER----IA------------------------AKNE
ID--LNELG--YQKLL----SKGSVSRPL-KVIV---EKYTKKAGEKIRQAGG--SVE--
GEEVSK----------------------EKAKKKSEKRGQSGKK---------NQAKE--
----------------------------------------------------------MK
E--------------------RIFIQKAKENVGL----------------EEFIRGQF-K
QAKCGKIEVQ------HTPIVTRIIIYTTTPGLVIGAGGERIRETTEQLRQKFSIENPQI
DVQ-KIDNPDADPHIV----------AQNIANALET--GVNYKRLGNFYVEKIMEAGAVG
CEIVFSGK-M------------SG-------------QRSRKERFT--------------
----AGYLKKAGDPALKDVIKGFAVANPRLGNIG--------------------------
----------VTVKIMI-------------RHADI----M-----QRAKKI---------
--------------------------I---------------------------------
------------------------------------------------------------
--------ESKEAA-----------EEKAKEK----------------------------
------------------------------------------------------------
------------------------------------------------------------
------------PEVAAAESPVAE------------------------------------
---AARQ-----------------------------------------------------
------------------------------------------------------------
-----------------------------------------------MPKLYDLSGKAVG
EIELPQVFAT-AYRPDVIKRVVLSLQSKKRQRYGTDPLAGKRTSAHYHGRRK-Y-R--FA
MMNKEMSRLPR-IHGKGAGYMAFRGRFSPQAVKGRRAHPPK-----AEKNWAQDVNKKEK
LLALHSALSAAAMKDLVAARGHE----YA-GDVPLVIVDDFENVSKAKEARKIL---ASL
GLEKELERCAE--KKVRAGRGKMRGRKYKRKKGPLLI-A-A-KKCA--------------
-----LLKAAANIPGVDAVSADELNAEHLAPGANAGRLVVMTKSA---LDNFSKKVLSK-
------------------------------------------------------------
--GKER---------------------------------------M--------FQMKFR
RRAEQKTNYRKRLLML-LGRKNRIVVRRSSNGFSIQLVKYAEKGDQTFVEITSKHL-REH
GW----KGHTGSMPAAYLTGMLFGKTAAKE-GFDSGIADLGLQS-KKSQSLFAAALGVRD
AGIDIPV--DAEI----P----GERLKGKHIADYAQHLKSTDQEKYRKQFSACLK--SGL
QPENITQHFEEVKKRI----------GEL-------------------------------
------------------------------------------------------------
------------------------------------------------------------
---------------------------------MKGL-TAKMTKPIQLKSRLNCADNTGA
KELELISVKG--YKGRLRRLPKAGIGDVVICSVKKGKEKVRGT---VVYAVIVRQKKEYR
RADGTRVKFMDNAAILVNPKT-FEPQGTEVRTVVAKEAVE-RFSPIGKISSIVL---MAR
--------------------KKKTAVKNIG---IA-AEA-PKEA-----------C----
-G----SEKCPW------------------HGHLKVRGRVFSGKVVSSKALNTAIVEWNY
YTYVPKYERYQRKNTRIAAHNPQCIA--AKEGDTVTIAECRPLSKAKRFVVVEK------
----------VT-------------------------------------------A----
------------------------------------------------------------
------------------------------------------------------------
------------------------------------------------------------
-------------MAKKFTYHGLELE--------------------QLENMPLEEFAKLL
PARHRRSLKRGL------SRKQKMLLEKIRRFR------GKDK--L-IRTH-ARDMV---
------ILPEM----------------------------VGAKLGVHKG--------NEF
V-----------TVSITEQMVGHY----------------------------LGE-----
----------FALTR-KRVQHSA-------------------------------------
-------------PGLGA-TR-------------------------------SSKFVPLK
------------------------------------------------------------
------------------------------------------------------------
------------MNTARIKLTGKDPKQLDDLSKEIKDIAEKLGTAVSGPIPLPTKKLRVP
VMRTPCGDGM-HRGGGGGNWETWEMRIHKRVLDV-GANDRVLRQITRIRIPRDVNIEIEL
TD----------------------------------------------------------
------MFSKQ-----WVSSSQPRKQRKYRYN-APLHLRHRM-LAAHLSRELRKEY----
---------------------GKR-SLPVRKDDEVVVITG--SHK--GSKGKVSRVDMKE
MKVYMENAKRKKVSGQ-EVQAP----------IDPSNVVITKLNLD--------------
---------DSE-RK-----------------------------------KILERKKQ--
-----KGLTTKT----------------TEEMKP-------------------------E
QSKEQKTKEEKK------------------------------------------------
--------------------------------MG-LRPGRCYRNL---------------
-Q-RPYTRQSIRVP--KKGYVKGV-PKPKIAEFQMG-T----VGDYDA-KLFLVSERDV-
-QIRHNALESARIMVVQTL-DKKLGKGSTYFVRVRVYPHQVLRENAMAT-GAGADRFQSG
MRDNFGKPVGTAARVMS-GQKIMEIQV---N-KNGIDTAKIALKKAGYKL--PTPTKI--
---------------------L-----VEKKTGD--------------------------
------------------------------------------------------------
-------------------------------MRH-DILVDVLYSVDNAEKSGKKSCVV-P
ASDTVKNVLLVMQKAGYIGGFEFIDDGK-SGTFSVSL----------------------A
GKINKSRAVRPRFAVKKNEYEKWET--------------------RFLPAKDFGMLIVST
PRGVMSQKEAQKKGLGGRIVGYIY------------------------------------
-----MI-----------EKKIEVPEHVDVSVEGK-----KVVVK--GSKGSLERSFS-D
P-RFVRTLVIEK-QGRE-IAVR---SS-KDT---KKHRAMVGTIEAHLKNMFLGVSSG-Y
AYRMKIFYTHFPINITVK---DGE--VQ-IRNFLGEKGARTAKIV--GKAEVKLDKD---
----EIVINGTDKEELGQTAANIEHACKISK---RDRRI----------FQDGVYLASRG
VSE---------------------------------------------------------
---------------------------MPTRRRPRRGSLQYWPRKRARRIYTRISHW-P-
H-AK-----DVKPLGFAGYKAGMTHVQLIDNNNRSPTY--GKTISVPATILDAPSLFVLG
YRLYKKS--SSG-LI---TASQKITDKIPKE-----L-------NI--------------
----EKK---S----------RQS-----------------------SSD--E-------
---LK--EGDDVRLLVATQP-----GKSGMRKKKPEIFEIAV-GGDFS---KKKEYCESL
LGK-ELSAADVMKSGEFVDVSAVTKGHGYMGPVKRFGIRIQTR--KDKQMHRH--VGSI-
GSTV-PRHVD-WRVPAAGQYGLFTRTELNKRVLMIDG---DAG--KANATGGLLGYGVVP
GTFILIEGSVPGSRKRLVRLRKAVR--------EQR-FIPA-EIKYISTESKQGK-----
------------------------------------------------------------
-------MPYTFL-------------------------------P----------KQPHA
K-----------------------------------------------------------
-----------AHGRNMR-ISRKSAVVLCAAI--RNKPLTRARRLLTDI-----------
----KSGRRS-LK------------GKYYSKTVDGILELLNSCEKNAGNLGL-DSERLFV
-QAAAHQGTAMRRR------------RRKSGFGSHLKA-THLEIFLVERGKVNEEKTKEK
---MKKAVTEAVKKEVQKMKEKE-----------------KEISAAAAHEEKSAEES---
-----------EAEKKIKKD-----------FAAAERKGID-------------------
-----------------------------EEIKEMKDKEREIEGR---ADEAK-------
------------------AKKRTN------------------------------------
---------------------MGKNLIQQR-------------RGKGSPRYRSPGHRFI-
GKVSY------QYLPKEARFGV----VKDIIDAPGKTTPVAVIDFSGQKF--LQIAHEGM
FVGQPVSF----------------EE---AREGNILPLKKIPEGSKVYNIELIPGDGGRI
CRSSGTFAMMISR-EE--N-KAIILLPSKEKKTLSADCRATMGSAASSGRIEKPFMKAGT
KFYAMRTLNRLWPRTRGVAKNAVNHPFG-GQTR-----PG-K----VKSVSRHMPPGKKV
GSISPRRMG-------KKKRKA--------------------------------------
--------------------------------------------------------MRRI
RLEKVTLNIGCGT-KTSTETAKTILERV-TGT-TAVITKTH--K--R-STFGVAKNRPIG
CKVTIR-K-GR-EEFLRRMLEAKENRLMKGSFDQTGNVSFGVKEYIDVPQMDYDPKIGVL
GFDVCVTLERP-GYRVKKRKI-ASRIGKNHVIKKEEAVEFMKENFGVTI-EE--------
---
>Bin77_genes 
----MKN---KR--KKSTR-HHGSH--THGRGAKKKAR-GSGHRGGFGM-AGTGKRADHK
KSLILT-----------------------FKEK-----Y-F--G-------GS-SLNAK-
-PRN---Y--EV-----I-N----VSD----LDKYSE-K--------------------E
IE--LK-----GYKLL----GDGEVKKAF-TIKV---DFATKSAIKKVEGAGG--KVI--
LPEKKK--------------------EVEKVKKTEGKEEVEKNQ-------EGKEKTE--
----------------------------------------------------------ME
E--------------------RNFVKFKKEEFEM----------------KEFVKKYL-G
MGKISRINVE------YTPVGEKIIITTSRPGLIIGRGGEKIEKLTQVLKRKYKFENVHL
EIK-EIPEKNLDAQSV----------ADEIAVNIENLGSLRFKTIAYRLLKKIVDSGARG
VELKLSGK-L------------PS-------------ARAKTWRFK--------------
----KGYLKKVGDSS-KVVDKANAVAQTKSGTVG--------------------------
----------IEVSIL---------------RPGV----------RIHDEI---------
------------------------I-L------------H-PIVKVE--VKGES------
------------------------------------------------------------
------------------------------------------------------------
------------------------------------------------------------
------------------------------------------------------------
--------------ENGS------------------------------------------
------------------------------------------------------------
------------------------------------------------------------
----------------------------------------------MKSQLLSIDGKKVK
EIELPKLFST-KIREDIMKKVFEA--EKQVQPYSPNPKAGRQHSASG-ISRKLR-HVWKS
GYGHGRSRVPRKIMWRRGTQFYWIGAEISSTRGGRRAHPPKI--AHMLEK--KKINKKEL
EIAMKSAIAGTAINDKVKGKYLRLADMEVKE-LPIVVESKLLGL-KTKELIKSL---ENI
-LGKLFVVALPE-KRIRAGKGKLRNRKYKKSAGALLV-I-G-NKEDI-------------
-----------KTKVIETQHVGNLMVSDLYP---TGRLVVYTEEA---INELGEAK----
------------------------------------------------------------
--------------------------------------------------M---KKTAYK
RKKQGKTDYKNRLGLL-KSGLARIVIRKTNKYIIVQYIKSKEARDKIIVGVSSKDL-LKN
GWAKELEGSLKSVPASYLTGYLAGKKILEKSKDASAILDLGLQRNITGSRIYSALKGVID
AGVKINC--DKKVFPS------EDRIAGKHLKE---------------------------
---NVQKVIESVKEKIK-------------------------------------------
------------------------------------------------------------
------------------------------------------------------------
---------------------------------MKAI-SARATRGLNIGSIVVAADNSGA
RIVKIVSVKH--GKSSRKRQQYAKMADWVKVSVRKGKPEMKGE---VFDAVVVRLRRPYR
RKTGERIAFSDNAVALLKDEK-GNPKGTQIKGAIAREVQE-RWGSVAKIARVVV------
------------------------MEKKTEK---------REVE---------VATG---
------KKL--VGA----------------RGKVAVRGRKFEGYVIR-KFDKRVTIRFER
VNFIRKYERYSKSQTKIHAYLPEEFKDDIQIGDYIQVQECRPLSKIVHHVVVRK------
----------IR-------------------------------------------SGEEK
SI----------------------------------------------------------
------------------MAIEQT------------------------------------
------------------------------------------------------------
----------VVKTRKEFTYRGKTIE--------------------ELKQLDIREFAKHL
PSRERRTLLRNT-------DVIENFMSRCNKKLAKK---------KLIRTH-DRNII---
------IIPKM----------------------------IDMIIFVYNG--------QNF
E-----------KVIILPEMIGHR----------------------------LGE-----
----------FSLTR-KTVKHGA-------------------------------------
-------------AGIGA-TR-------------------------------SSASRSVK
------------------------------------------------------------
------------------------------------------------------------
------------MALVRIKLSSIDIKQLNEITDIIKDIANKSGTLASGPIPLPTKRLKIT
TRKSPCGDGA-------ATFDNFEMRIHKRVIDL-PSNNRVLHSVMKLPIPKSVNIKIEM
KD----------------------------------------------------------
-MKK--KFSTS-----WKSSKQTRKQRKYLAN-APLHLRRKI-MGANLSKELRKKY----
---------------------GKR-SFPVRKEDEVKIMRG--KSK--GKTGKISVVESAK
YRVAIEGIQRKKKDGT-KINMF----------FHCSNLQITKLNLD--------------
---------DRK-RLKSLERGVNKKKIEVKTDVKPK--------------KTEEKVEE--
-----KK-----------------------------------------------------
------------------------------------------------------------
--------------------------------MASLRKAGAYSKK---------------
-YARPYTRVSKKR---TKNFIKTT-PMKKTVKFHMGNIKDYGKGKFDI-LVKVISKEQI-
-QIRDNAIESTRQTITRHL-EKAIPGQ--FYFEIKIFPHHILRENKMLT-GAGSDRMQTG
MQKSFGKAIGRAALVKP-GQMIFFVAT--SG-QKQLKAVKEALSSVKPKL--PCKIGV--
---------------------V-----IEQVGK---------------------------
------------------------------------------------------------
--------------------------------MSQDVIADTLNNVMNAKKAGKKVVVVKR
FSKLLLNVLEIAKKLDYIEDYKTDGT-----DLEIEI----------------------G
EGLNKCGAIKPRYTVAKEKLDRYLR--------------------RYLPAFNLGVVIVST
NKGLMTHQEVLEKNIGGCLVAYFY------------------------------------
-MKLDI------------TEKVEIPEGIEVEISGA-----NVIVK--SGDKENKKKFN-F
E-I----ISAKK-EGNE-IVLS---VK-KGT---KRERKMINTIRAHLNNMIKGVQEN-F
VYELEIAFVHFPMTVEIDE-GKKE--IA-IKNFLGEKKPRICNII--DGAEVKIDGK---
----IITVESYNKEIAGQMAANLEKETKVKK---KDVRK----------FQDGIYITSKC
GKAI--------------------------------------------------------
------------------------------------------------------------
------------------------------------------------------------
------------------------------------------------------------
------------------------------------------------------------
------------------------------------------------------------
----------------MVDIRGVTKGKGFQGPVKRFGIALRQR--KSEKGIRK--VGSI-
GPWH-PARVI-FRVPMAGQMGLFTRAVYNSKIIDIGS--ISEK--DINISGGFKKYGNVK
TDYVVVYGSLQGPSKRALVLTHPLR---L-T-KKQS-KKSY-EVLELK------------
----------------------------------------------------------MA
D-EQLRQQQIPKQQKVVKPVEVAKAPV--KQEI--------------KTDVKAEDAEKKV
E----EQ--KLEDIAEEHGSKPFEKVSKPGDEKKPGDEADEKK-VEKPKKKQ---PAKAV
VRKYEAV----VHGKSLP-ISTKYAVAIAYFI--KNIRIDEAMENLEKVMKKQMAVPMKG
----ELAHRKGLRLDG---KKMMS-GKYPLKASKYFIKLLKTLNANATINGM-ELENTKI
TEVIANKAPKQLHR---G--------GS-----MEHKR-THVMIKV-------KE---VK
------------------------------------------------------------
------------------------------------------------------------
-------------------------------------------------K----------
------------------------------------------------------------
---------------------MGKRIISQA-------------RGHGSLTYRVRKKAFK-
HRIKYP-Q---------KLEGQ--GEVIKLIHSAGHSAPLAKIKDEKQV--FFNLAHEKM
YEGQK--VGA-------------DK----SIVGSILELKNIPAKTQIYNIESRPGDGGKF
IRSAGSSAIVTKK-EK--G-KVKILMPSKKEKIFHENCRASIGVIAGKGRGDKPVVKAGK
KYYIKKAKSKLWPRTSAVCMNAIDHPFG-SGRGKNL-----AHGKLGKIPRRNAPPGAKV
GTIRPRKTG-------RGRGRK--------------------------------------
----MVENEIKQEV-------------KEQSEN----------------------KMKVV
EIEKVILS--CGGTKESLEKSVKLLKKI-SGK-KPSEKITK--R--RIPSFQIRPQMPVG
CMVTLRGK-EA-LKLLARLLAAIDNQLKAKQIVDN-HFSFGIEEYINIPDEKYDREIGME
GFKVTIVFSRK-GKRIARKKIKSGKIPKRQDVTKQEIIKFMEDNFKTEI-I---------
---
>GCA_003695265 
------M-RNKR--KKNTR-QRGSK--THGWGAMKKHR-GAGNRGGRGM-AGTGKKGDAK
K---------PNIWK----------------SK-----Y-F--G-------KY-GF-K--
-KAK--KI--KA-----I-NLGDVEK----KLAAWEK-KGLA-AK---------EKDAYI
ID--LGKLG--YEKLL----SKGSIKTKM-SISV---EKASKKAVEKVQKSGG--QVN--
V---------------------------LNASKDSGEE----------------------
----------------------------------------------------------MI
E--------------------RQFVAEKLKEFRI----------------QEFIRKNL-K
GAGHSHTRLQ------RTPLGEKIIIYASRPGLVVGRRGENIKNLTEEIKNRFNLENPQI
EIN-EVENINLDAQIV----------AERIANTLERFGAVRFKGIGHKTMVDVMNAGALG
VEIIISGK-I------------PS-------------ARAKSWRFY--------------
----SGYLKKCGDIALTGVRSAEAIAKLKTGVVG--------------------------
----------IKVRIM---------------PPET----------TLPDRI---------
------------------------K-T---------------KGKDE--VE---------
---------------------------TEKK-----------------------------
--------EEKEDK-----------EEGTEKK----------------------------
---------------------------AEDKK---------------------TEEKSAE
KKREKK------------------------------------------------------
-----------------TKKSSAK------------------------------------
-----KTTKKSS------EK----------------------------------------
--------------------------------------------KAD-------------
KK--------------------------------------------MRIKVKTLEGAPEK
EIELPKQFEE-EPRPDLVKKAVQVLQANKRQKYGASPEAGKRHSAELSRRRR-K---YRG
SYGYGISRVPRKIMSRRGTRMNWEGAFAPGTRGGRRAHPPK-----AEKNWEQKINKKEN
RKAIRSAISASVITEIVEKRGHKVP--K---DYPFVISSKIEDAEKTKEVKKVL---EKL
GLKEELERVSK--TVRKEGKAKIRGRKTKVKIGPLIV-V-S-KECK--------------
-----LSKAAKNVKGVDVVPVNAINAEVLAPGAVMGRLTLWSESA---IEKMGKEKLYL-
------------------------------------------------------------
-------------------------------------------MQRRKSKR---YTVQYR
RKREGKTNYKKRLKIV-MSGKDRLVIRKSSKHIWAQIIKYLPQGDKVLGSAHSREL-LKL
GW----KASCSNVPAAYLTGLLLAQKIKHP---EELVVDIGIYTPVKKSRIYACLKGARD
GGLKFKA--EEEIFPG------EDRIRGEHISKFASMKKQ------ESQFSK-VS--KLI
DLTKIQTHFEEIKNKV----------KALKK-----------------------------
------------------------------------------------------------
------------------------------------------------------------
---------------------------------MKAL-QSKMTNALPIGSIVPTCDNSGA
KMIKIFAVLN--KKTVKGRKPSAGIGDLCMASVKKGKPEMRKQ---VVYAVIVRQKKEFR
RSDGTRVKFEDNAAVVLKDDK-GNPKGTAFKGPIAKEACE-RWPGIAKLAGIIV----MK
----------------------------------------SKTK----------AK----
------------------------------ERKIKTRGRTFVGTVISAKSAKTVTVEWSR
VKKIAKYERLAKARTRVKAHNPPEIN--AKETDVVMIKECRPLSKTKKFIVVKV------
----------LG-TDRDYLLEKAEEEIEQEKMKGKTTDKKEKMNAQLEKNTGVKKEAEKG
EKTQST-----KQRNQKKSVKKAKLKGEN-------------------------------
------------------------------------------------------------
------------------------------------------------------------
------------MAKKEFRFYGKTLE--------------------ELKKMSITEFAQIL
PARQKRSLLRGL------PDEHKKLLKKIEKKN-------------NVKTH-CRDMI---
------VVPMM----------------------------LNKTIRIHNG--------KEF
V-----------AVQIMPEMLGHY----------------------------LGE-----
----------FAMTR-KKVGHSA-------------------------------------
-------------PGVGA-TR-------------------------------SSAAISVR
------------------------------------------------------------
------------------------------------------------------------
------------MQKARLKLASTEIDKINEVCKYIKDIVEKTGVEMRGPIPLPTKRLKIT
TRKGPCGDGK-------ASWDRYEMRVHKRLIDL-GVDERTLRLVMRVPIPKGLNIEIEM
IDV---------------------------------------------------------
-MKK--KWSKS-----WNKSKQPRKQRKYRYN-APLHVRDKF-MHATLSKELRKKY----
---------------------GVR-SIRVRKGDKVIVMRG--QLK--GHSGKVERVDTKK
HRIYVSKAEISKKDGS-KAQIP----------INCSNVMIQEL-VE--------------
---------ERK-RFK----------------------------------RTQAKSQQ--
-----PKK----------------------------------------------------
--------EEKKEEKSEKQGQKSDASGKEDVK-----------AAKKDKKKANVVKND--
KKTP----------------------------MARLRKFSAYRNI---------------
-E-RPYTRKSKFK---NKSFVRAS-PNCRVVRFDMGNE----KAEFDT-TLELVSKDDI-
-QIRHNAIESARQTSNRLL-DQKVGKT-NYKMKIMIYPHHILRENPLAS-GAGADRMSTG
MKKSFGKPIGIAARVKK-GQTLIRLKV---N-KNNLDAARLALKRASHKM--PCSCNI--
---------------------------------LTVSN----------------------
------------------------------------------------------------
-----------------------------M-TLN-DPLANMFSSVLNCERIGKKECIVKP
VSNMIKKVLDVMKEGMYIGDYKEIKNQR-GGELHINL----------------------L
GNINKCGVIKPHYSVKKDGYEKYEK--------------------RFLPAKNFGILIVST
TKGMMDHESAKKKSLGGKLIGYCY------------------------------------
-MREDQ------------KVVVEMPEGVSVELNNG-----LFKFK--GQKGEVEKKLA-N
P-N----IISKV-EQNK-VVFE---VK-KGT---KREKKLLGTFKAHVRNAVKGVTEG-H
VYKLKICSGHFPMNVSVS---GDE--FV-VKNFLGEKIPRKVKIS--NGVSVKVNGQ---
----EVIVEGIDKQVVSQQAASIEQLCRITN---RDRRI----------FQDGIFIIEKD
GKQVR-------------------------------------------------------
---------------------------MPKAHKPRSGSMQFWPRKRAKRSYPRLRNN-P-
N-S------NPGLVGFAGYKAGMTHVIITDNRKTSTTK--GSDIICPITVIECPPIKIFS
ARFYKNT--PSG-AA---LSSEIFSKNIDKN-----L-----AKKV--------------
----KLP---K--------A-STK-----------------------KLDDVK-------
-------EYDFIKAVVYTQP-----SLTGIGKKKPELFEIRIGGTK-E---EQLAFIKEY
FDK-EVPIEKVFQEGEQVDVHSITKGKGTKGPVERFGIGLKEH--KSEKGVRN--PGSL-
GPWRGQGHIL-YRVAHAGQHGYHQRTEYNKWLLKIGS---NPE--EINPKGGFINYGLVK
NNYVLLKGSVSGPKKRLIILTKSSR---P-S-KKIP-KEAP-AIQHISLESKQGN-----
------------------------------------------------------------
------MVDYSYK---------------------------------------EYN-ENMA
R-----------------------------------------------------------
-----------AIGRELA-ISTKASVEICNYI--RKRNLQEAKELLKLAKELKKPIPVRR
FTE-GAGHKK-----G-----IGS-GKYYVKASSLILKLLESVEANALSKGL-NVNNLII
KHICAHKASTPLRY------------GR--LRRRQMKR-THIEVVV-------EEKADKK
----SKASIKKEEKAEQKKEIK-------------------KEATQGKKESEKAE-----
-----------EKKQESKAGAAEKEA-------IADEKD-----------AKS-------
----KKEAKDVK-REK---------------VPEPKNEEKK--------TDPK-PKKEEA
------------------EKEDPKK-----------------------------------
---------------------MGKRLIQQA-------------RGKGSPTYRAPSHRYV-
GQVKY----PLLKDKK-VIKGE----IKDIIKCPGHESPLLVLKYDNGDY-GLNIAPEGV
KTGDVIEIGA-------------TDK---ISAGNTMYLKDIPEGTSIFNIENLPGDGGKF
VRSAGGFAKIISK-MK--N-EVLVQLPSKKRKKFKGDCKATIGIIAAGGRKEKPMLKAGK
KYHAMKAKNKLYPRVSGASMNAVDHPFG-GSRSSRK---G-R----ATVAPKNAPPGRKV
GMLRPKRVG-------RRKK----------------------------------------
-------------------------------MN----------------------PMKQI
KIEKVTLNVGAGKDQNKLKKGMTLLKNI-TGI-SPVKTFTN--K--RIAAWGLRPGLPIG
CKLTIRGK-KA-EELAKRLLEAKENSLKEEQFDDNGNVAFGIHEYIDIPQLEYDPNIGVM
GLEVCITLQRP-GFRIKRRKIMKRKIPRNHRITKKEAIEFMKQKFNLKV--GEEE-----
---
>GCA_004195435 
-----MNDGKKR--KKVSR-HRGTH--THGRGAKKKAR-GSGHRGGVGK-AGTGKRADQK
KLLQKN-------------------------KK-----Y-F--G-------K--RISGKP
IKKN---I--EV-----I-NLNRFLED----FEKYEK-NGFV-KK---------NKDIYE
VD--LK-----NFKII----GSADIKFKM-KISA---ISFTRGSKKSIEDAGG--EII--
--EKK-------------------------------------------------------
----------------------------------------------------------ME
E--------------------RKFVKFKEEELGI----------------KEYIKENL-G
KGKISEIKIE------YTPVGEKLIVSTNKPGIVIGRKGSKINELTEVLKKRFKLDNPHI
EIN-EIIDIYLDAQLV----------ADTIAINLERRGSMKFKLIAYRMLKDIMNAGALG
TELVLSGK-L------------PS-------------DRARTWRFT--------------
----QGYLKKTGHPS-KQVKKAMSQEKTISGVVG--------------------------
----------IKVSIL---------------TPDA----------ILEDRI---------
------------------------D-I------------N-DKFKQK--IKENL------
------------------------------------------------------------
----------LEIE-----------K----------------------------------
--------------------------------------------------QTSNLTKKV-
------------------------------------------------------------
----------------NKKK----------------------------------------
-----KGVEK--------------------------------------------------
------------------------------------------------------------
----------------------------------------------MKSILYDIKGKKKS
EIKLPGVFSS-KIREDIVRKYLET--ERIIQPYSNSPMAGKKHSASGTISHK-R-HDWKG
HYGKGISRIPRKTMWRRGTQFMWIGAEISSTRGGRRAHPPK----GIGKE--KKINKKEI
LIAMNSSFASTADKNHILNRYSSLEKINLPV--PFIIESKLEKM-KVKDILTSL---KNI
-LGDLYPLVLKK-KSVRAGKGKLRGRKYKSNAGFLIV-T-G-KDEKL-------------
-----------KISGLDIRSFDEISISDLYP---LGRFAIYTEKA---ILEMGGEKNAS-
------------------------------------------------------------
-----------------------------------------------MKKI---SRTVRR
RRREAKTDYKSRLNLL-KSGLPRLVIRKTNKFVTGQIIESEIAQDKVIVSSSSRDL-LKK
GWPEKNKGSLKSIPAAYLTGLMLGKKYGGGNK---LILDIGLHRNIKKSKIYAFLKGAF-
------L--LKRIY----------------------------------------------
------------------------------------------------------------
------------------------------------------------------------
------------------------------------------------------------
---------------------------------MKAI-GARATRSLNIGSKIIASDNSGA
RIVKIVGVKR--GKASKGTQQYAKIGDHVKVSVRLGKPEMKGE---VFDAIVIRQKKPYR
RKTGERVMFEDNAVALLKDDK-GNPKGTQIKGAVAREVSE-RWKAVGKIAQYIL---MSE
-----------------------KMKMKEKK---------KEKK---------VM-----
------------------------------KSLVSTRGRIFQGEVIK-KFENRVVIEFTR
TIYIPKYERFSKKKTKLHARIPEDLKVEV--GDYVKIRECRPLSKIVNFMVIET------
----------IG-------------------------------------------GIEK-
------------------------------------------------------------
------------------MVEE--------------------------------------
------------------------------------------------------------
----------IRKKIK--TFRGKELE--------------------FLKGLEIREVSEYL
PSRSRRTLLRNF-------EEIDKFVKSCEAKSKKN---------SKIRTH-LRDMI---
------IVPRL----------------------------VGMTIEVHNG--------RAF
Q-----------HVQIIMEMIGHR----------------------------LGE-----
----------FAMTR-VRAKHTS-------------------------------------
-------------AGFGA-TK-------------------------------GSRAKKK-
------------------------------------------------------------
------------------------------------------------------------
------------MAKVRIKLSSINIKELNNVIGMIKEITSRTGLLVRGPIPLPTKRLKIT
TRKSPCGDGT-------ATFDRFEMRVHKRVLDL-PAEDRILHPIMMLKIPRSVQIKIEM
KD----------------------------------------------------------
-MKQ--KFSTS-----WISSIQVRKQRKYRYN-APLHLRHKF-LSANLSKELRAKY----
---------------------SKR-NVPLRKDDEVLVMRG--KFS--KKKGKILLVNLKT
SKVKIVGLTRKKVDGT-EINVP----------FDPSNLQIIDLNLD--------------
---------DKK-RL-----------------------------------KDIKREEK--
-----KIEERK------------------EEVRK-------------------------E
LEKKNVSVKSESK-----------------------------------------------
---------------------------------MALRKAAAYTKK---------------
-KARPYTRKSKNR---SKSYIKVI-PQNKIVKYNLGNIQAYNDGKFKY-LVSFVADEKA-
-QIRDNALESGRLVLNKNL-EKKVPKQ--FYIEIKVYPHHILRNNKTAA-GAGADRLSSG
MKHSFGVVEGRAAMVNP-GKEIFFVAC--ET-EQVARIARDVMRILKSKM--PCKSKI--
---------------------V-----M-NLNKK--------------------------
------------------------------------------------------------
---------------------MKN-----IVKMSQDIVADALNQIMNAKKAGKDSVKLKR
HSKFLLSLLALGKLKGYISDYSLKEK-----NLKIKF----------------------S
N-LNFCKAVKPRYVVKILNMDKYVK--------------------RYLPARDIGALIITT
NQGLMTHQTALDKNLGGSLIAYFY------------------------------------
-MRKKI------------SFEIEIPEGVSCEYLDD-----VLECS--KGEAKVNRKIF-I
P-K----TELKI-EESK-IILF---CE-KAN---RKNIAIMKTNLSHIKNIFKGLEEK-F
IYELEICNVHFPMNCKLE---GKN--LI-IDNFLGEKIPRKAKIL--EDIDVSIQGN---
----KITVSGNNIEKAGQTATNIEKATKFNN---RDRRI----------FQDGIFITSKP
GGPI--------------------------------------------------------
------------------------------------------------------------
------------------------------------------------------------
------------------------------------------------------------
------------------------------------------------------------
------------------------------------------------------------
-------------KGNLLDVRGLTKGKGLSGPVKRFGITLKSH--KSEKGRRN--PGSI-
GPWH-PAHVN-FRVPMSGQLGMFTRVHYNLKVLDSGN--ISEK--SFK-DFNFRKYGKLT
GNYIILEGSVQGPSRRQILVTAPIR---P-S-KKQI-KKDH-EFLEMLK-----------
-----------------------------------------------------MEEKKM-
--EEKKMEE--KKEKH---KDNSKEKLIPKNELKENKGNEKDLKSDKKNEVKNKE-EAKQ
T-------------------KNLDK----------------NK-LDSKKIK------KII
TKKEEAI----AKSNNLP-ISKKHATYICNFI--KGKKIDESIFQLNEVLKFKRAIPFKG
----EIPHRK-----G---KGIMS-GRYPIKAVQNMINILKALKGNVIVNGM-DLEKIRI
YIATSSWSSRPLRR------------GN-----RKSKR-TNVILKA-------KEFPEVK
------------------------------------------------------------
------------------------------------------------------------
-------------------------------------------------K----------
------------------------------------------------------------
---------------------MGKRIIQQA-------------RGKGSFTYRVRRKAFN-
KKVGYP-S---------G-SGE--AELLKLIHSAAHSAPIAKFKLEKEI--FFNVAFEGA
FEGQRIAIGE-------------GN----SDTGNIILLKDISPSTKIFNIERNPGDGGKM
IRSAGSKAVLHKKLEH--N-KIEILMPNKKIVKLNGNCRASIGIIAGDGRKKKPMLKAGR
MFHKMKSRGKLWPRTSAVCMNAIDHPFG-SGRGKRI-----K----SKTAKRNSPPGRKV
GHLSPRRTG-------KKK-----------------------------------------
-------------------------------MN----------------------LMREP
KVKKLILS--AGATGTNLDKSVKLFKIL-TGM-NPQIIKAGPKQ--RIPSFGVRPGLPLG
TRVTIRGK-KS-IALLKKLLGAVDNSLNKKKVSEN-HLSFGIKEYVDIPGIEYDREIGIR
GFNVTVNFERA-GKRVKIRKVKSGKLPKKQHISKEEIITKMEENFKTEF-R---------
---
>GCA_015121965 
--------------MKSRK-LRGSS--TAGRGLGKRSRSGAGRRGGRGR-AGGGKR----
-------------------------------------------G-------QQ-NFASIK
FYLK--ET--KTEKNMPL-NLSYLQS----HLDKLKR-KGII-QE---------KDGKLV
VD--ITRGG-EYTKICGKFKGQGLKLSVY--------GKTSKQAKENILQNGG--EVN--
----------------------------E-------------------------------
------------------------------------------------------------
-----------------------MINALMKEQVT----------------RDYLFKLF-S
KFGISDIKLE------KTPLGERVVIRTPKPRAIINRASNELRIASKKLGEIFEQSPPRI
EVE-ESEDPMLDPNVV----------ADALAFRVARFGPLKYKVIAHKMLDSIMSAGAIG
AEIEMGGV-IK--------------------------ERAAHFKFRP-------------
---NGGILPKSGQIEDYGVRKGQKQLLLKRGVIG--------------------------
----------IKVTIV-----------------------------TKSSKLGGI------
------------------------N-I---------------------------------
------------------------------------------------------------
-------------------------SDGRENR----------------------------
------------------------------------------------------------
------------------------------------------------------------
----------------------------------------------------------GP
GDGASKDEHKEDTGSAAS------------------------------------------
------------------------------------------------------------
---------------------------------------------MKKAIVLSLSGQKAS
EIELPDVFEY-RVDKELIKKAFLAEQSAKFQLKYTDPLAGKRKSSTLSKTRR-T---YKT
VYGHGLTRTPKKVTWHVGTQFVYIGATAPNAVGGREAHPPQ-----QNKTLEKKINKKEK
IAAIKSAISASANADIVKSF-HQIK--NF--ELPLIVEDKINDITKTKELYKVL---SSL
GLDAETERAKR--KNIRAGKGKMRGRKYKRKLGMTII-T-T-EPTK--------------
-----LRKSAANL-NINVVDIKNLNIEDVSHAGKPGRLIVWSQGA---VSSLKL------
------------------------------------------------------------
---------------------------------------------MVKVNR---------
-----RTNYRARLGML-KSKLPRLVVRKTNSMIIGQIVEYEKSGDKTLSAVYSKEL-RAY
GW----NFGLKNSPAAYLAGFLLGKKSSAK----EAILDKGSSTLKKDSFIYYFMKGASD
AGIDVHT-KEFDI--------TEDRLFGKHIMEYASKGTTGN------QFSSVGK-----
AINNMKDEFDTVLKKL----------NEYGK-----------------------------
------------------------------------------------------------
------------------------------------------------------------
------------------------------------M-KAAISKPINVGSYISVADNSGA
KIAKVINVRG--YHGVKGRQPRCGVGDTIFIVVKKGNQDVIHK---TFPAVVIRQKKVFR
RLNGLRLSFEDNACVLVKEIDKYEPLGTAIKGPIPREISI-RFPNVSKVAFKVV------
----------------------------MQ---YDDLVK-PEVE-----------C----
-N----DKNCPY------------------HGTLKVHGSRFEGMVVSAKSKRTAVVQWIN
FERLKKYDVYREKKTRVLAHNPDCIS--AKVNDRVVIYETRPLSRWKKFVIVRK------
----------I-------------------------------------------------
------------------------------------------------------------
------------------------------------------------------------
------------------------------------------------------------
--------------MEEFKFKSKSVE--------------------DLSKIPVDQLASVV
NSSLRRRMKRGF------TDQQKKLIEKVEKAKKNG---------KPIKTH-LREMF---
------ILPSF----------------------------VGITINVHNG--------KEF
V-----------PVAIKPDMVFHR----------------------------LGE-----
----------FAITV-KQVRHGT-------------------------------------
-------------PGLSA-TR-------------------------------SSSFVPIK
------------------------------------------------------------
------------------------------------------------------------
------------MQKARIKLTSTDTKQLKAVCDQIADISRKLGTSIKGPIPIPTKRIKVT
TRRAPNGSGR-------ESYETWELRLHKRVIDM-QADPKALHLIMKTPIPKEVNIEMEI
MGP---------------------------------------------------------
-MKD---FSKH-----WNGSKSPRKQRKYRAN-APLNLKHRM-VSAHLSKELRQQY----
---------------------HTR-SFPIRKGDTVLVMRG--KFK--GSEGKVEKVYTKQ
LRVTVDSAKITSKKGT-KIPIK----------IRPSALLIKELNLS--------------
---------DKL-RE-----------------------------------KSLVKYGK--
-----AR-----------------------------------------------------
------------------------------------------------------------
--------------------------------MAKLRPGRAYRSM---------------
-K-QPYTRKSKFK---EKNYTKFA-LHTKITQFHSGNA----HNTFNK-RVEVISKSTL-
-QVRDNALEAARIVANKYL-TDSIGEE-NFHIQLVSIPHHILREHKLAT-GAGADRFSAG
MQKSFGKPIGLASQISA-GDKVFEIFV---N-EDHVNEAKEAADKIKKKLGFKTLALV--
---------------------------I--------------------------------
------------------------------------------------------------
--------------------------------MT-DQVSNALNVIFTSKISAKKECIITP
MSNFILKILDIMSKGGYIDKYEVINDAR-GGFIKVTM----------------------N
ENLNKCKSIRPRLPVKINEIQKYEE--------------------RFLPAIGFGMLIIST
SKGLMTNAEVRQNGIGGNLIAYVY------------------------------------
-MSTKF------------STQL---DGADVKIENG-----EISVS--GPKGELKVKVV-Y
S-----FLSVRK-EENT-LYIE---CK-KDT---DYQKAIAGTLAAQVRNMVKGVKEG-Y
TAELELVYIHFPASMKLV---GDK--LV-VENFVGERKAREIFIP--KDVKTKVQGT---
----KIILEGIDKYKVGQVAGTIEKNVQIKN---KDRRV----------FKDGIFIVKKP
E-----------------------------------------------------------
------------------MG----H-QITKKSTPRRGSLQYYPIRKSKRPFHTLRAH-A-
D-LE-----KDELSTFAGYKVGMRQAVYIDNDKNSPTF--KTELLSPVTILEVPPLLVVA
ARLYKDN----------MSIGEVWAEA-DKN-----V-----GRRV--------------
----------K-------FKPNNA----------------------NLEELLK-------
-------KASDVKLLVSTTP-----WKINL-KKTPEIFEIELGGTL-E---QKAERAKSL
LGK-EINASDSIKEGTFVDIGGVTKGKGFTGSVKRFGVKIYPV--HASKSRRK--AGNL-
GAES-MAKVQ-FTVPQHGRLGFNSRTEFNKLVLKILN---DPA--EANIPQGYYRYGNLS
APAIVLKGSVPGSTNRLLILRKAIR---P-N-KKLG----PTKVTLI-------------
------------------------------------------------------------
----------------------------------------------------------MI
K----QVS----------------------------------------------------
-----------AKSERVQ-VSLKHVHEIMESV--TGKNLDKAIKHLDGVLEEKRFIPFNK
YG--GKGHKS-----GVP-------RGYPKRATKFVISLLKELKSNAKNINL-DEASIII
KKYSLGRGKYPRFPSG-----AVYRHGKF----------TNLIVFG------EAEAKAPK
------------------------------------------------------------
----------------------------------EEKKASV-------------------
P----------------------------APAVEATNEKKE--------ENNNDATKEND
------------------KRTDEGAG---------------------NKGLPVQALQ---
----------------------MKVPRSRR-------------RGK-SRIFRANTFKAI-
ADTRI-------ISSNNAMNFK----VEDIIHDSYRTAPLMEIRFEDGTV-SYLPAFNGA
YVGQILTFLK-------------GGD----RTGSIDSLKNIPTGANVYNVELRPNDGGKL
VRSGGLSAKVIKK-EK--G-IVSIQLPSSRIIDINENCRAVVGVISNSGRMNKPLYKAGN
NYHLKRARGRYWPLTAAVAMNAYEHKFG-GKRRSSQH----K----SKSVSRNAPPGAKV
GTIAPRRTG------VK-------------------------------------------
-------------------------------MNK-------------------DNKMRDI
RIEKVTLNVGVGKAGAELDKIENLLKSI-AGA-QPFKTTSK--R--RIPEWGVRPGLEIG
TAVTLRGK-AA-EEILGRLLEGIDKKLSKSKFDEGGNFSFGIPEYVHIPGVKYDYTVGIV
GLSVAVTLSRP-GFSISRKRVR-RTVGKSHRIKKEEAINFISNKYNLQV-SD--------
---
>GCA_003649055 
-----MT-VKRR--KKSRS-MRGVR--QHGFG--KTHR-GAGHRGGRGK-AGTGKKADQK
K---------PNVW-----------------KT-----EYF--G-------KS-GFVRF-
RTKK--SV--RV-----I-NLSTLED----KLDVFFD-KGFA-KK---------EGDFIA
VD--LAKAG--YSRLL----GFGKIKHKF-KISV---ASASKAVVNKLEKAGC--TVV--
LNE---------------------------------------------------------
----------------------------------------------------------MI
E--------------------RKFIKENLKEFQI----------------KEYITNTL-K
NVGHSETKLQ------RTPLGEKIVVSASRPGLVVGRKGENIKKLTNTLKNKFGLENPQI
EIE-EVGNPNLDAQII----------AERIASTIERFGIQKFKGVGHKTLHDVMSAGALG
VEIIMSGK-I------------PS-------------QRARSWRFY--------------
----KGYLKKSGDVS-NYVLRAMSSANLKTGAIG--------------------------
----------IKVSIM---------------HPTL----------KLPDDV---------
------------------------S-V------------K-AEEAEN--IE---------
------------------------------------------------------------
---------------------NDLPEKKVEEN----------------------------
---------------------------VEVKE----------------------------
------------------------------------------------------------
------------------------------------------------------------
------------------------------------------------------------
------------------------------------------KVKK--------------
--------------------------------------------M-NEVKVLDLNNAEVG
KLKLPSQFKE-DVRPDLIKRAFEAVMSNSRQPYGADPRAGKKYSARLTKRRR-K---YRG
SYGKGISRVPRKILTRRGMQFNWVGAFAPGTVGGRRAFPPV-----AEKVWKVKINDKER
RKAIRSALSASLNKEFASFRNHQVP--S---DFPFVVSDDFDKLSKTKDVISIL---NTL
GFGDELKRSSR--KKIRPGKGKLRGRPYKKAKG-LLV-V-T-GNDKS-------------
----LVLKSAKNIPGIDVVFVKNLNAALLAPGGVPGRIALFTKGA---VELIDKEALFV-
------------------------------------------------------------
---------------------------------------------MAKHKQ---GTVHFR
RKREGKTNYKKRLQML-ISRKPRLVIRKSLNNIVIQLIEFHPEGDKILVAASSREL-IKM
GW----KHNRGNLPASYLTGLLFGQKARQK-KVEDAILDMGLQTNVKGSRIYAALKGILD
SGFNVPH--SEDIFPA------EERIKGTHI-----------------------------
-SEALVKDFERLAAQL------------MKK-----------------------------
------------------------------------------------------------
------------------------------------------------------------
---------------------------------MKAL-GTRVPKALPHYARIVACDNSGA
RILKIISVKQ--SKTVKSRKPAAGVGDLIMASVVEGKPEMRKQ---VVMAVVVRQKKAIR
RLDGLRVKFEDNAAVVIKDKF-GNPKGTMIKGPIAKEAAD-RWPLIGKVANTII------
------------------------MRKV--------------------------------
-------------------------------KNISTHGRSFKGVIISDKMHNSATVEWTR
KRLVPKYERLEKARTRVKAHN--SIG--AKKGDLVRVKECRPLSKTKHFIITEI------
----------LS---------------------------------------------SKE
AVEESR------------------------------------------------------
------------------------------------------------------------
------------------------------------------------------------
-------------MAKVLTYKGKTED--------------------ELKGMSIAEFAELT
TARSRRTLQRGL------TDSQKIFLKRLQKATK------------PLKTH-CRDMV---
------IVPEM----------------------------LGKKVLVHNG--------KDW
N-----------PVEITVEMLGKR----------------------------LGE-----
----------FSLSR-KRVSHSA-------------------------------------
-------------PGIGA-TR-------------------------------SSKHLSVR
------------------------------------------------------------
------------------------------------------------------------
------------MQKARIKLASIDIHKLNQTCDFIKSISEKTGVEMRGPIPLPTKKLKIT
TRKSPCGDGA-------ETFERFEMRVHKRLIDL-GLDERALRLVMRVPIPEGLNIEIEM
IDV---------------------------------------------------------
-MKNQKKWNRS-----WKRSVQPRKQRAFVRN-APVNVRGNL-MGAHLSKELREKF----
---------------------KFR-SVRIRKGDKVRVMLG--QFK--NKIGKVERVDTKR
KKVYITGVEQSKLDGS-KALYP----------VHHSNVMIVELDLS--------------
---------DKR-RFG--------------------------------------------
------------------------------------------------------------
--------EVKK------------------------------------------------
----------------????????????????????????????????????????????
????????????????????????????????????????????????????????????
????????????????????????????????????????????????????????????
????????????????????????????????????????????????????????????
????????????????????????????????????????????????????????????
???????????????????????????????????????????-----------------
-------------------------------MLN-DPLASVLSHIKNYEKLGKSECICKP
VSKLITKVLSIMQEHGYIGSFEEIDDGK-GKVLKVNL----------------------L
GKINDCGVIKPRFSVRLDTYEKVEK--------------------RFLIAKDFGFIVVST
SQGMMTHKEAKEKNIGGKAIAYCY------------------------------------
-MKADI------------NLEAEIPEGVTVDITGN----GKISVK--GPKGKVFRQIK-D
A-K----IKFQA-KDNK-VLLF---VK-GAT---KREKSLINTYFKHIQNMMKGVVEG-F
VYKLKICSGHFPMNVAVS---GNK--LT-VKNFIGEKFPRVLTIK--DAVDVKVDGD---
----IITVESIDKEKAGQVAADIENMMRVTN---RDRRI----------FQDGIYIIEKA
GKTI--------------------------------------------------------
---------------------------MPKKHNPRRSSLQFRPRKRARSENVRVRTW-P-
KKIS-----ESKLLGFAGYKVGMTHVIVSDTSHLKERK--GKPLFLPVTVVECPPMKVLG
FRGYINT--HYG-LR---CKAQRWVDNLDKID--KNL-----SRSL--------------
----SFP------------KKSKN-----------------------ASEIPGE------
-------NLDEVRLLVMTQP-----GKTGIGKKKPEIFEVGLGGEV-A---EQLKFAEDY
LGK-EIRVGDVLKESQQIDTCSVTKG----------------------------------
------------------------------------------------------------
------------------------------------------------------------
------------------------------------------------------------
----MVAYKYST-----------------------------------------ELKENMA
K-----------------------------------------------------------
-----------AVGLALP-ISSKVSREVCAKI--RGMKLDKAKTLLEDVIALKAAIPYRR
YTG-DVPHQA-----G-----VGP-GRYPVKASMHILKILKAAEANAQFKGL-SINNLFI
KHVSAQKGSKTIRY------------GR--RHN-IAKR-TNIEVVL-------EEKK---
------------------------------------------------------------
------------------------------------------------------------
------------------------------------------------------------
------------------------------------------------------------
---------------------MGKRIIQQA-------------RGKGGPRYRSPGFKFL-
GDIKYR---SLDFMGV---KGV----VRDFAKCPGHLSPLAAVEFEDGFR-AFMIAPEGI
RTGEVISFG--------------GDE---IKSGNVLFLKDIPEGTEVFNIESSPGDGGKF
CRTSGMNAKIVSK-TD--K-NVVVLLPSKKKRVFSLKCRATIGIVSGGGRHEKPFLKAGN
KFYARKARNKLYPLTHASAMNAVDHPFG-NKRTSRK---A-K----QKGASKLAPPGRKV
GKLWPKRTG-------KRN-----------------------------------------
-------------------------------MN----------------------PMQKT
RLAKVTLNIGAGKDQAKLEKGIQLIKAI-TGI-EPVKTITQ--K--RIPSWGVRPGLPIG
CKLTLRKE-KA-KEVLKRLFVAKDNVLKLNNVDSFGNVSFGIEEYIDIPGVPYDPKIGVL
GLQVCITLEKP-GFRIKHRKVRAKKIPKKHSVKKVDAVNFLKDEFNVKI-EGERT-----
---
>GCA_016432325 
-----MV-VRRE--RAVRK-KRGSK--WHGWGGKKKHR-GAGSRGGHGF-AGSISHNLIW
ASR-----VAPD--------------------------R-M--G-------KH-GFSRPQ
KVLT--FS--RA-----A-NVGDIER----LA-----------------------KGSKD
VD--LNALG--FGKLL----SKGFITKPV-KVTV---KACSPGAKEKIEKAGG--SV---
---------------------------------------ITG------------------
--------------------------------------------------------MASI
K--------------------KTFVNKGIRKLTI----------------EEYLRNSF-Q
KAGYSHSDIR------RTPLGMQITVHADRVGLIIGRGGQTINAMTEKLEKDYGLENPRL
NVE-EIGKPFLNAKIV----------AEEIKNAVEK--KVNHRKICNIMMQRILAAGAVG
CQIRISGR-I------------GG-------------AKSRRDKFN--------------
----IGYLKHSGQYAKDLVDTATVEAQTKLSSIG--------------------------
----------IKVKIMR-------------SKPEADIASLRAIMEKRPEAA---------
------------QAVQLRCPVCSKDYD-------------NERSL--K-IHIGQRH----
------------------------------------------------------------
----------PEAQ-----------APVASA-----------------------------
----------------------------------------------------QADASPP-
-QEDT--------------------------------KVAQLLE----------------
--------GNVSDVRKKIEDARRPDVKLL-------------------------------
----LRSEKEGKNRKGV--------------------VEYLERR----------------
--------------------------------VAEK------EAKS--------------
-----------------------------------------------MADVHGLDGKKTG
TIELPKVFQT-PYRPDLIARAVLAYQSARRQAYGTDPKAGMRSSAHYHGYRK-F-RPEVV
MMNREMARLPR-IHGDAPAHLGMRARLVSGAVGGRTVHGPR-----SARIWTQKLNVRER
IAAIRSAIAATTRADLVAARRHA----YT-GSVPLVVADDIQNVKKTKELVKTL---LAL
GLEKEIERTSE--KRVRAGRGKMRGRRYKVRKGPLLV-V-S-KDGG--------------
-----IVKAAAGVLGMDVAHVRGLNAELLAPGTQSGRLTIWSKSA---VEEIGKKYA---
------------------------------------------------------------
---------------------------------------------MARSAI---HIVQHR
RRREQKTDYQLRLSLL-RSGMPRVVVRKSNLYVRGQIINYETAGDRVVAQADSAEL-KAM
GW----KHSCANVAASYLTGLLLG---KRA-GVKDAIFDIGLQRSTKGNVLYAFLKGVVD
AGVAVPH--NPEIMPP------ADRLNGKHI-----KAEAE-------------------
--------FETVKKKI------------LG------------------------------
------------------------------------------------------------
------------------------------------------------------------
---------------------------------MRPV-SARIIKGINHSAWLDCADNSGA
KILRVFTVKG--YKGTKRRMVKCGVGDVIMCSVKRGTPKMREE---TPLAVVIRQRKEYR
RYDGRRIKFEDNAAVLVNDR--LEPRGSEIKGAVAKEVVV-RFPSVGKMASIVV------
-----------------------MSVRDIG---ID-VTK-PAGT-----------C----
-S----DAKCPF------------------HGTLPVRGRVFKGEVISSLAAKSATVRWEF
AQFVTKYERYARRNTKVVAYSPSCIG--AKKGDIVRVAECRPLSKTKRFVVIEK------
----------VT-------------------------------------------AGEKK
------------------------------------------------------------
------------------MAK---------------------------------------
------------------------------------------------------------
----------------EYLYRGRTVE--------------------DLKKLSLEEFVTLL
PSRARRSLKRGL------SDDQKTLLKDIRA-NAS------------VKTH-VRDLV---
------ILPEM----------------------------VGKKISVYNG--------KEF
V-----------SFDVIPQMIGFR----------------------------LGD-----
----------FAITI-KEVKHSS-------------------------------------
-------------PGMGA-TR-------------------------------SSKFVPLK
------------------------------------------------------------
----------------------------------------------------------M-
------------SSKARIKLTGRDVQKLDELCKQIKDIAEKFGVSVKGPVPMPTKRLRIP
VLKTPNGSGTGH---GNATWDHWEMRIHKRLLDV-GADQRTLRYIMKIEIPEDVNIQIQL
IE----------------------------------------------------------
-MRI--------------RSVQPRKQRAYVYN-APLHTRQKL-VHAALDKKLRKEY----
---------------------GRR-SLALRKGDKVEVMRG--SFA--GVRGEIKEVDLKD
LRVTVDGVKRKKADGT-EVQVR----------MHPSNLRIIEALVD--------------
---------DKK-RA-----------------------------------RIIERSGGKV
--TLTKKKTEKEAKAAHTEGVK--CPLCSETFEN-------------------------N
AAANVHVTEKHKEYAQQQ------------------------------------------
--------------------------------MS-LRPAKCYTQP---------------
-K-RPYTRISRRVP--KKSYVVGV-PEPKIRQFQFGDS----KAAFDM-EVALVASRSV-
-QIRHNALEAARTNANKYLADNAL----TYFFKIVPYPYHVMRENSMAT-GAGADRLQEG
MRRSFGSPVGFAARVRA-GQTLIIARV---A-KDKEAVAREALWRAAAKL--PTPCTI--
---------------------E-----VKVLK----------------------------
------------------------------------------------------------
-------------------------------MRH-DTLADALSAIRNAEHVGKKSCVV-P
ASALVKNVLALMQKRGYVGEYEFVDDGK-SGFFRIAL----------------------A
GKINDCGVVRPRFSVERNKYVKWEK--------------------RFLPSDGFGCLLVST
SKGVMDNDEAKKARTGGVLVGYIY------------------------------------
-----M------------EATIEVPEDVTAVMEGA-----NVRVK--GPKGELSRSFR-S
P-L----VSVAL-HDGA-FRIT---SR-DER---RATRALVGTWRAHLRNMFTGVTAG-Y
EKKMKIIHVHFPMSVKIE---GAR--VA-VQNLLGQKSPRYARIE--TGVEANIEGD---
----EISVKGTSKDAVGQTVSNIETATKLANR--RDRRR----------FYDGVYLVKAK
------------------------------------------------------------
---------------------------MPKVHRPRRGSLQYWPRKRAARIHPNVS-I-D-
S-AKVTVE-GTRPLAFAAYKAGMTHLIAVDAVKGSPSF--NQPIAVPVSVLDAPPLLVLG
FRCYAAS--GRS-SV---ASFDVYADGVPKE-----L-------RV--------------
----SLK---S----------KHK-----------------------AADVEK-------
---NK--NVDNVRLIVSTQP-----TKSGIAKKTPEIFEVDI-GGKLG---EKIKYASEK
LGK-EITVGEVFNEGQFIDVTAITKGKGFQGVVKRFGIRVRGR--KDEQGHRK--IGIH-
GPER-MGRIL-YSVPMAGQLGFFRRTEHNKQIFRISS---DG----FSPKGGFVGYGAVP
KTMIFLKGSIPGSKKRLVVLRAPLR-------ASSK-GYPI-AIQEVSVASQQGMKTR--
------------------------------------------------------------
---MVRIVGYPVQ------I-----------------------------------GEREA
K-----------------------------------------------------------
-----------AAIVYAP-VSTRNSRAVCRRI--NGMPLEAAKKYLGSLLDESANIN---
-------------------------GRHHTFAAEQILVLLESAQKNAEFRGL---GKTRI
RTIIAEEARRMIRR------------KR--KGGRQFKL-THLKVVL-------QEVEKPK
---------EGAKKGPKAMETA------------------TEKKAGDAAADKKSEET---
----------------------------------VEKQTG--------------------
---------------------------------EEKTEKTEHA------KEKK-------
-----------------HEKHEHAH-----------------------------------
---------------------MGKVIRAQK-------------KGK-SPKYWAPSHRHP-
GLPKY-------------IEGTLV--VKDIIHGVARNTPLLRVQGANASA--LMIASEGV
ATGDTVSVG--------------AGE---TKPGNVLPLAQIPEGVPIFNIEAQPGDNGAY
ARSGGSFAFIVSK-SA----GVVVRLPSKKTRTFNPSCRATIGTPAGAGRKDKPFVSAGA
RFHYMKARGKAYPVVSGDKMNAVDHPFG-GRTKK-----G-I----PKTVSRNAPPGAKV
GSIAASRTG-------RRKK----------------------------------------
----MRDIR---------------TRSVRSASN-------P--------------MFEGV
RVEKVTLNIGVGEGGDKLQKGATLLNAL-AGQ---TVYMAK--A-LKRTTFGTPRGRPIG
AKVTLRGA-KA-EEFIKLALRSKDNKIPEKAFDSTGNLSFGVAEHIDLPGVRYDPKIGVF
GMDVCITLGRP-GYRVK-KKARPTRVGKTHLLTREDAMEFMRKKFGAEL-V---------
---
>GCA_003695435 
-----MT-THKR--KKVVR-YRASK--THGGGSMKKRR-GAGHRGGRGN-AGSGKRADTK
K---------PSFV-----------------GR-----R-F--G-------KY-GFNP--
R-KN--EI--SA-----M-NLRHLED----SVETLVA-KGVF-TK---------SGDTYE
CD--LSKIG--VNKLL----GTGKVTKKL-NIVV---ERASSSATEKIEAAGG--KVI--
STTTAH--------------------SQEAVQDQAEQAVSAE------------------
----------------------------------------------------------MI
E--------------------RQIVGANVKEFRI----------------REFIESSL-R
NLGLSDAKLQ------KTPLGEKIIIYASRPGLIVGRGGENIKRLTKELKENFDLENPQI
EIA-EVENPDLDAAVV----------AEKIANSLEKFGSQRFKGIGYRVMTDSMNAGAMG
IEILISGK-I------------PS-------------SRAKTWRFY--------------
----MGYLKKSGDIALTGVDTHYSEAHLKTGTVG--------------------------
----------IQVRIM---------------PPSV----------VLPDKI---------
------------------------E-I------------F-DEPQII--IE--DVSEKE-
---------------------------STKK-----------------------------
-------ASKKTVK----KAKKKTAEKKAKTK----------------------------
---------------------------EESKK-----------------KETAKNKKSDE
IEAKNTQD----------------------------------------------------
----------SVESKETVEKEPSSSEESQK------------------------------
---ESQETKKSEESSEQPEGSKS-------------------------------------
--------------------------------SESS---ESSDSKES-------------
NDSQEQQEANAEQ---------------------------------MKVKILGLDGKEKG
EKQLPNHFSE-AVRQDLIKRAVEAIQANRRQPYGAHPEAGKRQKGKLSRRRH-N---YKT
SYGIGISRVPRKIMSHRGSRFNWVGAVAPGTVGGRRAHPPK-----AQKIWSKKINLKEK
RKAIRSALAASLNKKLVEQRGHKVP--E---NFPFIVDSALEEVQKTKELQEVF---KAL
GLDKDLQRTKK--TKNRAGVAALRGRKTRRAKGPLVV-V-S-KECA--------------
-----ALKTARNIPGVDVVTIDKVNCELLAPGADVGRLTLYTEGA---VDAL--ENLFVE
---------------------------------VKK------------------------
-------------------------------------------MKNVYSKR---RTVPLR
RKREGKTDYKLRLGLL-KSGVPRLVIRKSNAHTSAQIIAYEPQGDKVLVSAHSREL-KKL
GY----TQSTSNTPAAYLVGALIAKRAQEK-GVTEAVADFGLQVLPKGGKLYAVLKGAID
AGLQVPV--DEEVLPA------QERISGEHIA--HE------------------------
KAQDTRSEFEKVKGTL------------L-------------------------------
------------------------------------------------------------
------------------------------------------------------------
---------------------------------MKAH-KGKVTKAILLGAKLPCCDNSGA
KIIKVVSVKG--AKTSKGRPASAGVGSLILASVKKGKPDIRKQ---VVPAVIVRQRKEFR
RPDGTRIKFEDNAAVVLKDDK-GNPKGTIFKGPVAKEAAE-RFPGIAKVASIIV---MN-
------------------------------------------------------------
---------------------------------TATRGKTFEGTVVSAKMQKTVIVEWEG
RRYIPKYERYEKTRTRVSAHNPENIN--AQEGDRVQIKETRPLSKTKHFIITKV------
----------LG---------------------------------------------KED
DYILEKELGEEGKHKKTKKQQKNLEKTEEEQ-----------------------------
------------------------------------------------------------
------------------------------------------------------------
------------MAKKEFTYRGMTLE--------------------QLKELPLTELAKHL
DAAARRKIKRGF------TEQEVTLLKNLESSSKK------------VKTH-QRQMI---
------ILPSM----------------------------VGKVIGVYTG--------KEF
K-----------DVEIQPEMIGKR----------------------------LGE-----
----------FALTR-KKPTHVK-------------------------------------
-------------TGV-Q-TK-------------------------------PKK-----
------------------------------------------------------------
------------------------------------------------------------
------------MQKARIKLTSSNIDRINEVCASIREISEKTGVQLRGPIPLPTKKLKLT
TRKSPCGDGK-------ATWERYEMRVHKRLLDL-GLDERALRLVMRVPIPEGLKIEIEM
VD----------------------------------------------------------
-MKK--LFSTK-----WKSSKQPRKQRKFRAR-APLHIKQKF-MGAHLSKELREKH----
---------------------NTR-SLPVRSGDKVKVMIG--QFK--GKEGKVDRVSRIK
GKIYVTGCELVKRDGS-TVPYP----------IHPSNVMITEL-AE--------------
---------DKK-RI-----------------------------------KGE-------
------------------------------------------------------------
------------------------------------------------------------
--------------------------------MARLRKFCAYRRL---------------
-E-RPYTRVSKYR---SKSYVRAR-PNCKIVRFVTGDS----KGEYPC-TLELRSEKDI-
-QIRDNAIESARQTSNRYL-TKTAGKN-AFRIICRKYPHHILRENPLAS-GAGADRMSTG
MKMSFGKVIGIAAQVRK-GEPIFQVDC---N-KKDVPAAKEALRKASMKL--PVSCRI--
---------------------IE----VAS------------------------------
------------------------------------------------------------
-----------------------------M-ALN-DTLAAALSKINNAAKSQKTQVEIRP
CSKIIKQVLAIMQDNHYVGAHTIREDAK-GDTLVLNL----------------------I
DQLNKCGAIKPRHAVAIDEYEKWEK--------------------RFLPAKGFGILLVST
NKGIMTHTQAKEQRLGGRLLAYCY------------------------------------
-MANIK------------EQKITLPEGVSASFEND-----ILTVK--GPEGEVSRLFK-V
P-L----LVLNI-EGNT-ISLT---TK-RDG---KRSKTLLNTWNAHIKNMVRGVTQG-H
EYELKICSGHFPMSVSLK---GNQ--LE-VKNFLGEKVPRVLTLK--EGAQVKVDGD---
----KIYVKSVDIERAGQVAADIEKLTRITN---RDIRI----------FQDGIYIIKKS
GREPFV------------------------------------------------------
---------------------------MPKAHKPRSGSMQFWPRVRAKRPYARVRTF-V-
K-AS-----EAKLLGFPGYKAGMTHCIITENRKHSPNK--GSDVAVPATIIECPPVRIAG
VRTYKRA--YLG-LR---AKDTVMAKQ-SKE-----I-----TRKL--------------
----PVQ---K--------KEHA------------------------LDKIN--------
---LE--EIEEIRAIVETQP-----KLTGIGKKKPEVFEMAVGGSK-E---DQFNFLKEH
FGK-EVSVADVLGEGQQVDVFAITKGKGYQGPVKRFGIGLRAK--KSEKTKRG--PGSL-
GGWKGHAHFM-YRIAHAGQMGYHQRVDYNKQILKISS---DPQ--EVNPKGGLVNFGLVK
NTYVLVRGSVPGPKKRLLRLEPARR---P-N-PKIE-DQTP-TIQSISTRSQQRR-----
------------------------------------------------------------
------MAGYSFS---------------------------------------GYEKEKHA
R-----------------------------------------------------------
-----------ASARDVS-ISTKDAIEIAAFL--RKKPLAKAKTTLERVLAFEQAIPYKR
FTN-GIGHRK-----G----QIGA-GRYPQKAAKAFLEVLKSVESNAQDKGL-DTQKLNI
IHINAHQASRPVHY------------GR--HSGREMKR-THIEVVV-------GEAQ---
------------------------------------------------------------
------------------------------------------------------------
------------------------------------------------------------
------------------------------------------------------------
---------------------MGKNLIQQA-------------RGKGSPRYRAPSFKYR-
GEAKH-----PLRSKE-LVEGT----IIDLVHCRGHSAVLAACEYDNGEY-RYAIAPEGV
RVGDTVQVGS-------------GAE---LKEGNVLPLGELPEGSLVCNIEGVPGDGGKF
VRASGTFARVGSQ-LK--D-KVVVILPSKKRKIFHKNCRAMLGIVSGGGRTEKPLLKAGK
AHFKAKAKNQLYPVVSGNAQNAVDHPFG-NKRSSRK---S-K----ATPTSRNAPPGRKV
GMIAARITG-------QKTGRSSGRRPPKGSRGKKKPENKKGKSALGKK-----------
-------------------------------MN----------------------PMQNI
RIEKVTLNVGAGKSTDVLDKGVKLLTNI-TGR-TPVRTITQ--K--RIAQWGIRPGLSVG
AKVTLRGD-QA-TQILKRLLQAKDNQLSPKQCDDHGNVSFGIPEYIDIPDTKYDPEIGIM
GFEVAVTLSRP-GFRVKKRRLKRSKIGKNHQIRQEETIAFLKEQFQVSF-DEDES-----
---
>GCA_003650575 
-----MV-VHRR--KKKVK-QRGHK--THGWGSKKKHR-GAGNRGGRGM-AGTGKRGDQK
K---------PSIWA----------------KR-----Y-F--G-------KR-GFKPKG
IIRK--AT--NP-----V-NLLVIEA----RIDEWLK-DGIA-KK---------VDDVYE
VD--VRKLG--YDKVL----GYGKLTRKY-RIIA---PAFSEKAGKKLKSAGG--EAV--
V---------------------------EK------------------------------
----------------------------------------------------------MI
E--------------------KKLLSERSKDFQI----------------EEFVMNSF-R
NVGVSSVKVQ------RTPLGEKIVITALRPGLVVGREGQNIRRLTAELKKKFGLENPQV
EIQ-TVDNPFLDPHIV----------AERIANTLERFGITRFKAVGHRAVQDVMNAGAIG
VEITISGK-V------------PS-------------SRAKTWRFY--------------
----AGYLKKCGDVAIEGVKKAYAIARLKPGVVG--------------------------
----------IQVRIM---------------PPDV----------RLSDKI---------
------------------------K-I---------------------------------
------------------------------------------------------------
---------G---------------EVKAEEK----------------------------
---------------------------DENKG----------------------------
------------------------------------------------------------
------------------------------------------------------------
-----------------TE-----------------------------------------
--------------------------------------------SSE-------------
Q---------------------------------------------MKVDVVDLGGKVVG
KVDLPKQFSE-EYHPNLIKRAVETIQANKRQPYGAKPDAGKRASVRLSKRRR-D---YRA
SYGRGISRVPRKILLRRGGQFYFVGAFAPGTVGGRRAHPPK-----AEKDWSKKINKKER
KKAIRSALSAAFNRSLVEDRGHKAP--E---NYPFVLIDDFANLGKTKEVKQAL---EAL
GLKDEIERSSK--KKVRAGKGKLRGRRYRRKVGPLFV-V-H-EKCN--------------
-----LMKAAANIPGVDVVLVKNLNAEMLAPGGKAGRLTLFTKSA---LDVMEKENLFM-
------------------------------------------------------------
---------------------------------------------MKRKNKI--FTVQFR
RKREGKTNYRKRIELL-KSGKPRLVVRPFLKNIIAQIIEFDKVGDRTIASATGYEL-EKF
GW----HFSKGNIPAAYLTGLLAGRKGLKK-GIKEAVLDIGGKTPIKGTRVFACLKGAID
AGLDVPH--SEDVFPS------EDRLRGEHIKRYFELGGWNS--KSQFAEMK--K--KGV
DVGKITNIFEEVKKKI------------MEM-----------------------------
------------------------------------------------------------
------------------------------------------------------------
---------------------------------MKPV-KARVTKGINFGSYIPVCDNSGA
KVIRMFAVFG--RKTSKGRYPSAGVGDMIMATVKEGKPEMKKQ---VVLAVIVRQKKEYR
RPDGMRVAFEDNAAVVVKDKA-GNPKGTLIKGPVAKEAAS-RWPGISKLASIIV------
-----------------------------------------MAE-----------C----
-K----DKKCPF------------------HGNVKIRGRKLKGIVIAKDLHRSATVLIER
MRYLPKYERYEKRLRKIRVHNPSCID--ADIGDEVTIAETRPLSKTKHFVII--------
--------------------------------------------------------AKK-
------------------------------------------------------------
------------------------------------------------------------
------------------------------------------------------------
------------MAKKEFTFRGKTLE--------------------ELKQMTLDQFAELL
KARPRRKLKRGL------TEAEKKLLKRIREKPD-----------KKIRTH-CRDMV---
------IIPEM----------------------------VGLTIYVHNG--------KSF
V-----------PVSITPEMLGHR----------------------------LGE-----
----------FALTR-KPVKHSA-------------------------------------
-------------PGVGA-TR-------------------------------SSAAISAK
------------------------------------------------------------
----------------------------------------------------------M-
------------PQKARIKIVSTDINKINQVCQYIKDIAEKTGVVMRGPIPLPTKRLRVT
TRRSPDGEGT-------ETWDRFEIRVHKRLIDL-GIDERALRLVMRVPIPEGLHIEIEM
VD----------------------------------------------------------
-MKK--KFSKS-----WIRSKQPRKQRKYRYN-APLHIRGKF-LHCHLSKELRKKY----
---------------------GKR-ALRLRKGDKVKIVRG--EFK--GTVAKVSRVDLKR
MKVYLENVMRERRDGR-KVAVP----------FDASNLMITELNLE--------------
---------DKM-RM-----------------------------------KQIERS----
------------------------------------------------------------
------------------------------------------------------------
--------------------------------MARLRKGVAYRNL---------------
-E-RPYTRVSKFR---EKSFIRAT-PRVNIIKFTMGDP----NGKFEY-RLDLVSKDSI-
-QIRHNALEASRLTVNRYL-EKKLGKK-GYHFKLRVYPFHILRENPIAA-GAGADRVSKG
MKQSFGKPIGSAAQINA-GQSIMFVDV---N-KADIPVAKTALERAIKKL--PCKCTI--
---------------------K-----IYEIKA---------------------------
------------------------------------------------------------
-------------------------------MLN-DPLANALSKVLNAELAGKKECIIKP
YSKLIKAVFKIMQREGYVGDQKEVDDGR-GGYLIVNL----------------------I
GAINKCGAIKPRYDVGVDEFEKFEK--------------------RYLPAKDFGFLIVST
SKGLMTHIEAKKAGIGGKLIAFVY------------------------------------
MK-ETI------------EVKLDIPEGVSVSYEDG-----VVCVK--GPLGELKRSLF-Y
P-G----VDIKV-DD-K-ITIR---SS-KAT---KREKKMIGTFRAHIKNMFKGVTEG-H
VYKLKVCSGHFPMSVSVE---GDE--FV-VKNFFGEKAPRKLKIP--EGVKVKVDGN---
----DVIVESVDKELAGRTASDIEQLTRRVG---FDKRI----------FQDGIYIYYKD
GKYV--------------------------------------------------------
---------------------------MPRKRSPRKGSLQYWPRARAKKIRPRIKKI-S-
--LD-----KAGLSGFAGYKVGMVHVCLLDERKNSMTK--GERITVPATIIECPPLKVFG
VRFYKIK---NSTFV---SGETILNQKLDKE-----L-----KRIV--------------
----QLP---K--------KKTKS-----------------------IDEVK--------
---LD--EYDDLAVIVYTMP-----KLAGIRKKKPELFELSIGGKDIK---EKVEFVKGL
LDK-EIKVSDVFSEGALVDVHAVTKGKGFQGAVKRFGVAIRQH--KSEKTKRG--PGTL-
GPWT-PKRVS-WTVPQAGKMGFHQRTEYNKLILKIG----KAD--EINKDGGYLNYGILK
SDFVLLKGSIPGSRKRLIVFTAAKR---P-N--DKL-LMVP-KIEKIIK-----------
------------------------------------------------------------
-----MGFNYSI----------------------------------------KYDAEKEA
R-----------------------------------------------------------
-----------AVGLGMR-ISTKHSVEVCRML--RGMELQKAKDLLQKVLEKKIAVPYRR
YRR-DLGHKK-----G-----IEA-GRYPEKVCKEILKLLKDVEANAQVKGL-NTANLVI
KHIAAHNGGKPLRY------------GR--RRGRTAKR-THVEIVV-------KEK----
------------------------------------------------------------
------------------------------------------------------------
------------------------------------------------------------
------------------------------------------------------------
---------------------MGKSLIVQR-------------RGKGTHTFKALSHRYK-
GAAKF-----LSLAEG-KLEGV----VVDIVDCPGHSAPLMVVRYANGNE-ALMIAPEGI
KVGDVVEIGS-------------GAS---VKTGNVLPLGEIPEGTSVYNIESVPGDGGKF
CRASGSFAKVVGK-LP--G-GVLVKLPSKKERLFNANCRACIGVVAGGGR----------
------------------------------------------------------------
------------------------------------------------------------
-------------------------------ME---------------------NPMREI
RIEKVTLNIGTGKNIDTLERAMKLLQKI-TGA-KPVKRVAK--K--RIPAWDIRPGVPIA
CMVTLRGE-KA-KQVLSLLLDAKDRMLDAKNFDN-GTFSFGIPEYIEIPGMKYDPEIGTM
GLEVAVTLERR-GFRVKRRKLRKRRIGKKHRITKEETIAFAEKELGVRI-K---------
---
>GCA_003694805 
------M-MRKR--KKVVK-YRGSK--THGGGSMKKRR-GAGNRGGRGL-GGSGKRGDAK
K---------PSLWKV---------------RP-----K-Q--G-------KR-GFTSKR
PRRK------------GI-NVGSLSR----LVQRRDV-SGAL-QK---------EGGRIV
VD--LSKLG--FEKLL----GGGECTVKL-LVRA---KECSKRAKEKVDHAGG--IVE--
V------------------------FTAPSQKPVAEEGRAGSVK--------GEQS----
----------------------------------------------------------MI
E--------------------RKFVKQNIREFQV----------------KEFIEETL-S
RAGLSQVKLQ------RTPLGEKIIVSASRPGLVVGRAGANIANLTAQLKKRFDFENPQI
EIE-EVENISLDANII----------AEMIVNSLERFGTKRFKGIGHRAMTEVMNAGALG
VEILISGK-I------------PG-------------ARAKTWRFF--------------
----TGHLKKCGEVARQGVRHAYK------------------------------------
------------------------------------------------------------
------------------------------------------------------------
------------------------------------------------------------
------------------------------------------------------------
------------------------------------------------------------
------------------------------------------------------------
------------------------------------------------------------
------------------------------------------------------------
------------------------------------------------------------
-----------------------------------------------------MAQGRAG
EIPLPRQFAE-QVRPDLIRRAVLAAQANARQKYGAYDQAGKRHTTDLSKRRR-H---YRG
SYGFGISRTPRKILSRSGTRFGWVGALAPNTVGGRRAHPPK-----PEKEWGQKVNVAER
RKAIRSALAATVEKDVVEARGHRVP--K---GFPFGVEDRFEQVKTTKEAIAVL---KNL
GFGGDLERCVR--KT-RAGKGKLRGRRYAVAKSVLIV-V-S-GPCP--------------
-----LVKAARNIPGVDVCAVHELNAQVLAPGAHPGRLTLFTKKA---LERLEKEGLFQG
TASSLKARLLKALTGG--------ATTRAGDDPGQQESRSRDAKPKRS-------VKKQG
GTAKKLTREQGEVAGA-----------------------------MAKSIA---RTVPQR
RKREGRTNYRKRLALL-KSRKPRLVVRKSNKHVVVQLVQYAPDGDVVIEALNSKLL-EKK
GW----KHSTKSIPACYLTGLAFGSKALAK-GVKEAVLDLGLHPPVKGSRIYAVLKGVVD
AGLNVPC--QENVFPA------KDRLAGKHI-----------------------------
-SETVAADWEKMRAEL------------AAQKKKT-------------------------
------------------------------------------------------------
------------------------------------------------------------
AKETAEGGEDS----------------------MKAV-KAKVAGGLQVGSVVQTCDNSGA
KVLKIFAVMK--KKSRKGRLASAGVGDMVHASVKSGRPDMRKQ---VVYAIIVRQKKEFR
RPDGTRVKFEDNAAVVLKDDK-GNPKGTIFKGPIAKEACM-RWPGIAKVASIIV---MTK
--------------------KEKSNEKK----------E-KVKA-----------P----
-A----SV-TVA------------------GRPVRLRGRTFVGVVVSDKMTKTVTVEWER
RLYVPKYERYFIRKSRVKAHNPEEVG--AKLGDKVRIQESRPLSKTKKFVVTEI------
----------IA------------------------------------------------
------------------------------------------------------------
------------------------------------------------------------
------------------------------------------------------------
------------MARKEFTYRGLTLQ--------------------ELQKLSFDEFVKLV
PSRQRRSLQRGL------SEQEKKLREKIRKRDN-------------VRTH-LRAMI---
------ILPEM----------------------------VGKTVHVYNG--------KEF
I-----------PVRIQEEMIGHR----------------------------LGE-----
----------FALTR-KTIKHSA-------------------------------------
-------------PGVGA-TR-------------------------------SSAAISVR
------------------------------------------------------------
------------------------------------------------------------
------------MQKARIKLASTDIDKINQTCEYIKNIAEKTGVVMRGPIPLPRKKLKVT
TRRSPCGDGT-------ATWERYEMRIHKRLIDL-ALDERALRLVMRVPIPEGLNIEIEM
IDS---------------------------------------------------------
-MKN--VFSKF-----WRSSRQPRKQRKFAAN-APLHLRSAL-LNCHLSKELRKKY----
---------------------GVR-ALRVRAGDKVRILRG--SRK--GVEAKVERVDVKN
LRVFLTKVERQKKEGG-VVPIP----------FHPSNLLITSLDVS--------------
---------DKK-RS-----------------------------------AKLAKIAE--
-----KKKS---------------------------------------------------
--------EEGR------------------------------------------------
--------------------------------MAKLRKAVAYRRI---------------
-E-RPYTRKSKFR---KLSYVRAT-PHNLIVKYVMGEP----REAYDY-KVLVRSSGSV-
-QVRHNALEAARKSANKFL-ETKCGKK-NFCLKIRVYPHHILRENPLAS-GAGADRMSTG
MKKSFGKPIGLAAQVRE-GQDLFEILV---K-EPHLSFGKGAAERIKHKL--PVGCKI--
---------------------V-----VEPCSS---------------------------
------------------------------------------------------------
-----------------------------M-SLN-DPLANVLSHMKNYEQTKKKEVVTRF
NSKLIRGVLEILQKEGYVGSVETVEDAR-GGVLKINL----------------------L
GRINDVNVIKPNFQIGKSEFEKYEK--------------------RFLPAKGFGILVVST
SKGLMTHEEAKKQGVGGKLLAYCY-----------MSSQERKQEAPLGAAE--GSQNVQA
RSKIQI------------KGVVEVPEGVTVSLERG-----VFTVQ--GPKGSLQRKLH-A
P-S----VVATV-KEGK-VEFN---AKRKPT---LREKKLINTFKAHLRNMFKGVVEG-H
SYELKVCSGHFPMTVSLK---GDV--LE-VKNFIGESVPRTLRIG--ADVKVSVNGA---
----QILVEGIDKEKVGRVAAAIEQLCRRPG---FDQRV----------FQDGIYIVKKD
GKDVA-------------------------------------------------------
--------------------------------------MQVWPRKRAKRATARVRSW-P-
V-EKFA-S-DARPLGFPVYKAGMTHVMVTEQKKTSHLK--GETLQVPVTVLECPPLKIFG
VRGYVRE--GYG-LR---VAKEVLFRT-DKL-----L-----DRRV--------------
----EVK---KG----------AS-----------------------VKDVEALD-----
---PA--SFAFFTILVHTQP-----KLTGFGKKTPDVAELRLGGGP-A---EQLAYIKEH
LTT-PLSVGEVFKEGDVVDAHAVTKGKGFQGPVKRFGIGLKHH--KSEKGRRV--PGSL-
GPWSGQGHIM-YRVAQAGQTGFHTRTQFNNIIYKIAD---NPA--DVNPKGGFVGYGFVQ
GPYLLVRGSVQGPKKRLITLTHAQR--TM-Q-KKPE-H----VVVAVSVESQQGV-----
------------------------------------------------------------
-----MKNKYAFH---------------------------------------G-DLSSCA
R-----------------------------------------------------------
-----------ALGRDLP-VSTKQAVELCRFL--RGKPLSKAKAALERVRVREEAVPFTR
FSE-GAGHKP-----G-----VGM-GKFPVKAAGALLKLLRQVESNAQQKGL-SS-ELVV
VHVCAHKAARPLRY------------GR--HRGREMKR-THVEVVV-------KEAP---
-----------GKKEKPRRQKS-------------------TSQAEKKPEGLK-------
---------------EKKTGAVQKK----------DDK------------KEG-------
----KGAGKEAK-----------------------KESEKS--------QE-------ES
------------------VKQ---------------------------------------
---------------------MGKSLIQQK-------------RGKGSPTYRRPSFRFK-
GAVGY-----FQGG-----KGV----VTHLLKCQAHSAPLAAVQYEDKSY-VLVVASEGV
KVGDEVYIHEGDGSAPLADAAEQEAI---FKAGNVLPLSLIPEGVPVHSIELRPGDGGKF
CRSSGSSARIVTK-SE--G-KIIIALPSKKRKVLDARCRAVLGVAAGGGRKDKPLLKAGA
AFHKARAKNMKYPIIGGSSQNAVNHPFG-NKRTSRK---S-H----AKPAPANAPPGRKV
GMIRPRRSG-------RKRGKQ--------------------------------------
--------M-------------------SDNEN----------------------VMRKV
KVEKLTLNFGAGKDQVLLKKGERLIKQI-TNI-DPVRTVTQ--K--RIPGWGLRPGLPIG
CKLTLRGK-AA-EDVLNRLLQAKGMRLAPSCFDNEGSVSFGIHEYIDIPGTKYDPEIGII
GIQASVTLARP-GFRVKQRKIRPRRIHKTHRISREDAVAFMKEAFGVVV--GEEE-----
---
>GCA_003650545 
---------MKRK-HTNVY-LKKLV-------------------------EELREKARSE
N---------VKLWAR------------------------V----------AN-DLEKST
RKRR------------VV-NLTRIEKN----------------VK---------SGEIIL
VP----------GKVL----AGGELDKKV-DIAA---FNFSESAQKKIKKVNG--KCL-T
IAELMKN------------------------NPKGSKVRIIG------------------
----------------------------------------------------------MA
ET-------------KKITVVNIVVSTSLEHDIP----------------LEKMAATL-S
NTEYNPEQFPGLVIRIKDPKTSALIFSS---GKVVCTGARNIQAVHDSIK----------
----------------------------KIIKSLEKI-GIKITIKPKITIQNIVAAGMIG
MDLNLNVLAMKLKNTEYEPEQFPGLVYKLNIAGKKENYKATFLLFS--------------
----NGKIVCTGTKSEEQVKEAV-------------------------------------
------------------------------------------------DKL---------
--------------------------I---------------------------------
------------------------------------------------------------
------------------------------------------------------------
------------------------------------------------------------
------------------------------------------------------------
------------------------------------------------------------
--INLKKVKQK-------------------------------------------------
------------------------------------------------------------
---------------?????????????????????????????????????????????
????????????????????????????????????????????????????????????
????????????????????????????????????????????????????????????
????????????????????????????????????????????????????????????
????????????????????????????????????????????????????????????
????????????????????????????????????????????????????????????
????????????????????????????????????????????????????????????
????????????????????????????????????????????????????????????
????????????????????????????????????????????????????????????
????????????????????????????????????????????????????????????
????????????????????????????????????????????????????????????
????????????????????????????????????????????????????????????
????????????????????????????????????????????????????????????
????????????????????????????????????????????????????????????
????????????????????????????????????????????????????????????
????????????????????????????????????????????????????????????
????????????????????????????????????????????????????????????
????????????????????????????????????????????????????????????
????????????????????????????????????????????????????????????
????????????????????????????????????????????????????????????
????????????????????????????????????????????????????????????
????????????????????????????????????????????????????????????
????????????????????????????????????????????????????????????
????????????????????????????????????????????????????????????
????????????????????????????????????????????????????????????
????????????????????????????????????????????????????????????
????????????????????????????????????????????????????????????
????????????????????????????????????????????????????????????
????????????????????????????????????????????????????????????
????????????????????????????????????????????????????????????
????????????????????????????????????????????????????????????
????????????????????????????????????????????????????--------
------------MQKARIKIASADIDKVNQVCDQIRGIVEQVGVDMRGPIPLPTKKLKVT
TRRSPCGDGK-------ATWERYEMRIHKRLIDV-SVDERVLRLIMRVAIPEGLNIEIEM
VGG----MTE----------------------------------------------PQIY
AVRT--TANREDQVMDFMSSNIVKKKLKVYAIVRPHGMRGYIFVEAETRSDAEQAAFNIP
YARGLLPNVVDFEEISHMLEEVKI-AMTIKKNDIVEIISG--PFK--REKAKITRIDKTK
EEVVVELLEA-------AVPIP--------ITLKMDAVRVIRREGE--------------
---------K---------------------------------------------PTD--
------------------------------------------------------------
--------ED--------------------------------------------------
----------------MHSN--LYKCFEILRGMAKKRKFIAYRRI---------------
-E-RPYTRKSKYR---EKSFVRTT-PANRIVRYEMGNP----TGKFQY-KLHLISDTDL-
-QIRDLALESMRLTSNRLL-EKTLGRV-NYFLKIMVYPHHVLRENPLAA-GAGADRMSTG
MKHSFGKSIGIAARIKK-GQKIMTVAV---N-KSGLATAKKALIRAKQKL--PNSYHI--
---------------------I-----AEKIA----------------------------
-------------------------------------------?????????????????
????????????????????????????????????????????????????????????
????????????????????????????????????????????????????????????
????????????????????????????????????????????????????????????
????????????????????????????????????????????????????????????
????????????????????????????????????????????????????????????
????????????????????????????????????????????????????????????
????????????????????????????????????????????????????????????
????????????????????????????????????????????????????????????
????????????????????????????????????????????????????????????
????????????????????????????????????????????????????????????
????????????????????????????????????????????????????????????
????????????????????????????????????????????????????????????
????????????????????????????????????????????????????????????
????????????????????????????????????????????????????????????
????????????????????????????????????????????????????????????
????????????????????????????????????????????????????????????
????????????????????????????????????????????????????????????
????????????????????????????????????????????????????????????
????????????????????????????????????????????????????????????
????????????????????????????????????????????????????????????
????????????????????????????????????????????????????????????
????????????????????????????????????????????????????????????
????????????????????????????????????????????????????????????
????????????????????????????????????????????????????????????
????????????????????????????????????????????????????????????
????????????????????????????????????????????????????????????
????????????????????????????????????????????????????????????
????????????????????????????????????????????????????????????
????????????????????????????????????????????????????????????
????????????????????????????????????????????????????????????
????????????????????????????????????????????????????????????
????????????????????????????????????????????????????????????
????????????????????????????????????????????????????????????
????????????????????????????????????????????????????????????
????????????????????????????????????????????????????????????
????????????????????????????????????????????????????????????
????????????????????????????????????????????????????????????
???
>GCA_002688315 
-----MV-VNKR--KKNSR-QQGSH--THGWGAMKKHR-GAGNRGGAGQ-SGSGKRADSK
K---------PSIWKN---------------KK-----Y-F--G-------KH-GFTS--
-RKI--KI--KT-----I-NVGYLEK----HLAAFVS-KKLA-KE---------EGDGFL
IN--LNDLG--VGKLL----SSGKVTKKL-TVTC---KAASASAIKSIEAAKG--KII--
L---------------------------PKKRDSNGDKKHTS------------------
----------------------------------------------------------MI
E--------------------RDFVKQKKKEHQL----------------RQFISANL-K
NVGHSYTELQ------RTPLGEKVIIHTSRPGLIVGRKGQNIGKLTKLLMTEFKLENPQV
EIS-EVENPDLVATIV----------GERIASALERFGSNRFKGIMHKTMADVIAAGARG
VEIRLSGK-L------------PG-------------ARAKSWRIY--------------
----GGYLKKCGDAATMHVSKACVVAKLKSGIIG--------------------------
----------IQISIM---------------PPGV----------IMPDHI---------
------------------------K-I------------I--------------------
------------------------------------------------------------
--------EPEEAKT----------EKEETEK----------------------------
---------------------------KDTEKV--------------------KKEKVEE
KKAEE-------------------------------------------------------
------------PDKKTEKKTKTK------------------------------------
-----KKVAEPKTKES--------------------------------------------
------------------------------------------DAKKT-------------
DEK-------------------------------------------MNLEQYNLEKNSEG
KIELPSQFNE-PISLNLIARSVITLQLNKRQPYGASPEAGTRVSAQVSRRRR-A---YRG
SYGRGISRVPRKVLSRSGRQFFWQGALAPGTVKGRRAHPPK-----ASTQLFKKINKKEN
NKAIRSALSAAIAKDFVKKRGHILP--E---GYPFVVNDSLASIEKTKIAKQAL---EKL
GFAPELKRTTK--KTVRAGRGKTRGRKYNRKIGPLIV-V-A-EHCA--------------
-----LQKSAANMPGVEIVLVNKLNAELLAPGTVPGRMILFTSSA---INKIKNEKLFM-
------------------------------------------------------------
-----------------------------------------------MKKI---TSIQFK
RKRKSVTNYRNRLKLI-LSGKDRLVIRKTSKHIIVQLAKFDEKGDVIITSASSNNL-KKY
GW----QSGLKNIPAAYLTGLLAGKQAIEK-NVKEAVLDAGLSKPVSNGRIYTALKGVID
AGVKIPA--ATDIFPP------EDRISGKHIS----------------------------
--EKIPGLFKSTKEKI------------MSAKND--------------------------
------------------------------------------------------------
------------------------------------------------------------
---------------------------------MQAV-PARFFRTLNQGSLIETCDNSGA
KLLKITSIKG--SKTVKGRKPAAVISDLVTASVKKGTPEMRKQ---VVFAVIVRQKKEFR
RLSGEHIKFEDNAAVVVKDEA-GNPKGTLIKGPVAKEVCL-RWPPIAKISSVIV---MV-
-------------------------------------------------------C----
-K----DENCPF------------------HGSLKLTKRSLTGVVDSAKMRRTVNVKREL
RVLLKKYERFAKRYSSIKAHNPDCIG--AKEGEIVTITACRPLSKSKHFVVVSK------
---------------------------------------------------------KQD
KTEEA-------------------------------------------------------
------------------------------------------------------------
------------------------------------------------------------
-------------MKKEFIFRGKKLE--------------------ELTKLNLGEFASLL
NARQRRSLKRGL------TDQQKILLEKFKKDDK------------NIKTH-CRDMI---
------ILPDM----------------------------VNKTVSIHNG--------KEF
V-----------RLDIMPDMLGHY----------------------------LGE-----
----------FMMTR-RKVSHHA-------------------------------------
-------------PGIGA-TR-------------------------------SSASLSVK
------------------------------------------------------------
------------------------------------------------------------
------------MQKARIKLVSTDIEKINQVSTSIQEIAEKTGVDLRGPIPLPSKKLKIT
TRKCPCGDGK-------ASWDRFEMRVHKRLIDL-ATDERALRLVMRVPLPKGLNIEIEM
VES---------------------------------------------------------
-MKT--QFSKT-----WNRSLQPRKQRKYRYN-LPIHLKNKL-LSTHLSAELRTQY----
---------------------GMR-NIPVKKNDMVKVLKG--SFR--GKTGKVNSVSTKK
LAAYIDGVESSRRDGT-KVFVP----------IKVSNLMIIELNTE--------------
---------DKR-RIK--------------------------------------------
------------------------------------------------------------
--------NE--------------------------------------------------
--------------------------------MPKMRRSRAYIRI---------------
-E-RPYTRISKFR---KKSFIRIT-PARKIVRFNMGEE----RKR-KY-SLDLVSKASV-
-QIRQEAIESARMTSLRWL-EKNV-PG-KFFFRIRKYPYHILRENPLAA-GAGADRVSTG
MKQSFGKPIGVALQLKK-GEKLFTVTV---N-EANLEIARKALQRATKKM--PCGFTI--
---------------------K-----INKEKPVSKKT----------------------
---ESN------------------------------------------------------
-------------------------------MMN-DPLANALSLIVNAELRGKTNCTITP
VSNLIKKILTIMNKDNYIGKFTETETSA-GIVLKVEL----------------------L
GAINKCGAVKPRFTVKNNEFEKFEK--------------------KFLPAKDFGFIVVST
SQGIMTHIEAKQKSLGGKLIAYFY------------------------------------
--MQKL------------EEIIEIPENITVSIADD-----MLSVK--GPKGEVNKSFF-A
E-N----INIST-DSGK-IYLK---SN-RNT---KNERKIANSFKAHILNIFKGVSEG-H
HFEMKILSGHFPMTVTVN---DGE--FI-VKNFFGEKTPRKFTLP--KDVTVKVKGD---
----KVDIESCDKELVGMVMSSIEKLTRRTN---FDRRI----------FQDGIIVV---
------------------------------------------------------------
---------------------------MPTIRKPRKGSLAYWPRKHAKRMYPKIRHY-A-
P-VS-----ETKLAGFAGYKAGMTHIFIADNRPHSITK--GKSIMFPVTVLECPPLKIAS
IRFYKSS--SSG-LR---VANEIFSST-DKL-----L-----AKKV--------------
----KIP---K--------K-PKE-----------------------LSEIEKK------
---LG--EYVDVRVNVYTQP-----QLAGINKKRPEIFEVALGGKNVT---EKFNYAKSV
LGK-EIPVQDVFKEGQQIDIFAVSKAKGTQGPVKRFGIGLRQA--KSEKGVRG--PANL-
GPW--KGNRS-WRVAHAGRMGFHNRLDKNKLLIKIGE---KPE--EVNVKGGFIKYGLLK
SNYLLLKGSIPGATKRLIRLVNSYN---P-N-RKLP-TQAP-SIELISLNSPQK------
------------------------------------------------------------
-------MMYATK---------------------------------------NFDKNTMA
K-----------------------------------------------------------
-----------AQSISLP-VSLKQSVEVCKFI--QNKKYSRAVKILEDVKLMKIAVPYTR
FNRGGTGHRK-----G-----MGP-GRYPVKVCGYMLKLLRSVHANAGQKGL-DTNNLIV
KSVIAKQGPKTSRY------------GR--KRGRTAKR-THLEIVL-------VE-----
-----------NKKKTVPKKEA----------------DKTTMKNDAAKKE-KPA-----
---------------EIK------------------------------------------
--------------------------------------ATD--------SSKK-----NE
------------------TKTV--------------------------------------
---------------------MGKNLITQK-------------RGKGASVYKSHSFRYV-
GKVKH--HASSKEEESDKVTGK----VKDIVHSSGHYAPIAKVTYQGKES--LEIASFGL
RVGDEVSSGK-------------NAK---IKDGNVLPLESISEGSLIFNIESLPGDGGKF
VRTSGGFARVLSK-TS--D-QVKVMLPSKKEHSFNPRCRATLGVVAGGGRPEKPILKAGL
MSKKRAARGKLYPRTSALSMNAVSHPFG-GSSSAHK---G-K----PLIARKNAPAGAKA
GMLRPKRTG-------RGKGRKK-------------------------------------
--------------------------------------------------------MKLI
KIEKITLNIGTGTDATKLEKGIKLINHI-SGK-KPVKTFTT--K--RIPTWGVRPGLPLG
CKLTLRKK-GA-KEMLVRLLQAKENQLASKQFDNVGNLAFGIHEYIDIPGAKYDPDVGII
GLEVCVTLERA-GFRVKKRRVKKNPISKKHLITRDEAIDYMQKEFNVEI-K---------
---
>GCA_002730625 
---------MKRTGTTNPL-LRDLI-------------------------MELKKRSNEQ
S---------VNLWKR------------------------I----------AL-DLERPT
RNRR------------VV-NLSRISRY----------------TK---------ENEIII
VP----------GKVL----GSGMLNHKL-TISA---YQFSDQAKDKIERSGA--EIV-P
LLDLSKE------------------------KPNGKKIRVIG------------------
----------------------------------------------------------MI
E--------------------RKFIAQKIKEYQI----------------QEYIDKNL-K
NVGHSHTKMV------KTPLGEKIVLYASRPGLIVGRKGQNIKELTNTLKKRFRLENPQI
EIS-EVGDINLDANIV----------AERITDSLERFGAQRFKAIGHKVMENVMSAGALG
VEIIVSGK-I------------PS-------------SRAKSWRFY--------------
----SGYLKKCGNISIVGVDKAHVQAKLKTGVVG--------------------------
----------IKVSIM---------------PPGT----------DLPDKI---------
------------------------E-L------------I-EEKEEK--I----------
------------------------------------------------------------
----------EEIK-----------EDDKKSE----------------------------
---------------------------DDKKD---------------------GGEKETK
QDIKKKPK----------------------------------------------------
------------IKKNVEEKTSSK------------------------------------
-----KITKKAD------------------------------------------------
--------------------------------------------KNE-------------
S---------------------------------------------MKLDILDISKKKVG
EVALPIQFNE-SIRVDLIKRAVLVLRSNKKQPYGAMLEAGKRASANLSKRRR-K---YRG
MYGFGISRTPRKILSRRGTRMYWVGAVSPNTVGGRRAHPPK-----SEKILSKKINKKER
KKAIRIGISATIIGELVKSRGHVIP--E---IYPFVLDKNFEDLKKTKEVRDVL---KNF
GLGKELERIDK--KKIRAGRGKTRGRRYRMKKGPLIV-I-S-KQSS--------------
-----VTKAIDNIPGVEIVDVKNLNAELLAPGEVPGRLTLWTLSA---IETLEKEKLFLK
------------------------------------------------------------
-----------------------------------------???????????????????
????????????????????????????????????????????????????????????
????????????????????????????????????????????????????????????
????????????????????????????????????????????????????????????
????????????????????????????????????????????????????????????
????????????????????????????????????????????????????????????
????????????????????????????????????????????????????????????
???????????????------------------MQAL-KSRITKAIPIGSQIETCDNSGA
KVIKIFTVIG--RKTTKGRVPAAGVADLVMASVRRGRPDMRKQ---VFYAVIVRQKKEYR
RADGTRIKFEDNSAVVLKDDK-GNPKGTIFKGAIAKEVCE-RWAGIAKIASIVV------
-----------------------MEANNIG---IK-VAK-PKEK-----------C----
-K----DNNCPF------------------HGSLRCRGRIFTGTVISVKMQKTASVWWER
RNFLRKYERYEKRKSGVKAHNPSCIN--AQEGNIVKIMECRPLSKTKSFVIIEV------
----------SG-KERGF---KERMEAEEESKVK-------------REAKKID---EQT
DEA---------------------E--EEVAK----------------------------
------------------------------------------------------------
------------------------------------------------------------
------------MAKKEFMYRGKGLE--------------------ELKKLSLNEMAALL
PARQRRSLKRGL------NDQQKILLKNVKQNDG------------LIETH-CRDMI---
------ILPEM----------------------------VGKTIKVHSG--------KEF
I-----------PVIVIDEMIGHY----------------------------LGE-----
----------FVLTR-QRVAHSA-------------------------------------
-------------PGIGA-TK-------------------------------SSGALSVK
------------------------------------------------------------
----------------------------------------------------????????
????????????????????????????????????????????????????????????
????????????????????????????????????????????????????????????
???????-----------------------------------------------------
-MKT--KFSVS-----WIKSKQPRKQRKYRYN-APLHIKQRF-VRAHLSKELHKKY----
---------------------NKR-NLGLKKGDGVKVIRG--QFK--NKVGKIEEVSLKK
IKVYVTGIEIAKRDGT-KTRYP----------IHPSNLIITEVNMD--------------
---------DKM-RN-----------------------------------RILGK-----
------------------------------------------------------------
------------------------------------------------------------
--------------------------------MARIRKFVSYRRI---------------
-E-RPYTRTSKYK---GKSFVRIT-PNIKVIGFELGSP----KKSFRY-TLNLVSKDDL-
-QIRDNALESAKQTSNKIL-EANLGLA-AYHLKVKPYPHHVLRENPLAS-GAGADRFSTG
MQKAFGKPLCNAAQIRK-GNTIFQISV---D-KNNIELAKQALTRASKKL--PGSCTI--
---------------------Q-----MVENK----------------------------
------------------------------------------------------------
------MCADNVLGKQQQIWDLKNTLEVKM-SLN-DPLANALSAILIDEKAGKNESTVRP
SSKIVKKVLSVMKTNNYVGDFEEKKDGR-GDMIKLNL----------------------L
GNINKCGVTKPRYIVKKDEFEKFEE--------------------QYLLARGMGILIVST
PSGIVTHNEAKKKNIGGKLLAYCY-------------------------------MENKK
SKNKGL------------IIEIELPDKVSAQLDLK-----VLTLK--GLKGEVKRDFS-D
K-N----IMIEY-KEGV-VILK---AL-KFN---KVNKKLIKS-----------------
------------------------------------------------------------
------------------------------------------------------------
------------------------------------------------------------
------------------MGGFKQHTKMPQIRKPRSGSLQYWPRKRSKRVFARVRAW-T-
K-TK-----EAKPLGFAGYKVGMTHLIINDNRKTSTTK--GTEIFCPVTIIETPPLKTLS
IKFYKNT--TWG-LK---LISEILAGNLDKE-----I-----KRTI--------------
----VLS---K--------K-QKK-----------------------ES---------SD
KIFPS--DFDFIRLLVHTLP-----GLTGIGKKKPEIFEIAIGGNK-E---EQLNYAKSK
LGK-EINVSEVFKEGQQLDIHAVSKGKGVQGPVKRFGISLKRH--KSEKGVRS--VGSL-
GGWIAQGHIM-WRVPKAGKMGYHVRMEHNKWILKIG----SAN--EINKKSGFENYGVVK
NTCILVKGSVIGAKKRLIRLNEAIS---P-N-KIVP-NEAP-TIQYMNLIQKSV------
------------------------------------------------------------
----------------------------------------------------------MA
R-----------------------------------------------------------
-----------AIGKSLP-ISFKQSIEICDFI--RNKNVNYAKDVLTKVINHELAIPFKR
FNM-NVGHKK-----N-----MAA-GRYPKRASMEILNLITHVEANAQFKGI-NTSNLVI
THINANKSSKVMHF------------GR--KRSREAKR-TNVEVVV-------QEKADK-
---------NPEKRKINAGKSL-------------------KEQKEAGKQDKK-------
----------------------------------TQEKD---------------------
-------------------------------------------------TQTKAKGKNEV
------------------TK----------------------------------------
---------------------MGKNLIQQA-------------RGKGSPRYRAPSFRYK-
GQSKY-----AKSQKE-TLTGK----IIDFIHCQGHSAPLAQIEYSNGSM-VLIQAPEGV
RVGDEVKMGN-------------KID---IKKGNVLPLKNIPEGVAIYNLESSPGDGGKF
VRSSGGFAKIITK-MQ--N-LIVVALPSAKRRDFLPECRATIGVIAGSGRKEKPFLKAGK
KYYAMKAKNKLWPIVSGVSMNAVDHPFG-GSSSSVK---G-G----PTQASRNSPPGRKV
GKIAPKQTG-------KKR-----------------------------------------
-------------------------------MN----------------------SMKQI
SIEKVTLNIGAGKDQTKLEKGIKLINHI-TGY-NPIKTFTK--K--RIQEWGLRPGLPIG
CKLTLRKG-KV-FDLLKRLLEAKENELQASNLDDEGNISFGIREYIDIPGVKYDPDIGIM
GLQVCITLKRN-GFRIRHRALKRRTIPKKHRINKEESIDFMKKSFNLKV--GE-------
---
>Bin103_genes 
------M-ATRL--RKTRR-LRGGR--HMGWGQVGQHR-ASGHKGGLGV-TGMKKHHRST
MIK-----EDPD--------------------------H-Y--G-------HD-IPKTPQ
PNII------KNW----A-SLRDLDD----LFVKF-G------KE---------EGGKKI
VD--LVNAG--IKKLL----GGGKITNAY-SVKV---EQFTASAEVKLKAVGG--EVL--
PKNG--------------------------------------------------------
---------------------------------------------------------MSA
V--------------------KNVIKDNYNMMLL----------------KDYLRDAI-K
DAGFSHAEIS------KTPVGTRVALHVTRPGIVIGRKGTGIRALTDKLALDFGLKNPQI
SVV-EIEKPELSPSVM----------CNRMQSHLER--GTAFRRATMWTLKQIMEGGAMG
VQITISGK-L------------RG-------------DRSAFEKHT--------------
----QGILPRAGHHAEIIVDEDIAHVKTAMGLIG--------------------------
----------VRIRIAK--------------------------KEKLVPEF---------
------------------------E-M------------KDDKTKKGK-SDNK-------
------------------------------------------------------------
--------PVIKVE-----------EILIGDN----------------------------
----------------------------------------------------KVEVIKV-
-EGKK------------------------------------------DN-----------
--------AESESAVIEIESKKIETIET--------------------------------
----LEEEEAKLK-----------------------------------------------
------------------------------------------------------------
----------------------------------------------MKTATYTTTGTKDV
EIELPIIFST-PFRRELIHKACTNLTSHKFQRQGRKPNAGMDVVADSNNP----------
PTGQGVSRVAR-MTG-GGGGRQGQGAEVASTRGGRQAHPPI-----VDKVIYKKLNKKEN
KLALCSAIAATASKDLVEFRGHKVQ--GI-ESFPIIVSDDIESIAKTSEITKVL---DAL
KLTQDIERLNA--RKPRSGQSRLRGRSKKVGKSVLFV-T-V-NSSN--------------
-----LLQATGAIPGVEVRNVKDLSVLDLAPGSDAIRLTVYSKSA---IEEIGKIKSTHL
EVMVKTQ-----------------------------------------------------
----------------------------------------------------MAYSKILR
RLREEKTNYKKRGTML-MGKRDFITVNITNENTQVQILKPGMTGDKVIASAHSRYL-LDK
GW----KGSRKSVPAAYLTGYLAGKKALGN-GAKDAIMYTGTR--RYTQRMAAALKGVID
AGLTVPA--DPETFPP------DARINGEHLTV------KNDV----SKVKS--------
----------SIDGEVK-------------------------------------------
------------------------------------------------------------
------------------------------------------------------------
--------------------MAK--QAGKG---VQEF-RPRVTKVLPMGANIVCADNSGA
KILEIINVPR--HHTRHRMYASASVGDFCNVVVKKGPAELRKQ---VYGAVIIRQKYAIR
RLNGVRVCFEDNAAVLITPE--GETKGTDIKGPVAAEATE-KWPRVANLASMVV------
------------------------MTHNIG---LK-VKE-PTRE-----------C----
-E----DRHCPF------------------HGGLSIRGKLFDGKVTGSKARKTITLQKDA
PIYFSKFKRYARGTSTIHAHVPGCID--VATGDHVLTAECRPISKSVSYVVVEV------
----------KA------------------------------------------------
------------------------------------------------------------
------------------------------------------------------------
------------------------------------------------------------
-------------MVKEFLYRGIPKE--------------------ELDSLSLEKLFLLF
NSRQRRSLTRGI------TDGKRKLIEEIKSAKA-----GKLK--TPIKTH-VRDLI---
------VLPYM----------------------------VGVTVNTFSG--------KEF
R-----------PVAITTEMIGHY----------------------------LGE-----
----------YVITN-KKVSHGA-------------------------------------
-------------PGVGA-SR-------------------------------SSLYVPLK
------------------------------------------------------------
------------------------------------------------------------
------------------------LPKLDDVCGEIMGIGKKTGVKVKGPTPLPVKRLHVA
TRKSPCGSGT-------ETYEKWEMKMHRRIINI-NADDKAIRQLMRLKIPDDVYIELSL
T-----------------------------------------------------------
----------------------------MIYQ-ATYQTKSKQ-LGSALSKELHKKY----
---------------------GKR-SVRVSEGDSVKIVRG--EFK--GVDGKVSKISIPK
SSVAIEGVKKEKTKGD-KFDVY----------IHTSNLVVTSLNTE--------------
---------DKW-RI-----------------------------------AKLEGKDPR-
------KQPKVEKVKTET---------KSEPVKE--------------------------
------VIKETKGAEKVKKDGNEK------------------------------------
----------------MKDILLTVKIWAFW--LENIMHGANYRDG---------------
-KGQVFTR---------KEYIKGK-PQIKIAKFQGG-K----RGTYQY-CVQLLLNEKI-
-QIRHMAIEATRLSANKTL-EKTTGES-GYYSRLRIYPHNLLRENKQIA-TAGADRVSEG
MRRSWGKATSLGARVKQ-GQCIMELYV---NGDAHLTAAKKALHGSCVKL--PGTPLI--
---------------------K-----VIDWNKLSP------------------------
------------------------------------------------------------
-----------------------------M-PAT-NILANLFVTLYNNETRRKSDCLILP
TSKLGVEVLKTLQKDGYIGEFEHIDDKR-GGKFKIKL----------------------L
AKITKCGAISPRFKVKTDEYNSWEQ--------------------QYLPAYNRGMLVVTT
NQGVMSHHEAVQKGIGGFLIGYVY------------------------------------
MSTKQI---------EKFKDEVVIPEGVTVSLVKH-----MLHFV--GPLGKTHKSFK--
----SIPVNIEI-TEGK-ILLT---SI-ETK---KRDYAILHTARSIIRNICEGLIIG-Y
TIKMKIVFSHFPITVKVE---GKQ--II-IENFQGERAPRITNIV--GNTKVTPKGE---
----DVIVTGEVWTDVTQTAANIEQKSKVKN---KDHRV----------FLDGIYGFEKT
KGIEK--------------------------MV----------------NDVSYGLIEGI
------------RGCILVMG-------ARKFHQPRRGSMGYSRRVRAKSMEARIRAW-PT
R-LATD---EPKILAHCGFKAGCVQIVSIDDRDKVPNA--GKQLVTLGTVLVTPPVLILG
IRGYSKD--HDG-KH---AEFDVYAEDIPKN-----I-----SKEI-------------S
I---------KNI--------AGS-----------------------MENAESR------
---LK--KIREIFAIVAVSP-----RAAGLEMKKPYIFEAMVSGGDIK---KQFAHVKEL
LGK-EIKIDQIFETGATVDVAAITKGHGWQGVMRRWGVKTKQH--KSRKTVRE--VGSL-
GPIS-PQSVM-YTVPRAGQTGFHQRVEYDKRIMVMGN--TESDKIKINPDGGYKHFGLVK
GDFIILKGSVPGTYKRLIKLRSQIR-----N-APDK-VIKP-NILEVVI-----------
------------------------------------------------------------
----MGRFNYAFQ---------------------------------------NYDPTRHV
R-----------------------------------------------------------
-----------ASLREKD-ISHKHAREVAVSI--KGLSIEKARDYLIAVIAKKRAVPFRR
YKN-QVAHRS-----D---PGVMS-GRYPQKTAKEFIKVLDNLESNAEYKGM-DLDRLRI
VNATVHKGVIVKRFTP-------RAMGR--ATPKNNVL-THVELVA-------KEI----
------------------------------------------------------------
------------------------------------------------------------
------------------------------------------------------------
----------------------------------------------------------??
????????????????????????????????????????????????????????????
????????????????????????????????????????????????????????????
????????????????????????????????????????????????????????????
????????????????????????????????????????????????????????????
????????????????????????????????????????????????????????????
?????????????????????????????????????????????????-----------
-------------------------------MSQT-----------------TESPMKKI
SLEKIVLNMGLGKSGEVVNIAKTALEQI-SGK-KPSTRNAK--E--AHRDWGVRKGEAIG
VAVTIRGE-DA-IALFKRLLESKGNIVKGKSFDNFGNFSFGINEHIDIPGVKYDPQVGIL
GLGISITLTRP-GYGVRARSKHKAKVGKAHIIKSKEAQDYIAKEFGATV-A---------
---
>GCA_009691355 
---------MK----TNLQ-TRTLI-------------------------SELQKAG--K
T---------VPLWKR------------------------V----------AE-ELESST
RRMV------------AV-NISKLDTV----------------VQ---------EGEIAL
VP----------GKVL----SLGEASKKM-TVAA---FSFSEAARAKISV-KG--EAI-S
ITELLKK------------------------NPQGKKVRLIK------------------
----------------------------------------------------------MI
E--------------------RKFVGEKMREFLV----------------NEYLHKEL-G
AGKYSSFEIK------RTPLGERIVIYTARPGLIVGKGGENIKELTKVLKSKFKMENPQI
EVA-EIENANLDAQTM----------AEQIVTTLERFGPKRFKSVGYKTLQRIIDAGAMG
AEIAIGGRGL------------PG-------------ARAKTWRFY--------------
----AGYLKKSGDVSMSFVMYGESTANLKSGSIG--------------------------
----------VKVRIL---------------PPNT----------ILPDKL---------
------------------------T-L------------I-DQTAMT--VQVEEVKLED-
------------------------------------------------------------
--------KKETTK-----------DETPVA-----------------------------
------------------------------------------------------EDKKIK
------------------------------------------------------------
-------------KKAAVKK----------------------------------------
-----KVAKKKEEV----------------------------------------------
---------------------------------KEN------EDQE--------------
----------------------------------------------MKSAVIGMDGKKGK
DVSLPIQFSE-DFRPDLIKKAVLAQQSHSIQPTGTSPLAGLRQSSFITKRRK-H---YKT
TYGRGQSRTPRKILSRKGMNFHYVGAVAPNTVGGRVSHPPK-----ASKIWDLKMNVQER
RKAIRSAIAATMNPELVKRRGHTAE--S------FVVEQKIEDLKKAKDVYEFL---AKA
GLEKELKRIAE--KKIRAGIGKTRGRPYRKKKGPLFV-V-S-KKCA--------------
-----LLTAARNLQGIEVCIVKNLNAELLAPGTNAGRLTVWSDKA---LDVMDKEKLFFA
S--------------------------------VKKESKK--------------------
-----------------------------------------???????????????????
????????????????????????????????????????????????????????????
????????????????????????????????????????????????????????????
????????????????????????????????????????????????????????????
????????????????????????????????????????????????????????????
????????????????????????????????????????????????????????????
????????????????????????????????????????????????????????????
???????????????------------------MKAL-TGHKVRALPVGAEIPTCDNSGA
KVVKIISVKG--HKTVRRRIASGGVGDLIKASVIKGKPEMRKQ---VVSAIIVRQKKEYK
RANGTRIKFEDNAVIVLKDEK-GTPKGTIFKGAIAKEAAE-RWPGISKVSSIVV-MKTKA
-------------------------KKNVG---MG-LIV-PSKN-----------C----
-T----DKHCPF------------------HGDLKLHGRVFEGKVINKNLHKTVNVEWER
ISYLSKFERYSKSRSRVKAHNPDCIG--AEVGDHAMIVETRPISKTKKFVVVKV------
----------NK------------------------------------------------
------------------------------------------------------------
------------------------------------------------------------
------------------------------------------------------------
------------MARKEFTYRGKTVD--------------------EIKALDVKEFAKLV
PARQRRTLEHGF------NEMQKRLLLKIKKAKEG-----KYK--KPIKTH-CRDMI---
------VIPEM----------------------------LGLHIHVHMG--------KSY
V-----------QIEIFPDMLGHY----------------------------LGE-----
----------FTLTR-NRVAHSA-------------------------------------
-------------PGIGA-TK-------------------------------SSSAASVK
------------------------------------------------------------
------------------------------------------------------------
------------MQRARIKLSSNNIDKMNEIIGSIKDIVEKTKVKISGPIPLPTKKLKIT
TRKSPDGEGK-------ASWDNFEMRVHKRLIDL-GVDERSLRLIMRVHIPENVNISIEL
LD----------------------------------------------------------
-MKI--EWSKN-----WNASKRPNKQRKFRFN-APLHVQHSF-LGAHLSPELRKKY----
---------------------TLR-SLPLRKGDKVKILRG--QYK--KKTGKVTRILMKT
QKVYIEGIETLKKDGS-KAFVP----------LQPSNVMIIEMELT--------------
---------DKY-RK-----------------------------------GIVERKSP--
------------------------------------------------------------
--------KEKK------------------------------------------------
---------------------------------MGERKFKCYRKV---------------
-K-RAYTRKSRFK---VKGYIKAV-PTNKLVKFNFGDN----KRTFPH-KVYLVSKEKI-
-QVRHNALESARTSVVRRL-TKALG-R-DYHMQVRSYPHHVLRENKMIT-GAGADRMQTG
MQRSFGRAMGLAAQLKV-GTPIFCVYC---N-KEGIPSARKALLSANPKL--PGRSAV--
---------------------E-----VD---TK--------------------------
------------------------------------------------------------
-----------------------------M-AMN-DTLAMALSTILNAEKVGKPTCIVHP
ISKTAKAVLEIMKAHHFIGEFTAVEDGK-GGFIEITL----------------------I
GGVNKCGAIKPRFAAKVNEYGKFEK--------------------RFLPSKDFGFLIVST
PKGIMIQNEAKEKNLGGKLIAFVY-----------------------------------M
IEARRL------------RKEITIPTGVNVEV-AE-----FITVT--NKNFHVKKKLT-Y
P-T----LIITK-NENK-IIIE---PK-VYT---KREKKIINTFKSHLLNMIKGVQEP-Y
EYRVKICASHFPMTVTME---GKK--LI-VKNFLGEKVPRKADIL--ENADVKIEGD---
----LITITSPDKETAGQIAANFEQSTRITN---RDRRV----------FQDGLWITKKS
-RD---------------------------------------------------------
---------------------------MGHKHHPRRGSLQFWPHARSSKHAPRIRSK-V-
E-SR-----DKKILGFLGYKVGMTHLLIKETNTNSHRK--NMDIFTPVTVIECPPLKVYS
IRYYAQQ--EDGELR---LVSEVFSKKVDKE-----L-----TRKI--------------
----RPS---K-----------KE-----------------------NVAPA--------
-------HFDALKVTVYTQP-----KLTGIGKKKPDMVEFSVGGKDLQ---EKSAFAQSL
LDK-EIKISDVFKETQFVDAHAVTKGKGFSGVVKKFGVKPLQH--KAEKARRK--VGTL-
GSWH-PNKVL-YSVAQCGKWGYHLRTEYNKMTLKIGS---NPK--DINPKGGFVRYGFVK
NDYLLVKGSIAGPNKRPIAFSDAIR---I----KKK-AVSG-PIGYVSVESKQR------
------------------------------------------------------------
------MENKQ----------------------------------------------HIA
T-----------------------------------------------------------
-----------AKGENLG-LSRKFSIEVATFI--RGKSLADAKKKMQDVMTLKVAVPFRK
YHM-DLGHKP-----G----PMGP-GRFPTKVAKEMLRLLNSAEMNALNKGL-DIENLYV
ARVVANKGNTQMKP------------GR--YRGRRAKR-THIEI----------------
---------TLAEKEKK--------------------------KTEKK------------
---------------------ETAKTS-----P---------------------------
-------------------------------------------------KEKK-------
------------------TK----------------------------------------
---------------------MGKNLITQR-------------RGRGTSTYRAPSHRYY-
GEIKYR-A-YDDVERNAVVYGT----VKDLIDCPGHMAPLAEIQYDTKEV-ILISAPLNI
KVGDIVASGA-------------SAP---VQNGNVLPLKNIPEGTAIYNLECRPGDGGKL
VRTAGVCARVVGR-VG--E-GIIVKLPSKKQKTFLGECRATIGTIAGDGRTEKPFLKAGK
RMHAMRARNKLYPQTSGVAMNAVDHPFG-SGRGRHA---G-K----PKAPPRWAPAGRNV
GLIRAKRTG-------RKR-----------------------------------------
-------------------------------MN----------------------VMKQI
SIEKVTLNIGTGKPGQELEKGKILLQKI-SGL-KPSETRTQ--K--RIPTWGLRPNLVIG
CKTTLRGA-KA-REILLTLLQAKDNKLPIRTFDTHGNFSFGIKEYLDIPTLNYIPEVGII
GLEVAVSLQRK-GFRIKRRGLEKRKIPQRHAISKAEAIEFARKDLKLTV-FDSREEAE--
---
>GCA_007131205 
-----MA-YNKR--KKNSR-QRGSW--THGWGSKKKHR-GAGHRGGRGA-AGSGKKGDAK
K---------PRYWKE---------------KY-----F----G-------KT-GFT---
-SLK--KI--NSKE-KPI-SLSMIRD----QLDKWVA-QGLA-VK---------DNDSFK
ID--LSGMG--YTKLL----GTGKINSKL-SITV---PHASGKAKEKVEAAKG--TI---
-----------------------------SIS----------------------------
----------------------------------------------------------MI
E--------------------RKFVAQNIRELEI----------------KEYLYKEL-G
KVGLSNVKLQ------KTPLGEKILVSASRPGLVVGKGGANIARLTKELKEKFSLENPQI
EIE-EVTDPRGNAAIT----------AEVIANSLERYGPVRFKGIGHKALSTIMDSGAHG
VEILISGK-I------------PS-------------SRAKTWRFY--------------
----QGYLKKCGDISIVGVDKSKQIAKLKSGVVG--------------------------
----------IQVNVM---------------PGET----------KLPDKI---------
------------------------T-F------------K--------------------
----------------------------TE------------------------------
----------EQLK-----------QEET-AK----------------------------
---------------------------EEAKE---------------------KEEKKPA
------------------------------------------------------------
--------------KKAVKKKAV-------------------------------------
-----KKAAKK------KAVKKK-------------------------------------
--------------------------------AVKK------AAKSG-------------
DKK-----------------------------------------MNMKLKLMNKEAKESG
NIDLPLQFKE-PVRKDIIKRAVITLQLNNRQPYGASPEAGKRASAFLSKRRR-K---YRG
TYGIGQSRTPRKVLSRRGTQIYYMGAFAPQTVGGRRAHPPK-----ASKSWEKKVNEKEN
RKAIRSALAATVNAELVKKRGHKAP--K---EYPFIITDEFEKITKTKDLVKAL---EAI
GFKEELERGNT--TKIRAGKGKARGRKHVTKKTMLFV-V-S-QECD--------------
-----LEKAARNLPGADIAVINNVNAELLAPGAEPGRLTLYTESA---IKKLGEENLFTS
TKKKAVKKKE--KPA--------------EEKPAKK--KTTKKKAAKK------------
KTVKKTVKKETEKAKAE----------------------------MKQKTT---YTVRHR
RRREGRTNYKKRLELL-KGRQDRLVIRKTNKHIIMQLVRYSPDGDQVLLTANSKEL-EKK
GW----KHSLKSIPAAYLTGLIAGKKAKEK-KAASAILDIGLYSPLKGSRIYAALKGAID
SGLKIPA--GKEIFPG------EKRLKGEHIASYLE------------------------
KHKSITQDYEKIKSEL------------LK------------------------------
------------------------------------------------------------
------------------------------------------------------------
---------------------------------MKSI-SAKIPKSLPHGALVDTCDNSGA
KVLKIFGVKG--HKTVKGQMPSARIGDMVKASVVKGRPDMRKT---VVLAVIVRQKKEYM
RPDGTRVKFEDNSAVVVKDDK-GNPKGTILKGPVAKEACE-RWPGIAKISSMIV------
-----------------------MAETQ--------------------------------
---------------------------------LRTRGRKFTGIVTSDKMSKTVTVAWER
RKYIPKYERYEKRRSKVKAHNPESIN--AETGDLVEIEETRPISKTKNFVVTKI------
----------IK---------------------------------------------KKT
E-----------------------------------------------------------
------------------------------------------------------------
------------------------------------------------------------
------------MAKKVFTYKGKTLE--------------------ELQKLSMKELAALM
PSRQRRKITRGF------SDEEKAFVEKLKKKNN-------------VKTQ-LRDML---
------VLPGM----------------------------VGKTIRVHTG--------KTY
E-----------AITIPQEAIGYY----------------------------LGE-----
----------LVLTR-KRVAHTS-------------------------------------
-------------PGVGA-TK-------------------------------SSSNVSVK
------------------------------------------------------------
------------------------------------------------------------
------------MQRARVKLASTDINKINATCDYIRDIAEKTGVVLRGPIPLPTKKLRIT
TRKSPCGDGT-------ATWDRFEMRVHKRLIDV-GLDERALRLIMRVPIPEGLNIEIEM
IDA---------------------------------------------------------
-MKS--EFSKT-----WKSSTQPRKQRKYLKN-APLHTKSKF-LNTNLSKTLREKH----
---------------------GKR-SVRLRTGDKVRILRG--SSK--GKEGKVESINLKE
TKVYVTGIEKPKKDGS-KIKVA----------LKPSNLQIVELKLD--------------
---------DQK-RKQ----------------------------------KLLVKD-K--
------------------------------------------------------------
--------EDKKNG----------------------------------------------
--------------------------------MAKLMRAVAWRRL---------------
-E-RPYTRRSKYR---EKSYVRTV-PNNRIVRYIMGNQ----KKEYAY-RVLLNSKADI-
-QIRHNALESARLTANKLL-EGK-APS-DYLFKLRVYPHHILRNNPLAA-GAGADRMSTG
MAHSFGKPVGIAAQVRK-GQPVLEVNV---N-KERLSIAKQALDRARKKM--PCGFSI--
---------------------K-----IEEIKAKAQAAN---------------------
------------------------------------------------------------
-----------------------------M-SLN-DPLANVLSHIYNYEKLGKKELITNN
NSKVIKEVLRIMQEEGFIGSYEEIDQGKGGKALKVHL----------------------I
GSLNKCGAVKPRFRVKLRDYEKYEK--------------------RYLPAMDFGVLIVST
NKGIKTNTQAKKESLGGSLISYAY------------------------------------
-----M------------EDNITAPENCTVTQEKD-----FVVVK--GPKGELKRKLT-D
K-K----VEIKQ-EGQD-VLLV---YP-EDT---KRAKRLMNTNKAHIKNMLIGVTEG-F
TYKLKICSGHFPMTVNLK---NDV--LE-VKNFIGEKVPRTLKIS--SEAKVSIAGD---
----DITVEATSKEAAGQVAASIEKLTFRPG---FDKRI----------FQDGIYITEKA
GKKIVH------------------------------------------------------
---------------------------MPKKGRPRFGSMGVWPRKKAKRPYARIRSA-P-
S-SK-----EAKPLAFPAYKAGMTHIIVRSKDNTPKKA--DINVSMPVTILECPPIRIAG
VRLYKKK--GTG-IV---VDKQLNFKA-EKH-----L-----ARKT--------------
----LQP---KDK-----EK-YAK-----------------------PEDLDKLN-----
---PD--DYEDITIQIYTNP-----KLIGL-KKTPELFEVKLGGNN-K---EKIEYIKNH
YDK-NILVTDLFKEGQVIDTHAITKGYGTQGPVRRFGIGLKNH--KSEKGRRK--PGTL-
GGWIAQAHYM-YRVAYAGQTGYHQRVQYNNPLIKISD---KPE--EINPKGGFVRYGEIK
TSYVLVKGSIPGPKKRMITLSQPVRPPEK-Q-KKV--FTSG-SIRHISLESKQGR-----
------------------------------------------------------------
-----MAK-YAFQ---------------------------------------GF-KENMA
K-----------------------------------------------------------
-----------ASGLDLG-ISTKASIEIANHL--RGKTTEEAKKLLNKTLKMEQPIPFKR
FTD-GVGHKK-----L----ISGP-GRYPQKASKEFLKLIEQAEANAQVKGL-AS-DLKI
IHLAAHKASSQFKA------------GR--QRRRMFKR-THLEIVV-------EELE---
-----EKARKKAKKAPAKKEA---------------------PKAEAEEAKPKQETP---
--------KAEPKKQEAPKKEEAPK---------AEAK------PKKADGKKE-------
----EKAEAKPKPKKKAA-PKKQDTPPA--KPEAKKEEAKP--------KKAD-GKKEES
------------------SNKKPEE------------------------------TK---
---------------------MGKNLIQQR-------------RGKGGQRFRAPDFRYK-
GDIKM-----LRKE-----SYT----VKNLVRCPGHTAPLIEAEYNDKTK-SLLVAPEGV
AVGDTYNIG--------------GNE---VRAGNILSLKDIPEGTSIFCIEAKPGDGGKF
VRSSGGSAKLVSK-TE--K-AVKVLLPSKKQKEFHPECKAMIGIIAGSGRTEKPLLKAGK
KHYLMKSRNKFYPIVSGTAMNAVAHPFG-NKRTLRK---S-K----NKPVSRNAPPGRKV
GSIAARRTG-------RKK-----------------------------------------
----------------------------MIKM-----------------------KMKEI
KVDKVTLNIGAGKDQRLLDKGVKLIKNL-TGK-DPVKTVTQ--K--RIQGWGLRPGLPIG
AKLTLRGK-EA-DEMIKRVLYAKENNLEESHFDNHGNISFGLPEYVDIKDAKYDTEIGMM
GLQVSITLTRP-GFRIKHRKIRNTHIPSRHQIKKEEAMSFMKEKYSAVI--GEE------
---
>GCA_019429385 
-----MK-KNV---SK----FRGSR--TCGGGTSKNRR-GGGSRGGRGN-AGGCKHHFVR
NYL-----NGL---------------------------A-Y--G-------KH-GFKRPQ
KMLI--YT--PI-----V-NVGELDE----LAEQLVL-DGQA-QK---------EGDMYH
IN--LAELD--IDKVL----GGGMVTKSI-VLTV---SQCSERARSKLEEAGG--SVV--
EYISSK----------------------MEQLPEPKE---PLEL---------ADE----
---------------------------------------------------------MGV
E--------------------RKFVQDGLTKAMI----------------NEYFTKQL-E
RAGYGGMIMN------RTPMGTQITLLAEKPGMVIGKGGKTIQRLTRDMSYLFNVDNPQI
EVQ-EVKVPELNAQMM----------ANRLANALER--GWYFRKAGHNMLSRIMESGALG
CQIIISGK-L------------TG-------------PRSRISKMV--------------
----DGYIKHAGKPAEELVDTGYAMAVKKLGAIG--------------------------
----------CCVRIV---------------PPGT----------VLPGKFHMLKETAPV
APEIAGPE------AK-KSI---KE-V-------------VEKAPDKK-KAEMTNL----
------------------------------------------------------------
----------RQVG-----------SIWEHRHDDMDW-----------------------
--------------------HPMSRPHDAPAT----------------------------
--AKPEKVGEAKSSKGTSVGDE--IPAKP----------LAGT-----------------
------------VAQPESEKLVSEQTRMNND-----------------------------
----VEEHKHEGY-------------------------DYWHPS----------------
--------------------------------KRVH------KADGD-------------
--------DE-----------------------------------MSKAKIMDLTGAQKG
EIELPEVFDE-IYRPDLIKRAVLAAQANRLQAYGPTPYAGMQTSADNAGPGR--------
----GSARVPR-IQN------GNRVARISQARGGRKAHPPK-----VEKDYSEKINKKER
LKAINSAIAATGNVELTKQRGHRFD--A---ELPIVAVDEFQDVQTTKDVVGFM---ETI
NVFQDVMRAKNG-KHIRAGGGKRRGRKYKRPKSLLIV-V-G-QDNG--------------
-----IVRAARNLPGVDVVMVNKLNAELLAPGTHAGRLAIWTESA---IRALGGVA----
------------------------------------------------------------
---------------------------------------------MATGPR---YKVAFR
RRREGRTDYHQRLKLL-VSKQARVVARRSLKHMKLQLVVPKPEGDRTLVHADSTEL-GSY
GY----TGPTGNTPSAYLTGLLFGYKAQKA-GYENAVLDMGLQVSSKGSRIYAALKGIVD
SGLDVPH--NPEIFPG------EPRIRGEEIKEYT-------------------------
-GIDIPAMFDETLAKI------------KNEFGED-------------------------
------------------------------------------------------------
------------------------------------------------------------
---------------------------------MRGM-KANIPRALNAGARLDCVDNTGA
RQVEIISVKR--YRGVKNRHPKGGIGDMLVVSVKKGTPEMRKQ---IMKAVVVRQKKEFR
RPDGLRVSFEDNAVVITDDE--GIPKGTEIKGPVAREAAE-RFTKIASVASIIV------
------------------------MTRNIG---LD-VDA-PSEE-----------C----
-I----DINCPF------------------HGTLSVRGQVFTGSVVASKMDKTVVVKRVF
EKLIPKYERLEKRQSKIHAHNPPCID--AKEGDEVKIAECRPLSKTKTFVVIEV------
----------TK------------------------------------------------
------------------------------------------------------------
------------------MAKKTST-----------------------------------
------------------------------------------------------------
---------KLPKRKGEYTYRGKTVD--------------------ELKTLSTEEFSQLI
PARQRRTIKRGL------SDEHKKIMQKIKEGETD------------IRTH-RRDMI---
------ILPEM----------------------------VGRNLEIYNG--------KSF
E-----------KIEVIPEMMGHY----------------------------FGE-----
----------YSMTR-KRVSHGS-------------------------------------
-------------AGVGA-TK-------------------------------SSKFVPLK
------------------------------------------------------------
----------------------------------------------------------M-
------------AQKARIRLTGTIPSTLDNVCEQVKSIAIKTGVNISGPIPMPTKKLMVP
TLKSPDGEGT-------STWDHWEMRVHKRLIDL-DADERALRQLMRIQVPKDISIEIVL
TN----------------------------------------------------------
-----------------MKSTQPRKQRKARYN-ATLHQRQKL-LSASLSHELRAKY----
---------------------NRR-NLPVREGDTVMVMRG--DHT--GTEGKVELVNLKH
TTIVVEGVSVPKADGT-EVPRP----------VHPSNVMITKLNLS--------------
---------DEM-RE-----------------------------------LTLSRGGE--
-----EQ-----------------------------------------------------
------------------------------------------------------------
-------------------------------MAG-KRPAKTFRNYN--------------
SR-RSYTQ---------RKYMGGV-PGNKIVHYDMGNL----KAEFPV-KLSLVADESC-
-QLRDGALEAGRITANRLL-VKMVGVQ-NFHMKLRVHPFQVIRENKQAT-GAGADRVSQG
MRQAFGKAVGLSAKVGK-GQKIFTIST---T-KEGFLTAKDALRRCGMKL--STPVKI--
---------------------V-----VDEGQKLVD------------------------
------------------------------------------------------------
-----------------------------M-VLL-DPLADALSTMKNAESTGKSHCIIHP
ASKLIGNVLKVMQDMGYVGQYEFIDDGM-AGMIKVEL----------------------I
GKINKCGVIKPRSAVGYRDFEKWEK--------------------RYLPASNFGALILTT
PNGVQSQHDARAQTVGGQLLAYVY------------------------------------
-MAKEI------------KRAVEIPGEVKVVMEGS-----MCTVT--GPKGTISRSLW-Y
P-G----IIIEL-VDNQ-ITVD---SP-NPR---KKQQAMIGTISSHINNMVRGVTVG-F
SYTMKMVYSHFPIQLKVE---GGA--LN-IGNFLGEKKPRKARIM--GETKVDVKGD---
----EVVVTGINIEDVGQTAANIQQATKIKR---FDPRV----------FQDGIYVVEKA
RA----------------------------------------------------------
---------------------------MANVHRPRRGSLSFSPRKRAKSQVPTIRSW-S-
I-SDD----EPKMGGFAGYKVGMSHVIMMDDKPKSLTE--GMEISVPVTVLEVPAMRIAA
IRAYGKKG-PYG-VK---ILGEALSNDLDPT-----L-----DRKM--------------
----VRP---KKA------KPDKA-----------------------LASMEKL------
---VEEGAVENIHVITYTLPS----QISGVPKKKPDVMENRIVGGNVA---ARLEYAKSI
LGK-SITVSDVFNSGDIVDTSAITTGKGTQGPVKRWHINLMKS--KHSRQGSLRQVGTL-
GPWN-PSRVS-WRVPQLGQTGYHQRTEYNKRILKIGG---NGE--EVTPAGGFLNYGEVN
GEYLLIKGSVPGPKKRLIRLRPAIR---S-E-IKN--VGAP-QISHISVESKQG------
------------------------------------------------------------
----MSRIQYSVQ----------------------------------------ADPETTS
T-----------------------------------------------------------
-----------AMGHELH-ISPRHSREICRAI--KGMKSERAKQYLKEVAALKTAVPFKR
HND-SMGHRR-----G----PMAA-GRYPQKAAKEFIKILVNAEANAEYKGL-DPQHMKI
SHISTKQGRVIHGYMA-------RARGS--SSPKNTET-VNIEVVL-------QEVQ---
------------------------------------------------------------
------------------------------------------------------------
------------------------------------------------------------
------------------------------------------------------------
---------------------MGKRIISQN-------------RGRGSPTYRAPSHKFK-
AELKH-----IKVDKDQTVTGD----VIEILHDTARSAPIARVKLDNGEE-RLILVPEGI
SVGQQISCGI-------------SAE---VKPGNTLPLGEIPEGVLVCNIENRPGDGGQF
ARSSGVYAVLVAH-DV--G-KSVVQLPSGVMKWLSPLCKATIGVVAGGGRTDKPFVKAGK
KYHKLKTRATKYPRVRGVAMNAINHPFG-GGGWQHP---G-R----PTTVSRRTPPGRKV
GSIAARRTG-------KR-------------------------------MC--------S
LLELINQNSIWEVL-------------SVSESN----------------------VMRTP
RVDKLTVHIGVGESGDNLNKAEDILNTI-AHQ-QGVRTMAK--R--TFLAFHIKKHEPIG
CKVTLRGE-LA-ESFLRTSLGIIENQLKESQFDKTGNFSFGIEEHTDFPEMKYDPNIGIY
GMDVTVSLVRP-GYRVSRRRIQKQKVPNRHKLTKQDAIAYVKDAYGVEV-LA--------
---
>GCA_003352285 
------M-ATRL--RKTRK-FRGSR--NHGWGQVGQHR-ASGHKGGLGV-SGQLKHHYSG
MLK-----TDPD--------------------------H-F--G-------HD-STVPPH
PTIT------RKW----A-SVRDLDD----LFTRY-G------KQ---------EGEKKV
ID--LQGNG--FDKLL----GGGKITSAY-TVKI---NRFTASAEEKVKQAGG--EVL--
ADNG--------------------------------------------------------
---------------------------------------------------------MSA
V--------------------KNVIKDNYNMMLL----------------KDYLREQI-K
EAGFSHAEIS------KTPTGTRVSLHVTRPGIVIGRKGVGIRELTEKLASDFELKNPQI
SVV-EIDKPELSPSVM----------CNRMAAHLER--GTAFRRATMWTLQQIMNNGAMG
VQITISGK-L------------RG-------------DRSAFEKHT--------------
----AGILPRAGHHADVIVAEDIAHVKTAMGLIG--------------------------
----------IRIRIAR--------------------------KEKFVPEF---------
------------------------E-L------------KTSKAKK--------------
------------------------------------------------------------
----------HQVK-----------DELTGKM----------------------------
----------------------------------------------------RDET----
-AAEK-------------------------------------------K-----------
--------ARTESEQIAMEEEKIKEMEL--------------------------------
----LDDEEENLK-----------------------------------------------
------------------------------------------------------------
----------------------------------------------MKVKALSITGSADG
DVELPQVFET-PIRKDLIHKAYVNLDTHHYQPKGTHPTAGMDVVARSNDP----------
PTGHGSARIAR-MRG-GGGGRQGEAGGVASVRGGRQAHPPN-----VERVIYKKVNRKEN
KLALCSAIAATASKELIQKRGHKIE--GI-ESFPMVVSNEIENISKTKDLLKVL---DSL
KLTQDVERLSK--RKSRTGKSALRGRGKKIGKSILFV-T-K-SADK--------------
-----IAQACGSIPGVEVRTANQLSVLDLAPGSDPIRLTVYSKNA---IEEISKIKSTHM
EIMVKVK-----------------------------------------------------
----------------------------------------------------MAYSQILR
RLREEKTNYRKRKTML-MGKRPFITVQITNENTQVQIHTPEMTGDKVIASAHSHYL-LKK
GW----KGSRKNIPAAYLTGYLAGKKAVGK-GSKSAILYTGTR--RYTQRMAAVLKGVVD
AGLEIPA--DPESFPP------EERITGQHLTV------KNDV----NQFKS--------
----------QIDSEVK-------------------------------------------
------------------------------------------------------------
------------------------------------------------------------
----------------MSQGRSR--GKAKG---VAEF-RPYVTRALPVGAQIICADNSGA
KILEIVMVQK--TKTRVSRLPAAAVGDFVNVVVKKGPAELRKQ---IYGAVIIRQKYPIR
RLNGVRVAFEDNAAALMTPE--GEMKGTDIKGPVAAEASE-KWPRLANLASMVV------
------------------------MTRNIG---LP-VKT-PEKE-----------P----
-EA--WDKKNPF------------------NGTLAIRGKLFEGTVVKANAKNTVVIEKES
PIYFSKFKRYARGKSSIHAHVPSNLD--VKQGDRVLAAECRPLSKSVAFVVVEV------
----------KE------------------------------------------------
------------------------------------------------------------
------------------------------------------------------------
------------------------------------------------------------
-------------MVKKFEYRGMPLT--------------------ELEGLSLENLFKLF
NSRQRRSLTRGI------TDGKRKLIEEIKAAKA-----GKSK--NAIKTH-VRDLI---
------VLPYM----------------------------VGVTVNVFSG--------KEF
R-----------PVTIIPEMIGHY----------------------------LGE-----
----------YVITN-KRVTHGA-------------------------------------
-------------PGVGA-SR-------------------------------SSLYVPLK
------------------------------------------------------------
----------------------------------------------------------M-
------------TQSARIKLTSTSLPKLDGVCGEIMGIGKKTGVRVKGPTPLPVKRLHVA
TRKSPCGNGT-------ETYEKWEMRMHRRIIDI-NADDKAIRQLMRLKIPDDVYIELSL
T-----------------------------------------------------------
-------------------MKPTKMRNNQIYR-ASLTTRSNQ-LGSTLSKELRKKY----
---------------------GKR-SVRIIEGDAVKVIRG--EYK--DVDGKVASVSVEQ
NSVAIEGIKKEKGQGD-KFDVL----------IHTSNLMITSLNTS--------------
---------DSW-RM-----------------------------------SKLEGKKPQN
VKKEMPKEVKEEAKKPEP---------KKEAPKE-----------------------KKT
DIEKKPTKKESKPAKKKEKSE---------------------------------------
------------------------------------MHGANYRKS---------------
-NGQPYAR---------KKYIKGK-PQIKIAKFQTG-K----MGDYDF-CVQLLVNEKI-
-QIRHMAIESTRLAANKTI-EQVTGET-GYYSRLRVYPHVLLRENKMIA-TAGADRLQEG
MRRAFGKAVSLAARVKQ-GQVIYEAHV---K-KEHLEHTKKALKSACVKL--PGTPTI--
---------------------K-----VIPLK----------------------------
------------------------------------------------------------
-----------------------------M-PAT-NILANLFVTIYNTEARRKNECLVYP
TSKLGINVLKVLQKDGYIGEFEHIDDKR-GGKFKISL----------------------L
AKITKCGAISPRFKVKKDEYAAWEQ--------------------QYLPSYDRGMLLVTT
NQGVMSHHEAASKDLGGFLIGYVY------------------------------------
MSTKQL---------EKFATSVKVPEGVKVSLDKH-----MLLVQ--GPLGKTYKNFK--
----KIPVDIKV-EGNN-VSLK---AL-DTR---KKDYAILNTSRSIIKRLCEGVVSG-Y
TIKMKVVFAHFPITVKTK---DDK--VL-IENFQGERSARVCQII--GKTKVNPKGE---
----DVIITGHVLTEVTQTAANIEQATKVKG---KDHRV----------FLDGIYIFEKT
SGIEK-------------------------------------------------------
------------------MG-------HRKNSQPRRGSLAYLPRGRAKSFEARIRTW-P-
D-VNSE---EPKLLAHVGFKAGCIQVVSIDDREKTPNH--GKQLVSLGTVLVTPPITVLG
IRGYSNS--TTG-LH---AEFDVYSEDIPKD-----I-----AKHI-------------S
L---------KNK--------EGA-----------------------LEKAEKM------
---LG--RIKEIFALVAVSP-----NVIGIEQKKPYIFEAAIKGGDIQ---KQFNYVKEL
LGK-EVKIDQVFELGGSVDVAAITKGKGWQGVIQRYGAKKKQH--KSRKTVRE--LGSL-
GPIS-PQNVM-YTVPRAGQMGLHQRVEYDKRILIMNN--TDDKKLEINPEGGYKHFGLVK
GDYIVLKGSVPGTYKRMVKLRSQVR-----N-VPPK-ITKP-NILEIVV-----------
------------------------------------------------------------
----MGRFDYAFQ---------------------------------------NYDTTKHV
R-----------------------------------------------------------
-----------ASLREKQ-ISHKHAREVSKQI--KGMTIEKARDYLTSVINKERAVPFRR
YKT-NVGHRS-----D---PGVMA-GRYPQKTALEFIKMLDNLESNAEYKGM-DLDRLKI
VNATSHKGILIKRFTP-------RAMGR--ATPKNNVL-THVELVA-------QEV----
------------------------------------------------------------
------------------------------------------------------------
------------------------------------------------------------
------------------------------------------------------------
---------------------MGKRPLVRR-------------RGRGGMQFRATVTGKV-
ARSKY-----PSFTLSEQHEGK----VIDLVHERGRDAPLAKIRFEDGSV-SFVPAVLGT
KVGDTLEFGL-------------KSK---IQDGNVISIQNIPDGTIVCNLEKQFGDGGSI
VKSAGTNATIFSH-NE--E-GVTVKLPSGKFATFNPKNRAMIGTLSGGGTSERPFMSAGR
KWRNFRSRGRKYPIVRGVAQAAYVHPHG-GGRHQHV---G-Q----SSTVSRDAPPGAKV
GSIAARKTG---------RARIKERK----------------------------------
-------------------------------MSQT------------------ENIMKKI
SLDKVVLNMGVGKSGDAIDVAKKALDQI-SGK-KSCARDAK--E--TQRDFGVRKGEPIG
VAVTVRGK-DA-EELLKRLLQAKGNQIKGRSFDDFGNFSFGILEHIDIPGIKYDPNIGIL
GLDVAVNLTRP-GYNIRKRSKHKASVGKTHRISEDEAKEFMENQFGAVI-V---------
---
>GCA_003694525 
---------MKRTGPTNPE-TKALI-------------------------GALRKESASS
A-----------LWKR------------------------I----------AD-DLEKPS
RARR------------AV-NISRIARN----------------SK---------EKDTII
VP----------GKVL----GSGAIKHSI-TVAA---LSFSAGAKERIEAAKG--KAL-T
ISELLKQ------------------------KPKPQNVRIIG------------------
-----------------------------------------------HIGMVTQETYLFH
D---------------------------TIRMNLLYAKPDAT------QAEKEIKKIIPE
EAGISQVLFD--------PQRSRVIIEAEKPGLAIGKQGSLLKEIREKV-----LWVPIV
RRT-----PALRSQIIENIRTVIYENSDYRRKLLDKIGHRIYDGWLREKKNEWVRVTHLG
AARQVGRSCILLQTP-------ESRI--LLDCGINVAG-EGSDMYPILDAPEFNIQQLDA
IVLSHAHLDHSGFIP----------YLYKMGYRGPVYCTEPTRDVAALLMLDTVKIAKSE
NKEPLYDIEDVRQFVLHCITLNWEEVSDI--TPDVRL-TLYNAGHILGSSM---------
----------AHLHIG-NGLH---N-LLYTGDLKYGRTPLFDPAHTVF-PRLETVIMEG-
-----------------------TYGGRQDI-----------------------------
------GLPAREADELLCNYI----KETIKRGGKVLMPVLGSGKAQDIMVMIEQMVRRGE
LEEIPVYIDGMVWDITAIHTAYPEFLNTHLRKAIFHKDQNPFLHPMFKRVGSAKERKQVI
ENTGPAVI----------MATSGMLVGGPSV------EYLQNLADNPKN----SVI----
----FTCYLPEGTLGRRVFGGEPE---------------L--------------------
---IYKKDGRTQVTPIKLEVVKVA-V-----------SDHSDRKQLM-------------
---------------NFIFKCQP---------RPKKVIVQHGEASKVIDLASALHKQGRL
ETLAPRNLESIRIK-?????????????????????????????????????????????
????????????????????????????????????????????????????????????
????????????????????????????????????????????????????????????
????????????????????????????????????????????????????????????
????????????????????????????????????????????????????????????
????????????????????????????????????????????????????????????
????????????????????????????????????????????????????????????
????????????????????????????????????????????????????????????
????????????????????????????????????????????????????????????
????????????????????????????????????????????????????????????
????????????????????????????????????????????????????????????
????????????????????????????????????????????????????????????
????????????????????????????????????????????????????????????
????????????????????????????????????????????????????????????
????????????????????????????????????????????????????????????
????????????????????????????????????????????????????????????
????????????????????????????????????????????????????????????
????????????????????????????????????????????????????????????
????????????????????????????????????????????????????????????
????????????????????????????????????????????????????????????
????????????????????????????????????????????????????????????
????????????????????????????????????????????????????????????
????????????????????????????????????????????????????????????
????????????????????????????????????????????????????????????
????????????????????????????????????????????????????????????
????????????????????????????????????????????????????????????
????????????????????????????????????????????????????????????
????????????????????????????????????????????????????????????
????????????????????????????????????????????????????????????
????????????????????????????????????????????????????????????
????????????????????????????????????????????????????????????
????????????????????????????????????????????????????--------
------------MQKARIKLASIDIDKLNTTCNYIKDIAEKTGVEIRGPIPLPTKRLRLT
TRKSPVGRGT-------ETWERYEMRVHKRLIDL-GLDERALRLVMRIPVPEGLNIEIEM
IDV----MTENEHEKDQKAPEGVPTIAGARKVEEE----TPKAEEKEKKEEKPEVSTHIF
ALRT--TANREDQVMDFLVSNIKKKSLPVYSVIRPHGMRGYIFVEALDRQTAEQAAFNVP
YARGILPKEIQYSEIEHMLEQVKR-EMNIKKNDIVEIISG--PFK--REQAKVTRIDKSK
EEVVVELLGA-------AVPIP--------ITVKMDAVKVIRRESE--------------
-------------------------------------------------------DSP--
------------------------------------------------------------
--------NP--------------------------------------------------
--------------------------------MARLRKFCAYRRV---------------
-E-RPYTRFSKFK---KYSFIRAR-PGNRITRYTSGA-----QLDYPF-NVHLVAKSCV-
-QIRSQALESARLAANRAM-EKVLGKQ-GFFLQIRLYPHHVLRENPLAS-GAGADRLSTG
MKHSFGKPIGVAAQVRD-GQEMITIRT---G-KENVRLAKNALRAAAHKL--PLKCSV--
---------------------V-----VKEL------------------------ARA--
-------------------------------------------?????????????????
????????????????????????????????????????????????????????????
????????????????????????????????????????????????????????????
????????????????????????????????????????????????????????????
????????????????????????????????????????????????????????????
????????????????????????????????????????????????????????????
????????????????????????????????????????????????????????????
????????????????????????????????????????????????????????????
????????????????????????????????????????????????????????????
????????????????????????????????????????????????????????????
????????????????????????????????????????????????????????????
????????????????????????????????????????????????????????????
????????????????????????????????????????????????????????????
????????????????????????????????????????????????????????????
????????????????????????????????????????????????????????????
????????????????????????????????????????????????????????????
????????????????????????????????????????????????????????????
????????????????????????????????????????????????????????????
????????????????????????????????????????????????????????????
????????????????????????????????????????????????????????????
????????????????????????????????????????????????????????????
????????????????????????????????????????????????????????????
????????????????????????????????????????????????????????????
????????????????????????????????????????????????????????????
????????????????????????????????????????????????????????????
????????????????????????????????????????????????????????????
????????????????????????????????????????????????????????????
????????????????????????????????????????????????????????????
????????????????????????????????????????????????????????????
????????????????????????????????????????????????????????????
????????????????????????????????????????????????????????????
????????????????????????????????????????????????????????????
????????????????????????????????????????????????????????????
????????????????????????????????????????????????????????????
????????????????????????????????????????????????????????????
????????????????????????????????????????????????????????????
????????????????????????????????????????????????????????????
????????????????????????????????????????????????????????????
???
>Bin391_genes 
------M-RHTR--KKNSR-QKGSK--THGWGSMKKHR-GAGNRGGRGK-AGTGKRADTK
K---------PTIINLF-------------GNS-----Y-F--G-------KT-GFTSR-
-SMK--RV--VP-----I-NVSQLQV----MFE-----QGQV-KN---------D-----
VD--LKKIG--FNKLL----GAGQITAKL-TIKV---DVASPRAIEKVKKAGG--SVE--
V---------------------------LKTNTE--------------------------
----------------------------------------------------------MI
E--------------------RKFVAEKMRDFMV----------------RTYLSNFL-G
TGKYSSITIK------KTPLGEKVVVYTAKPGLIVGKKGETIKLLTKVLKSKFKMENPQI
EVS-EITNPGLDAQTM----------AEVIVTVLERFGPKRFKSTGYRTLQRIMDGGAVG
AEILISGRGL------------PG-------------SRAKSWRFY--------------
----AGYLKKSGDVAVSQVKYGKSIANLKSGTVG--------------------------
----------VKVRIS---------------PPDI----------QLPDKI---------
------------------------T-L------------K-EQKEMT--IDVEEIT----
------------------------------------------------------------
--------EKEEVK-----------EEKPK------------------------------
------------------------------------------------------------
------------------------------------------------------------
-------------AKKKVKK----------------------------------------
-----KTVKKK-------------------------------------------------
------------------------------------------------------------
-------------------------------------KIYKSGVSTMKVDVKGMDGKKVK
DANLPRQFTE-AFRPDLIKRAVLSIQSHKIQPYGAFTRAGLGYSSMVSKRRK-A---YKT
TYGSGNSRTPKKVLTKRGLHFYYQGATVPFTVGGRRAHPPK-----AEKIWDEKININER
RKAIRSAIAATMVPTLVKKRGHTTE--S------IVIDSKVEELKKTKEVFDVL---TKM
-MPEEMKRVEY--RKVRAGKGKGRGRKHRIKKGPLFV-V-S-NKCS--------------
-----LIKSAMNLQGVDICIVNELNAELLAPGCNAGRLTIWTEGA---LEKMEKEKMFYR
K--------------------------------VKKVEK---------------------
---------------------------------------------MRRT-----TFVKYR
RKKEGKTNYSKRLRML-KGERARLVVRKSLKYITAQLIKYENDGDKTLISVSSKEL-AKY
GW----KNYSRNIPAAYLVGLLIG---KRA-KVKDAVFDIGLNN-TNSTILFAVLSGAVD
AGMNIPH--SEDLYPK------KERIEGKHIS----------------------------
--EEFVKNFKVVKEKI------------ENEK----------------------------
------------------------------------------------------------
------------------------------------------------------------
---------------?????????????????????????????????????????????
????????????????????????????????????????????????????????????
????????????????????????????????????????????????????????????
????????????????????????????????????????????????????????????
????????????????????????????????????????????????????????????
????????????????????????????????????????????????????????????
????????????????????????????????????????????????????????????
??????????????????????????????????????----------------------
------------------------------------------------------------
------------------------------------------------------------
------------MVKKEFSYRGKSLK--------------------ELQEMDLKELAVLL
PARQRRTVLRGF------TDGQKRLLARIQKTKEG-----KTK--KPIKTH-CREMI---
------VLPSM----------------------------VDMTIHIHKG--------KNF
E-----------QVLIQPEMIGHY----------------------------LGE-----
----------LALSR-QRIAHSA-------------------------------------
-------------PGIGA-TK-------------------------------SSAAASVK
------------------------------------------------------------
------------------------------------------------------------
------------MPKVRIKLKSIKIEGLNKICDQIKEIASKAGIPISGPIPLPTKKMKIT
TRKSPCGDGT-------ATFDNYEMRMHSRVIDL-PADDRVLHAIMRLYVPRNITIKIEM
ID-----MEEETN--------------------------------------KEEMCNKIF
ALRT--TANREDQVVDFLSSNIEKKKLDVYAIVRPHGMRGYIFVEAKDRQIAEEAYYGIP
YAKGLLSKPVEYKEIEPMLEQVKV-QMNIQRNDIVEIISG--PFK--REKAKITRIDQQK
EEIIVELLET-------AVPIP--------ITLKMDAVKVIRRESE--------------
---------E---------------------------------------------GVE--
------------------------------------------------------------
--------ED--------------------------------------------------
--------------------------------MVGLRPFRCYRRI---------------
-K-RAYTRKSKYK---AKGFIKAV-PTSKIVKYNYGNT----KKEFPI-KMNLLSKQRM-
-QIRHNAIESARVMVVRKL-NKVLG-R-NYHLQIRIYPHHILRENKMIT-GAGADRMQTG
MQHAFGKAMGLAAQVKI-KQPIFTVHA---E-KEAIPHIKAALKACTFKL--PCRCSI--
---------------------V-----LL-------------------------------
------------------------------------------------------------
--------------------------------MN-DPLATTLSNIQNAEIVGKDICLAKP
MSKVIKKVLEIFKDNHYLGEVKEINDGK-GGIFEINL----------------------I
GQINKCGVIKPRFSVKLEGYEKFEK--------------------RFLPAKDCGLILVST
SQGIMTHIQAKEKRLGGKLLAFIY-----------------------------------M
IEVHRL------------RKEIAIPQGVEVNLDVD-----TLTVK--LDKNENKKKLF-Y
P-N----VRIEI-KEGK-IILE---PK-KFS---KREKKIINTFKSHILNMIQGVQEI-F
EYRVEICSSHFPMTVNID---NGM--IV-VKNFLGEKVPRKAKIV--EGVDAKIEGN---
----IIVLKASDKEMVGQTAANCEKATRITN---RDRRR----------FQDGLWITHKA
GKDM--------????????????????????????????????????????????????
????????????????????????????????????????????????????????????
????????????????????????????????????????????????????????????
????????????????????????????????????????????????????????????
????????????????????????????????????????????????????????????
????????????????????????????????????????????????????????????
????????????????????????????????????????????????????????????
????????????????????????????????????????????????????????????
????????????????????????????????????????????????????????????
???????????????????????????????????????????????????---------
----------------------------------------------------MTKKEHTS
S-----------------------------------------------------------
-----------VNASNLD-VSKKHAIEIGNFI--RGRNLDKAKRLMEEVIVKKTAVPFKI
FNM-DVGHKK-----G----KIAA-GRYPVKAATRILGLLNSAESNAEDKGL-DVDTLYV
AEFITNKGTGAMHQ------------GR--HRGRAMKR-THLKV----------------
------------------------------------------------------------
----------VLEEREVKKK---------------EENP---------------------
------------------------------------------------------------
-------------------KEAKKK-----------------------------------
---------------------MGKRLITQR-------------RGRGTSTYKSPSHRFK-
GEIKYK-R-LDDTEKDGVVYGS----IKDLINCRGHSAPLALVKYD-KEE-VLISASLGM
KVNDVVASGA-------------TAP---VQTGNTLPLNNIPEGTLIYNIEIRPGDGGKL
VRTQGSFAKIVGK-VG--D-IITVVLPSKKQKKVNGRCRATIGVIAGGGAKEKPILKAGK
RMHAMRAKNNLYPKTSGVAMNAVDHPFG-SGRGRHA---G-K----PKTAPRWAPAGRNV
GLIRAKRTG-------KKK-----------------------------------------
--------------------------------------------------------MKTI
QVEKITLNIGAGKPGPELEKGIILLKAI-SGG-NPCETKTK--K--RIPGWSLRPGLTIG
CKVTLRKE-DA-KKVLSRLLAAIDHKLSIRAFDKQGNFAFGVPEYLEIPEMEYIPEVGII
GLEVAVTLQRP-GFRIKRRSQKTKSIPTRHRITKEEAIGYAKKEFKIKL-KEEEEEE---
---
>GCA_003599145 
-----MT-VNKR--KKNSR-MRGSH--THGGGAKKKRR-GAGHRGGRGN-AGSGKRGDAK
K---------PSYW-----------------KN-----P-L--P-------AP-KFKS--
R-QK--PD--KV-----L-NISDIEI----RFENLLK-SGVM-EK---------QGDIYA
VD--LTKMK--VDKLL----ATGTPTRKY-KITV---GKASKKAVEKIKAKQG--EVL--
ADGMV-------------------------------------------------------
----------------------------------------------------------MI
E--------------------RKFIKQNMKEHAI----------------KEYISQHV-S
NAGHSYTKLQ------RTPLGEKIIICASRPGLVVGKSGANIARLTRELKEKFHLENPQI
ELV-EVEQPDLDPSVV----------SESIAGSLERYGSARFKAIGHAAMTKVMKAGALG
VEIVISGK-I------------PS-------------TRAKSWRFY--------------
----QGYLKKCGDIALVGVHKAYASAKLKTGIIG--------------------------
----------IKVSIL---------------PSTT----------VLPDHI---------
------------------------E-F------------V-EQKQEL--VE--EVT----
---------------------------ETDS-----------------------------
--------AVQEIK-----------EQVAEET----------------------------
---------------------------QPAKK----------------------------
------------------------------------------------------------
------------PAKKATKKTKAK------------------------------------
-----KKDES--------------------------------------------------
------------------------------------------------------------
----------------------------------------------MKLPIINNENKKVG
EKTLPKQFNE-LYRADLIKRAVLALQSN-RNVYGSDPRAGKKASARISKRRR-D---YRG
SYGKGISRTPRKVMTKKGTQFNWTGAFAPNTVGGRRAHPPK-----SWKIVEQKINDKER
KMALRSAIAASLNNQLISKRNHVIP--T---QFPFIISSEFENITKAKDFFKAL---TSL
GFEKELARVKE--KKIRAGKGKIRGRKYDTKKGPLIV-V-S-KECP--------------
-----LLKAGKNIHGLEIVAVKQLNCELLAPGCTAGRLTLYTDAS---VDLMQKENLFMV
AK----------------------------------------------------------
---------------------------------------------MASKKK---KVIPYK
RKRNGRTNYKVRLKLL-LSRKPRLVVRKSNTKLVAQIVEYVPSGDKIISAAVSTEL-KKY
GW----SFSLKNIPSAYLLGVLIAKKALDK-KVNHAIFDIGSQRSNKGSKLYAVLNGAID
AGMSIPA--DNSIFPS------KDRVSGKHIAGYFSSAAGNQ-------FSNYKK--EKL
SVQSMEKQIEEIKHKI------------LAK-----------------------------
------------------------------------------------------------
------------------------------------------------------------
---------------------------------MKAV-KASIGKPLPVGAYIETCDNSGA
KIIKITAVIG--HKTVKGRYPAAGVSDLISAAVKKGKPDMRKQ---VVFGVIVRQRKEYR
RPDGTRIKFEDNSVVIVKDKK-GNPKGTLLKGPIAKEVVE-RWPAIAKIASVVV------
------------------------MKKK--------------------------------
---------------------------------LPTRGRTFVGTVVSNKMQRTVTVQWVR
KRYMNKYERYELRRTKVKAHNPDTID--AKMGDRVKIMETRPISKTKHFIVIEV------
----------LK------------------------------------------------
------------------------------------------------------------
------------------------------------------------------------
------------------------------------------------------------
------------MAKKEFTFRGKELE--------------------ELKKLSIEEFATLL
PARQRRSIQRGF------TDEKKKFLKKVAKK-D------------NVKTH-LRTMI---
------VFPSM----------------------------VGKIIKIYNG--------KEF
T-----------PVIIQEEMIGCF----------------------------FGE-----
----------LSLTR-RKVGHNA-------------------------------------
-------------PGIGA-TK-------------------------------SSSNVSVK
------------------------------------------------------------
------------------------------------------------------------
------------MQKARIKLASTDIDKINEVSEYIKNIAEKTGVVMKGPIPLPTKKLRIT
TRKSPCGNGK-------ASWERYEMRVHKRLIDL-GIDERALRLVMRVQIPEGLNIEIEM
IDE---------------------------------------------------------
-MKT--KFSPS-----WKSSVQPRKQRKYRKH-APLHLRSAF-LNVHLSKELRTKY----
---------------------GKR-SMGIRQGDKVRIMKG--RFV--KTEGTVESVNLKK
IKVYISKAEIQKKDGS-KTKYP----------LDPSNLLLLEAVMD--------------
---------DKK-RS-----------------------------------KKLNKV----
------------------------------------------------------------
--------KP--------------------------------------------------
--------------------------------MAKLKKAVCWRKL---------------
-E-RPYTRKSKFR---KKNFIRSV-PNSKIVKYDMGEL----NKTFEM-TYELRTKVPI-
-QIRHNALESARQACNRWL-EKKIGKV-GFYFRVRVYPHHVLRENPLAA-GAGADRMSTG
MAKSFGKTVGIAAQLRE-GQPIFEVMV---N-KQHELVAKEALHRAVHKI--PCSCTV--
---------------------VK----VS-------------------------------
------------------------------------------------------------
-----------------------------M-TQN-DTLATTLSQIMNYERLGKRETMVKA
NSALIRTVLTLLQNERYIGAFEIVPDGK-TGILKINL----------------------L
GNINKIGVIKPRFSVSMAEYEKFEK--------------------RYLPAKDFGVLIVST
SKGMMTHLEAKKMHLGGKLISYCY------------------------------------
MKLDKL------------EEKIKIPEHCTVAYADY-----QLTVK--GIKSEVVRKIH-S
P-K----VQIHV-ENGF-VVFR---VN-KPS---KREKTLLFTYVAHVHNMFKGVTQG-H
IYKLKVCSGHFPMSVSIK---NNV--FE-IKNFFGAKVPKHLTIS--KGVAVAVNGN---
----DVTVESSDKELAGQTAASIERLTRRPG---FDKRI----------FQDGIYIVEKD
GKAI--------------------------------------------------------
--------------------------------------MQFWPRKRAKRAYARVRSW-K-
T-QK-----EVNLTGFAGYKAGMTHIMVQDTDKNSLTK--GMEVFVPVTVVECPPLRIVA
VRFYKNG--I--------PAKDIVVSV-SKE-----L-----QKKT--------------
----NLP---Q--------K-AHE-----------------------FSEVP--------
--------HDDVAVLVYTQP-----KMIGF-KKKPDVFEVKLSGTV-Q---EKLDFVKNN
INK-DIKADSFFKEGAFFDTHVITKGKGFQGPVKRFGIDLRHH--KSEKTKRG--PGSL-
GGWSEQGHVM-YRVAHAGQMGYHQRTTYNKQILKVSH---NPE--EVNPAGGFIHYGILR
NPYVLVKGSVDGPKKRMILFTLPRR---I-T-VKKQARELP-TITHISTSSKQGR-----
------------------------------------------------------------
-----------------------------------------------------MNDQITA
K-----------------------------------------------------------
-----------VSGRDLS-ISRKTGIEICNHL--RNRTTKQAKSILEDAIALKRPIPHKR
FTN-GLGHKR-----G----NLTS-GRYSIKACTELLNMIKSAESNAQDKGL-NINALKI
VHFATQKASTPFHH------------GR--QTRRKTKR-SHVDLVV-------AEMSKDD
-KKIEAKHEKSGEAESDKKPVI-------------------EKKVTVTPIEKTVPEK---
-----------TVSKEIKKTDAQKKNY-------EEERARL-------------------
-----------------------------KKIVEEKRKQKE--------QEKK-------
----------LM------A-----------------------------------------
---------------------MGKNLIQQA-------------RGKGTPRYRAPSFNYF-
GAAKI----NFKQE-----SAK----VVDLVFCRGHSAPLAKLQFPNKEE-GLIIASDGM
KVGNIIYFGQ-------------HAQ---PLTGNTLLLKDIPEGSLVYNIEGIPGDGGRY
VRASGGFAKVSIK-TE--N-QVMIIFPSKKQKTFHPLCKATMGIAAGGGRKEKPIMKAGN
MYHRMRARNKRYPEISGSAQNAVDHPMG-NKRTSRK---S-K----AKPVSRNAPPGRKV
GYIAARRTG-------QKK-----------------------------------------
-------------------------------MN----------------------PMKAI
RIEKMTLNVGAGKDQAKLNKGVILIKHL-TGI-EPVKTATQ--K--RIPSWGLRPGLPIG
CKLTLRKD--V-DPLLKQLLGAKDNILKEDNFDECGNVSFGIHEYIDIPGVKYVPEIGVM
GLQICITLQRP-GYRVKKRVLKKGAISKTHRINKQDAIQFMKERFALKL-EEEQ------
---
>GCA_008080745 
-----MR-KRKS--KKINK-MRGRR--AAGYGFSAGHR-ASGQRGGKGM-AGSKKHHYIK
VMQ-----EDPR--------------------------Y-F--G-------KH-GFKRPQ
QLVE--ET--KI-----V-NVRDLDE----TIDELVE-KGLA-EK---------KGKTYT
VD--MTRLD--FDKIL----GSGQITKKINLIGV---KSISRGAEEKITEAGG--SVE--
LLE---------------------------------------------------------
---------------------------------------------------------MSA
I--------------------KYFIEQNTRTLKI----------------DEFLTREL-N
SAGYGGCEIR------KMPMRTEIVIHASRPGVVIGRRGSKIRELTYILETEFGIENVQV
EVN-EIDNPWLSAQVM----------ASRLARQLER--GVRFRRMAYWVLRRVMRAGAIG
CEIIVKGK-L------------SS-------------RRARYQKFK--------------
----QGTIAKTGQPATTFVDESDDIAVLKPGVIG--------------------------
----------IKVRIM---------------RPET----------KLPGVI---------
------------------------T-V---------------KKPKPR-KEPQPTL----
------------------------------------------------------------
----------VKPP-----------EE---------------------------------
----------------------EEEEAEAA------------------------EEDEV-
-EETL--EGI--TD-----IDE-LRELEE----------LDGLEL-IEE-----------
---------EEEVAEESTEESNED----------------------------EE------
----SAESAESVESDGG-------------------------------------------
-----------------------------------E------E-----------------
---------------------------------------------MASVKTYSLKGKAGK
AITLPTQFDT-PYRPDVIKRAVLSVQSYRRQPHGVDPLAGKKNTAQSWQTGH--------
----GRSRMPR-IKG-SGTSAANKAAFAPGTVGGRTAHPPE-----ARKVIVERINKKER
RLAIRSAIAATGDKDRVTERGHKVD--SV-PSLPLVVSDELETLSTTKAVREVV---TAL
GLELDLMRAIKG-RRVRSGKGKMRGRKLKKPKSFLIV-V-G-SDQG--------------
-----IGLAARNLPGVDVTEVHGLNAELLAPGTHPGRLVIWTESA---IERLESENLFM-
------------------------------------------------------------
---------------------------------------------MAQGPT---YRVKFR
RRREGKTNYYRRRRLL-VSRRPRLVVRKTNRRVIVQIVNAKIIGDFTKSAADSREL-AAY
GW----KGGTCNLPSAYLTGLLAGLRAKAN-GVDNAILDIGLHPPVKGSKIYAALKGAVD
AGLDIPH--GDGVFPD------EDRLVGEHIVSSFKHLQDE---KESTMFSEIGK--KKT
NITTLPKQFESVKKELEGLT-----KSQL-KKPKK-------------------------
---VEVTVP---------------------------------------------------
---------------------------------EKT--KKKREKLEEKPPRAKPRKPK--
PKKLIAKGKGKRRKK-----MSR--KVGRG---IRKF-VPRIARGLPVGAKITCADNSGA
KELQIIGVMG--YQGRLRRLAKAGIGDTVSVAVTKGKQELRKQ---VFIAIIVRQRKIFR
RPDGTWMQFEDNAAVLVKPG--GEPQGSELRGPMAREVTL-KYPRVAAIASKIV---MAK
DK---------------------QKVRNIG---IAGVNP-PEKI-----------C----
-D----DPNCPF------------------HGNLPVRGRLMEGIVTSTKMHKAITYQTDY
IALVKKFMRYERRRTKKHAYLPSCID--VKAGDYVRVAECRPISKTISSVVIHV------
----------TP----------------------------------------AEIKEE--
------------------------------------------------------------
------------------------------------------------------------
------------------------------------------------------------
-----------MSRKGEPMYRGHKLE--------------------DLAKMNMDALIELL
PSRRRRTLKRGL------PPRQKKLLMKLRAARKSQ-RKGKDA--V-VRTH-CRDMV---
------ILPEM----------------------------VDLTVAVHNG--------REF
I-----------RIKILPQMIGHV----------------------------LGE-----
----------FAITT-KTVKHGN-------------------------------------
-------------PGIGA-TK-------------------------------SSQYVPLK
------------------------------------------------------------
----------------------------------------------------------M-
------------TQRARIRLSSTSTEHLDGVCNQIKRITRKTGVRMSGPIPLPTRRMVIP
TRKTPCGDGT-------ESWDKWEMRVHKRLIDI-DADERAIRQIMRVRIPDSVYIEIEL
TG----------------------------------------------------------
--------MAK-----KPSSKSPRKQRRFLRK-SSIHEHKKL-LRCRLDEFLREEY----
---------------------GLR-SLVARKGDLVRVMRG--QFR--DTEGKIVRIDYTK
ALVYLDNASTTKADGK-EVQIP----------IHPSNLMLVKLELD--------------
---------DD--RR-----------------------------------AIIEKKILEI
------------------------------------------------------------
--------AESE------------------------------------------------
--------------------------------MG-KRPGQCYRPA---------------
DR-PPYVR---------KKYIHRQ-PASRIVSFDMGNT----SGDFEV-VMSLIGLERC-
-QIRHQALEAARVTCNRHL-TRRAGRR-NYHLRIRVKPYHYLRENKMIS-GAGADRVQDG
MRKAFGKVIGVAARVNP-RQPLVTVRV---D-RQHIEVARTALKKAAAKL--PTPCKV--
---------------------D-----FDEIDPELRRKLGYGYA----------------
------------------------------------------------------------
-----------------------------M-TLL-DPLADAMSSIYNSELVGKPEVIIAP
ASSLIERVLQVMQLKGYIGEFEQIDDGK-SGRFRIQL----------------------M
GRTNKCGVIKPRYPVKRDGFERFEK--------------------RYLPAYNYGILIVTT
PQGVMTHNDAKSRGIGGRLLAYVY------------------------------------
MSNKAVY-----------EKRIEIPEDCKVVLEGS-----KLTVS--GPLGTLERSFP-E
P-Q----TRIEI-ENNE-VVAT---TF-ISR---KKTRALVGTIIAHLRNMFVGVTHG-Y
TYEMKIVYSHFPITVEQR---GQE--VL-IKNFIGERGVRTARLI--GDVKLEITED---
----DVIISGIDIEHVSQSAANIQLACKIRD---KDRRV----------FMDGIYVIRKR
KGESVKSIV---------------------------------------------------
------------------MA-------RRKKHAPRRGSLAYLPRGRASKFVPRIKNW-P-
D-YEGD---PT-LLGFCGYKAGMTHAVITQTHESSPYK--GQEQVIPVTVIDTPPIRPFA
IRGYETS--PYG-NR---VAVEVLAENLSED-----L-----RRAM--------------
----PLP---KGY------DFDSK-----------------------MQEFEDR------
---LD--TLVDIRVLVHTQP-----RLAGIAKKKPDIMEYKVGASTIQ---DAFEYAKNI
LGS-DLRVADILEEGNLIDTIAVTKGHGFQGPVRRWGVRILQH--KSRKTKRG--VGCI-
GPWS-PTNIR-YTVPRPGQTGYHTRTNFNNEVVKLGE---RGE--EITPAGGFVNYGVIR
GDYVMLQGSVPGPVKRPVRLRFAIR---P-K-KGHT-GKAT-PVSYISTTSKQ-------
------------------------------------------------------------
----MPSYRYSII---------------------------------------GIDPDRTA
I-----------------------------------------------------------
-----------ASGRNMR-CSPKFSREVCKAI--KGMMLDKAIDYLEAVIEEKAWVPYRR
HKK-KRGHHS-----GMK--KWPS-GGHPVKPAQMILKIVRNAEANADNKGL-DIDRLRV
MHAAAHRGRTYKAFIE-------RAFGR--SSPYFENT-THVEIVL-------EEVA---
------------------------------------------------------------
------------------------------------------------------------
------------------------------------------------------------
------------------------------------------------------------
---------------------MGRRILVQR-------------KGRGSSQWRSPSHKKI-
APARHP-K----WQPDKTYVGT----VANLYHESGRGAPLAEVRFEGEKRPHYMIAPEGI
MIGQVVECGD-------------DAA---LANGNTLMLEYIPEGTPIYNVEGKPGDGGRF
IRSSGLAGTIVTI-DE--K-VAIVRLPSGTLKRFSPRCRATIGIVAGGGRPDKPFLKAGD
VWHHTRPKARKWPVVRGAAMAAVSHPHG-GGSHQSP---G-R----PTTVSRNAPPGRKV
GNIAARRTG-------RKK----------------------------------------M
SEIELPNADLYVQEW---------------EYS----------------------PMRKP
KIEKVVVDMCTG-GGGVLERATTILEDL-TGQ-TPVVSRAK--Q--TVRDFGIRRREPIA
VRVTLRDD-LA-EEFLKKALEAKDNILLFKNWDDDGNFAFGISEHIDIPDVKYDPQLGIQ
GMNITVCVERP-GFRVKRRRRRRQKVPWRHRMTPEESMVFIKEKFGIEI-LEKERERTYL
F--
>GCA_016932735 
---------MAS--KRVNR-FRGSR--THGCGSHKKRR-GAGSRGGRGM-TGAKAHRFVK
FLK-----EKPG--------------------------H-I--G-------KY-GFTS--
HVSQ--NL--KT-----I-NLCELER----LADRL----GIK-----------------E
VK--LKEMG--YDKLL----GKGKLSRPF-TVHV---DFISSKAREKVETAGG--KAI--
VPEPEP----------------------EKTKPAEEEAQTDE------------------
----------------------------------------------------------MI
DI----------------LLNRHFVNQSINGLKM----------------QEFIEEYL-K
GEIFSDIELE------RTPLGLRIIISTSRPGRIIGAGGRKINGLADEIKRRFNVENPQV
DVK-TIKNPDMDARLV----------AKQIAFALET--GNKHKKVGNLFMKRVMDAGALG
VQIVIGGK-L------------GG-------------SKGRTDKFA--------------
----RGYIKYCGDTAKTLVDHGFAEALTRPGKIG--------------------------
----------VQVKIMK----------------------------YFMDTF---------
-----------------------GN-I-----------MTKKDIMDAKAAAIQEVIE---
------------------------------------------------------------
--------AKKETD----------YEEEAEDI----------------------------
---------------------------DNLDD----------------------------
------------------------------------------------------------
------------EIDDDEEKPKKRKVVV--------------------------------
---PKKEKKKQTEK----------------------------------------------
------------------------------------------------------------
----------------------------------------------MQVSVFDLKGAEKG
KIEVPKKLLA-PKRKDIVKKAFLAEKSETRQPYGTDPEAGQRSSAYYHGRRS-K-R--NS
MMNREMARMPR-VIN--MGFLNFRARNVPQAVKGRKAHPPK-----AEKVWTLKINKKEW
TSALYSAMSFTFDKNAVSLRGHDVS--SL-KSYPLVLDDSFQEMKKTKEVVDVL---NVL
GFEKELERCSE--KKIRATKGKMRGRKYKEKKGPLII-V-N-EDKG--------------
-----IGNASKNIPGVDFRMAGKLDVMSLAPGAHPGRLVIWTKSA---LESFNKTKEDKK
EKAVKVK---------------------------KAVSPKA-DAPKKK------------
TSAKEKAK--------------------------------------MPRGR---KIVPHR
RVREGKTDYRQRLKLV-KSGKPRLVVRRANRNMSCQIVSFDKKSDKTLVSASSIEL-ANF
GW----NANTGNIPGAYLTGLLCAVRAKSA-GIKEAVPDIGFFEAHHGSRVLSALKGALD
GGLEIPH--SKEAFPP------EDRMNGAHIANYAAELKKGDNAKYEKYFSAYIK--AKV
DPETIAKLFETVKSKVISEGASEKKPKPVTQKKEK-------------------------
------------------------------------------------------------
------------------------------------------------------------
KATPKKEPEKE----------------------MKAI-PSSVTQSLTTRSVIRCADNSGA
KWLEVIAVKG--FRGRRRMKPSCGVGSFVFCKVRSGNEKVRHQ---VLKAVIIRQTKEYR
RSEGLRISFEDNAAVIISDK--GEATGSIIKGPVAREAVQ-RFPTIGKIASIVV------
------------------------MKENLG---LG-LN-PPKEK-----------C----
-E----DHKCPW------------------HGSLSVRGKILEGVVKSTKTHKTATVEWKY
IKFVRKYERYERRKSSVAAYNPDCMN--AKEGDSVVIVECRALSKTKHFVIVHV------
----------DK---------------------------------------------AKA
DK----------------------------------------------------------
------------------M-----------------------------------------
------------------------------------------------------------
------------VMVKKFMFRGKEWE--------------------DISKMGIEEYSKIV
TSRERRTLKRGL------TIVQKKLLEKIKEKPKKF-----------HKTH-SRDMV---
------ILPQM----------------------------VGVKIGLFDG--------KKY
E-----------TIEIKPEMINHR----------------------------LGE-----
----------FALTR-KQIKHSS-------------------------------------
-------------PGFGA-TK-------------------------------SSKFVPLK
------------------------------------------------------------
------------------------------------------------------------
------------MEYARIKLAGRDHKKLEEICKEIQEIAKKYGTTIKGPIPLPTKKLKVT
TLKTPCGDGTGH---GNATFDKWEMRIHRRVVDI-GANERALRQVVRIQIPADVKIDIEM
KERYEHK-----------------------------------------------------
-MKK--SWSNE-----WVSSVQPRKQRKYVHN-APLHVKHRL-LSVHLAPVLRERY----
---------------------GTR-SVTVRKGDKVKVMRG--SSK--GFSGPVERISLKK
MEVFIEGLKAKKVDGT-EVLKS----------LKPSNIMITELNTD--------------
---------DKT-RQS----------------------------------KLLGKEKT--
----PAKPKGGAVKKAGSE------AKKAESSKE---------EKP-----------KES
KAPVKKEAAEKKVASPKKSVASKKPAETKVKK----------------------------
--------------------------------MATLRPARCYRTI---------------
-K-RANTRQSQRKP--KKGYVKGV-PYPKIHRYTFGDK----KTDYRL-SMYLRVDNAV-
-SIRHNALEAARVALNKAM-TKNVGDG-FYMMKVLVFPHHVMRENPLAT-GAGADRFSTG
MRKSFGKPIGLAAMVKK-DQRILQIKL---N-PDKEAAGKKALKVASSKI--PSTCRI--
---------------------E-----SVLTK----------------------------
------------------------------------------------------------
-------------------------------MKH-DSLSDMFTILMNTETVGKISCIV-P
SSKVIKEILKTMQKKGYIGNFELIDDGK-GGKFRVEM----------------------V
GKINKCGVIKPRHAVGLRSFINWEK--------------------RYLPAIGMGELFVST
PGGVMSHRDATEQKSGGVLLGYIY------------------------------------
-----ML-----------KTGYEFPEGVTATLEDT-----EIVVK--GPRGELKEKMS-H
P-K----IDLKV-DKNV-MIVT---SE-DEN---KRTKAVMWTWKALAKSMTIGVTEG-W
QCDLKLVYSHFPVKLKQE---GSK--LI-IENFLGEREKKEVTIP--SEVKLEINGN---
----DLKVTGNDKEKVGQAAALIEQRVTVKK---FDRRV----------FQDGIYKIGKT
HTLET-------------------------------------------------------
---------------------------MAHGHKPKAGSRAFWPRKRAKRIYPRVTSA-S-
V-PKLKG--DVKPLNFAAYKAGMTTVIHEGNRKDAPTF--GKDMARPVTVLDCPPLFVCG
AKLYGRN--ESD-AV---SLGMVFAEKLDKS-----L-----SRRI--------------
----SLP---NKY------DFKKK-----------------------LADAEKL------
---LT--EADDVKLVVSTQP-----AKGGIGKKTPEIFELTL-SGEKD---AKWAYAKEN
LGK-EIKVESVFEEGEFIDTTSVTTGYGMEGPVRRFGVKVRNR--KAHNKRRH--VGNI-
GAVT-PSRVLPGKIAMAGQHGFQTRTEYNKRIFKIAS---DG----FEPSGGILNYGSVP
GQYVLLHGSVGGPKKRLIMLRKAMR-------RTGE-KIPV-EIKHVSKESQQ-------
------------------------------------------------------------
------MLKYALN----------------------------------------LNPKKSA
R-----------------------------------------------------------
-----------AYGRGLS-ISPKHSKILCGKL--SGMNLQKGIKLLNGLSTETVSID---
-------------------------GKHYTTAASNILDLVRSAEKNAEFKGL-DTEKLVI
M-ASAHEAFSFFRP------------RRTKMRRQQRKS-TNVQVVL--R---VS------
------------------------------------------------------------
------------------------------------------------------------
------------------------------------------------------------
------------------------------------------------------------
---------------------MGKRIIPQR-------------RGKGSLTYRVPNKSSN-
VRVEY-----------RPSSGR----VVDILSDPLKTSPVAKVRYDDNST-GFILAPQGI
RVGEEIGK-------------------------YVVPLSMVPEGATIFAIETVPKSGPKI
CRSAGSFAMLVSK-AG--D-DCIIQLPSRKKKKLKGACMVTIGVPAGEGRIAKPWLKAGK
RWIVQHKKGKLYPRTSGIAMNAVDHPYGCGYGG-----LG-K----QKTVSRHTPPGRKV
GSIAARRTG-------RTKK----------------------------------------
--------------------------------------------------------MREI
RIEKVTINVGTKEDADVLNRAVFMIKKI-TGK-DGVITTTH--K--R-TTFGGAKNRKIG
CKITLRGD-EA-KEFLLNALKAVDNRIKPTQFDRTGNFAFGVKEYINMPGMKYDPDIGIL
GFDVIVTLKRP-GFRVKKRKLKAAKVGKKHLIPPEESIEWAKKELNINV-TEEVEEKW--
---
>Bin210_genes 
-----MP-VNKS--KKFGK-YRGHT--THGGGHRKKRR-GAGSRGGRGN-AGTGKRAGQK
K---------AG-------------------MA-----PKL--GV-----LTS-GFTPR-
-GREFKSK--QS-----I-NLSELSSI---KLDLWVA-EKKA-TK---------QGDAYV
VD--LTKLG--YQKLL----GTGSINLKL-QVTV---NKVSKLALEKLEKAGG--KVV--
I-------------------------VEAEVSSEAAPKVTEEKP---------AKPSEKA
EA--------------------------------------------------------MI
E--------------------RDFITQKTKEYYI----------------KSYIESKL-R
GAEISEIKLK------KIPLGEKIIIRTSRPSLIVGSKGANIRKLTTYLKSHFKLENPQI
EIK-EVKNIFLDANVM----------ANRIVSSLERFGSARFKGIGHKTMANILSAGALG
VEIKISGK-I------------PG-------------ARAKNWRFY--------------
----QGYLKKCGDVSVSGVKTAYASALLKTGIIG--------------------------
----------IQVRIM---------------PPDL----------ILPDSV---------
------------------------E-I------------L-DEIVQV--AESTDVEEEK-
---------------------------TEDKK----------------------------
------KATKKKVAKKKTTTKKTPAKKKETKK----------------------------
---------------------------KTVKKEET------------VKEEAPAEEKPVK
KEETVKEE----------------------------------------------------
----------APAEEKLVKKEEPKAEVEPKTEEVE-------------------------
---KVKEESKVEEKLA-EETQEN-------------------------------------
--------------------------------PDQEV----TEKKSV-------------
EETKEE----------------------------------------MELKVYDLEKKSTG
AVKLPSQFEE-EYHPDLITRAVHALQSKARQTYGASPDAGMRHSSKLSKRRR-K---YRG
CYGFGISRVNRKILSRRGTRFFWVGAFSPQTTGGRRSHPPK-----AEKNWIKKINKKEN
QKAIRSAMAATLNKSLVEERGHKVP--V---EYPLILKSDFENLQKTKDVKKVL---ESL
GFNAEIERASV--VKVRAGIGKRRGRKYRKRKGVLLV-V-S-GDCP--------------
-----VMKSARNFAGFDIVPINQLNAELLAPGAMAGRATLWTEGA---IAILESKKYFA-
------------------------------------------------------------
---------------------------------------------MASKKA---RPVLYR
RKREGKTNYKKRLRLL-LSDKPRLVLRISNTKIDAQIIKFDVKGDLALLGVGSTSL-KNN
GW----LYSTKNLPAAYLTGLKVAQMAKGKFDSEGLVLDTGLRTPLQKGKVYAFLKGALD
GGLNVAHGSEEKIFPT------NEKISGKDIQDYANNLKQENAELYQKKFSANLK--NGG
DPTQMVANFEKVKAEL------------MKH-----------------------------
------------------------------------------------------------
------------------------------------------------------------
---------------------------------MKAV-KARVHRALPSQAVVNTCDNSGA
KIIKIVSVKG--HKTVKGRYPAAGVGDLVMASVKKGKLDMRKT---VVPAVIVRQRKEYR
RPNGTRIKFEDNAAVVLKDLK-GNPKGTLIKGAIAKEVVE-RWPAIAKIAKIVV------
-----------------------MKTELLG------VKI-PEKK-----------A----
-DEN--DQNCPF------------------HGSLNVKKETFTGVVVKKDAHGTATIEWFR
QILVPKYERSEVRKSRMRAHNPPCIN--AEVGQKVLVARTRPISKSKHHVIIQVLGTEKI
IESE-DIT--LKKKAKKS---NKVEEVKAEPVKQEEVQEEI---QETPEQEEVQEVAEEQ
SEESTE------------------ENKEE-------------------------------
------------------------------------------------------------
------------------------------------------------------------
-------------MAKELKWRGLSEE--------------------EAKNLEMSKFLEMI
PARRRRTLKRGY------TDDQKALLKKLEKNES------------NIKTH-SRDMV---
------ILPSM----------------------------VGKTIGVYTG--------KEY
V-----------PVIITIEMLSHC----------------------------LGE-----
----------YAHTR-KSVSHSS-------------------------------------
-------------AGVGA-TR-------------------------------SSKAVTAR
------------------------------------------------------------
----------------------------------------------------------M-
------------GQKARIKLASTEIDKINRVCSSIREITEKTGVKMRGPIPLPTKKLKVT
SRRSPDGEGR-------ASWERYEMRIHKRLIDI-GTDERTLRLVMRVPIPEGLNIEIEM
VDA---------------------------------------------------------
-MKN--------------KSVQARKQRKARYG-AVLHQQQKF-MHVHLSPELRTKY----
---------------------GKR-NIQLRKDDKVKILRG--NFK--KKEATVERVDLKR
EKVYLGGIETIKKDGS-KVAYP----------LKASNLMIITLNLS--------------
---------DKK-RK-----------------------------------AKLEGKKE--
----VKSKVESAAKP---------------------------------------------
--------AEKSA-----------------------------------------------
--------------------------------MARIRKFVAYQGL---------------
-E-RPYTRISKYN---KKNFVRGGFPHMKVIKFDLGNK----NGVFDS-MVRLVSTRAM-
-NIRHNALESARLTSNRYL-EGRL-PK-NYHLKIKVYPYHILRENPLAS-GAGADRMSTG
MKKSFGKIIGSAARVKI-GQTLMEVRI---D-KANIKIAKEALSRAGKKM--PCSCRV--
---------------------N-----VIETSTK--------------------------
------------------------------------------------------------
-------------------------------MLN-DPLAMALTKISNAERVGKKEVVLKP
VSKIIKKILTIMNEHNYVGVFEEEVHDS-GITVKVNL----------------------L
GNINKCNVIKPRFSTKLSNFTKWEK--------------------RYLPARDFGIILVST
PQGIMTHEEAKKKNIGGKLLAYCY------------------------------------
-MKENL------------KKEIELPEGVTASLTGK-----TLAVK--GPKGENQRDFA-H
P-S----IEVVV-EGNK-ILLN---AV-NAT---KREKKMLGTYTAHIKNLVKGVQEK-F
EYKLKICSGHFPMNVSVS---GNK--FI-IKNFLGEKHPREIMFP--QEVEVKVNGE---
----IIEVKSCSRELSGQIVGRIEQMCRITD---KDIRI----------FQDGVYIIKKP
RYSD--------------------------------------------------------
---------------------------MGKARSPRRGSMQFWPRKRSKHSFVRVRSW-A-
Q-QN-----KAKLLGFIAYKAGMTQAIVLDNRANSMTN--GEKIAVPVTVFDCPPIHVLG
VSFYKTS--GRG-AQ---KVAFAFSPEISKD-----VKK-IASKRI--------------
----SLP---K--------KEAAS-----------------------LDEVK--------
-------DYDYLKLLVMSNP-----SLTTTGTKKPKFLEMGVGGN-KE---DQLNYAKET
IGK-ELKIEDVFNAGGLVDAHAVTKGKGFQGTVKRYGVAIMQH--KAEKCIRG--IANM-
GAWT-PKRVD-YRVAQPGKMGCHLRTEYNKVVVKLGD---NPE--DVNPKSGWKNYGLVR
NNYIMLRGSIAGPRNGAVLLSEAIR---P-N-KKLQ-KEMG-EV--LTILK---------
----------------------------------------------------------MA
KPKVEKKENKTVK---------------------------------------KDVSGHMA
K-----------------------------------------------------------
-----------ASAMSLH-ISTKQAIEICDSI--RYKTTKQARELLENVVSFKKALPFKK
FNR-DMGHKP-----G----RVAA-GRYPQKAATEFLKLLKSIEANAQVIGL-DTANLKI
QKVLANKAATPMTG------------GR--QR-RGTKR-THIEMEV-------IEGKGPK
--RKEAKKAKLVKKETKVKEPV------------------KEIKAEKKVEEQQVTE----
--------TKVEEKEVVKKEEETPKPE-----PVKEDKPV--------------------
-----------------------------------KNEQKPQ-------EEKK-------
------------------VEQKND------------------------------------
---------------------MGKRIIQQR-------------RGRGTGPYRSPGHRFK-
GPAKH-----LPYEA----EGV----VVDIINCPGHDAPLMAVSYDSGEV-ALTQAPNGI
KVGDLIKVNA-------------DT----LEKGNVVALKDIPEGTLVYNVEARPGDGGKF
VRSSGAFAKVVAK-TE--K-GIRIKLPSKKEKNFLPECRAAIGVISGAGRTEKPLLKAGT
QFHKMKARNKLYPKVCGISMNAVDHPFG-GGCSHVK---G-R----PTQSRRGAPPGRKV
GKIAPRRTG-------RRKGK----------------------------MSEENQTTPKT
EVKEKAPVS-------------------TSKDN----------------------PMKEI
KITKITLNIGSGKDQDLLKKGLKLLKKL-SPL-TPVKTTAK--K--RIPTWGLRVGLPIA
CKVTVR-K-DA-EKLLKRLLVARDNTLPNKSFADNGNFSFGVPEYIDIEGLEYDPDLKIM
GLEVAVTLERP-GFRIKNRKVTPRKVGKNHLIGKEESIKFMENKFGITV-E---------
---
>GCA_002690055 
-----MT-VNKR--KKVSR-YRGSM--THGGGSKKKRR-GAGNRGGKGM-AGSGKRGDSK
K---------PSLW-K---------------QK-----Y-F--G-------KY-GFTSK-
NTGN---I--NA-----T-NIDYLEE----NLLKL-P-QDVV-SK---------ENEFFS
VD--LKKLG--FNKLL----SKGKVINKY-KIRV---TYASKKAIEKIKNNGG--EVI--
L---------------------------------LK------------------------
----------------------------------------------------------MI
E--------------------RKFIAQKTKEYQI----------------QEYINENL-K
NVGHSHTKMV------KTPLGEKIVLYASRPGLIVGRKGQNIKELTKTLKKRFGLENPQI
EIS-EVTDINLDANIV----------AERIANSLERFGTQKFKAIGHRVMEDVISAGALG
IEITVSGK-I------------PS-------------SRAKSWRFY--------------
----SGYLKKCGNIAIVDVDKAYVQAKLKTGVVG--------------------------
----------IKVSLM---------------PPGI----------KLPDKV---------
------------------------E-L------------I-EEKEEK--I----------
------------------------------------------------------------
----------EEVS-----------EENKEGK----------------------------
---------------------------NEIKP---------------------KAKKTAK
TNARTKSN----------------------------------------------------
-----------AVEKEAEDKNPDE------------------------------------
-----EKAEKESVVKPHKEPAPN-------------------------------------
--------------------------------VHD-------GVKNE-------------
D---------------------------------------------MKLDILDISKKKTG
EINLPIQFNE-DVRTDLVSRAFLALRSNNRKPYGAKTEAGKRSSSIISKRRH-Q---YRG
SYGFGISRTPRKILSRRGTRMNWVGAFAPNTVGGRRAHPPK-----AEKILVKXLNKKER
KKAIRAAISATIIANRVKSRGHIIP--E---NYPFVLNKKFEELVKTKEVLSSL---KSL
GFEKELERVGE--KNVRSGKGKTRGRKYKTKIGPLIV-T-S-KESS--------------
-----ITKAASNIPGIDIVNVKNLNIELLAPGEFSGRLTLWTMGA---IETLEKEKMFR-
------------------------------------------------------------
---------------------------------------------MEKTNI---YTMQFR
RKRKGLTNYRKRLKVL-AAKRPRLVVRRSLKNIQAAIVGYDKKGDIVKASSHSSNL-KKF
GW----VYGTGNLPSAYLVGFLLGKRI-NP-KFDEVILDIGLHKSVSGSRIYAVLAGILD
AGLKVPH--SKEVLPS------KERVMGKHIMDYAELIKKDTG-LFKKQFNSYSKKGHTF
DL---VKKFEQVKDNI------------NKQQDK--------------------------
------------------------------------------------------------
------------------------------------------------------------
---------------------------------MQAV-KSRVTKAIPVGSQIETCDNSGA
KVIKIFTVVG--RKTTKGKVPAAGIADLVTASVRRGRPDMRKQ---VIYAIIVRQKKEYR
RADGTXIRFEDNSAVVLKDDK-GNPKGTIFKGAIAKEVCE-RWPGIAKIASIVV---MVK
---------------------TKMEVKNMG---IK-VER-PKGK-----------C----
-N----DSNCPF------------------HGSLKCRGRIFTGTIILTNMQKTATVEWEH
RYFLRKYERYEKRRSRVKAHNPGCLN--AQDGDIVKITECRPLSKTKNFVIVGI------
----------LG-KEKGF---KEKMEAQEESKVK-------------KEVKKAE---EQT
DGA---------------------E--EEVTA----------------------------
------------------------------------------------------------
------------------------------------------------------------
------------MAKKEFSYRGKTLE--------------------ELKGLSLNEVAALL
PARQRRVLKRGL------TDQQKILLKKIKKNEG------------NIETQ-CRDMI---
------ILPEM----------------------------VGKTIRVHRG--------KEF
L-----------PVIIIEEMIGHY----------------------------LGE-----
----------FVLTR-XRVEHSA-------------------------------------
-------------XGIGA-TK-------------------------------SSAALSVK
------------------------------------------------------------
----------------------------------------------------????????
????????????????????????????????????????????????????????????
????????????????????????????????????????????????????????????
???????-----------------------------------------------------
-MKT--KFSSS-----WKKSIQPRKQRKYRHK-APLHIRQKF-VSVHLSKELRKKY----
---------------------NKR-SMNLRKGDGVNVMRG--QFR--KKTGKINGIDIKK
TKVYVDGIEVVKKDGT-KARYP----------IHPSNLVITELNMD--------------
---------DKM-RN-----------------------------------KIVKRV----
------------------------------------------------------------
--------EGN-------------------------------------------------
--------------------------------MARIRKFVSYRRI---------------
-E-RPYTRTSKYK---GKSYIKIS-PNIKVIGFELGSP----KKSFQY-TLKLVSKDNL-
-QIRDNAMESAKQTSNKIL-ETSLGLS-GYHLKVKPYPYHVLRENPLAS-GAGADRFSTG
MQKSFGKPLGNAAQIRT-GDSIFHISV---D-KANLELAKTALTRASKKL--PCSCMI--
---------------------Q-----VTENR----------------------------
------------------------------------------------------------
-----------------------------M-SLN-DPLANALSLILTDEGAGKKESKIMP
SSKIVEKVLDVMKNNNYVGDFEEIKGRG-GNSIKLNL----------------------L
GNINKCGVIKPRYSVKKGDFERFEE--------------------RYLLARGMGILIIST
PLGIITHKESKKKNMGGKLLAYCY-----------MANK--------------------K
SK-TNL------------SIEIKLPPEVNAQLDKD-----ILTLK--GPKGDAKRNLS-D
K-K----VSIEL-KEGS-VILK---AL-KSN---KVNKKLIKSYAAHIKNMIKGSFDG-H
KYTLKICSGHFPMNVSIN---KDQ--LI-VKNFLGEKVPRTLKLK--PSVEVKVEGE---
----LIIVESSSKEIAGQVSSDIEQLTRRTR---YDTRI----------FQDGIWVTSKD
DK----------------------------------------------------------
---------------------------MPQKRTPRKGSLQYWPRKRSKRSFVRVRTW-A-
K-TK-----EVKLLGFAGYKVGMTHLIINDNKKTSTTK--GMDIFCPVTIIXCPPLKTAS
IKFYKNT--ISG-SK---LVSEVLAENFDKQ-----L-----KRSI--------------
----ILP---K--------K-GSK-----------------------GARTKDAANSVGN
KSFPS--DFDYITLLVHTMP-----SLTGLGKKKPEIFEMGIGGNK-E---DQLNYAKNK
LGN-EINISEVFKEGQQLEIHAVSKGKGVQGPVRRFGISLKHH--KTEKSRRN--PGSL-
GGWIAQGHIM-WRQAKAGKMGYHARMEYNKWLLKIG----NPN--EINKKGGFENYGVVK
NAYILIKGSVIGPKKRLIRFNDSLR---R-D-TTLP-NESP-PMQYINLEQKSR------
------------------------------------------------------------
-----MANIYSTK---------------------------------------DYNKENMA
R-----------------------------------------------------------
-----------ALGISLP-ISFKQSIEICNFI--RNKDVIYAKRVLSEVIDHKSAIPFKR
FNK-GVGHKK-----R-----ISA-GRYPKKASMGILNLINHVEANAQFKGL-NTANLVI
IHINANKASKVMHF------------GR--KRSREAKR-TNIEITV-------QEK----
------------------------------------------------RVDKK-------
----------------------------------SEDKE---------------------
-------------------------------------------------KAVKGIKK---
------------------------------------------------------------
---------------------MGKNLIQQA-------------RGKGGPRYRAPSFRYK-
GKSKY-----GNYERE-TLNGK----IINLIHCQGHSAPLAQXEYTNGNV-XLMQAPEGV
RIGDKVETGV-------------NVD---IKKCNMLPLKSIPEGIDIYNIESFPGDGGKF
VKSSGGSAKIITK-MQ--N-RVVVELPSAKRRDFLPDCRATIGIVAGSGRKEKPFLKAGK
RYYAMKAKNKLWPQVSGSSMNSVDHPFG-GSSSASK---S-G----PTQASRXAPPGRKV
GKIAPKKTG-------KKR-----------------------------------------
------------------------------------------------------------
--------------------------------------------------------MPIG
CKLTLRKK-EA-LELLKRLFEAKDNTLQVSNLDNEGNISFGINEYIDIPGVKYDPDIGIM
GLQVCITLKRS-GFRVKSRALKRHAIPRKHRVKREEAIDFMKNMFNLKV--GE-------
---
>GCA_011605725 
--------------------MRGSR--THGWGQVGQHR-KSGSRGGVGR-AGSMGHKFLM
FYK-----EEKE--------------------------KGF--V-------RK-VPR---
--VE------GGK----I-NVGKLDE----LYRRMHG------RA---------PEGGEI
LD--LAALG--YSKLL----GSGSVSTAY-VVKI---ASFSEKARMKIEAKGG--RIV--
KPGEA-------------------------------------------------------
-------------------------MKPLLTWRP-------------------WLWRRLV
EM----SAR------RKTIFYKRVLEFGKLHQKI----------------DDFLKEYL-K
EAGYNGVRLL------NVPMGLVVTIYTSKPGAVIGPDGRNIRELQNMLQKNFGLENPQV
NVA-EVENPDLEPQLV----------AQMICRALER--GVKYRRAARVALRRIVAAGAVG
CEIRIAGK-L------------AT-------------DRSRFEKFT--------------
----YGYLPAAGDPAMKYVKTGKASVLLPQGLIG--------------------------
----------VKVKIL--------------------------CKASFPDEV---------
------------------------QII---------------------------------
------------------------------------------------------------
-------GVQKEAA----------------------------------------------
------------------------------------------------------------
------------------------------------------------------------
------------------------------------------------------------
---EVGEAKGE-------------------------------------------------
------------------------------------------------------------
---------------------------------------MMSMQEEVKIRVLKADGEEDG
EASLPSFITMFEVEDFLIRRAFLAQQSRRLQPQGRDPMAGKRTTAESWG-----------
-VGYGIARVPRTERG--------VARFAPMTVKGRVTHPPR-----VEKKIRKEINRKEY
RKAFVSALSAVFKKEVVEKRGHRPG--SA--SIPIVFTKEFENISKTRELLKLL---EKI
GLEQELERIYGR-PRVRCGKSKWRGRRLRRRIGPLII-V-SNNKAS--------------
-----VVKAASGIPGVDVRTPEKLSVMDLAPGGAPGRLTIWTLPA---LENIVEK-----
---------------------------------VRKYVSK--------------------
---------------------------------------------MARSAS---YRVKFK
RRRKGLTDYYLRTKLL-RSGLPRVVVRVSNKHVRVAVVSSRLGGDVVIAHAFSQEL-KKF
GW----PFSFNNTPAAYLTAYLAGLRCLKK-NVSEGILDAGLHKPTKGGRVYAACSGLLD
AGFKLRV--DPSMLPD------KSRITGEHISRFFKE-------SGGKGFSRYVE--AGL
KVEEMPKIFEEVKGRLREAA--------VNG-----------------------------
------------------------------------------------------------
------------------------------------------------------------
----------------MAVKKSR-AVSAKG---ILEY-RLRGSRGLPVGASLVCADNSGA
KLLRIVQVAK--SGGRLRRLPSAKVGDLVTVSVKKGTPDLKNK---LMKAIIVRQRFPIR
RRDGLRVVFEDNAAVLMTPE--GDLKGTEVKGPVAKEAVD-LWPKLSALASSVV------
------------------------MSFLKG---LN-ISP-PETE-----------C----
-S----DRKCPF------------------HGEVRIRGSVFEGVVVSDRMKNTVIVMREY
LQYVPKYKRYMRKRSRIPSHNPPCIA--ARTGDKVIIGESRPLSKTVHFVVLGK------
----------VK------------------------------------------------
------------------------------------------------------------
------------------------------------------------------------
------------------------------------------------------------
-------------MSIVQTYRGKTLE--------------------ELNSLSMNELMRLL
PARIRRSLKRGL------HPETRKLLEKIRKVKAEMARTGVQP--RRIRTH-RRDMP---
------ILPEM----------------------------VGLTIEVHNG--------KDF
I-----------PVEITLDKVGHY----------------------------LGE-----
----------FAITN-KRVVHGK-------------------------------------
-------------PGVGA-SK-------------------------------ASTYVPLK
------------------------------------------------------------
------------------------------------------------------------
-----------------MKIVSNELSDLQTVVDQILKIAKENNVKVSGPIPLPRKVLKVT
TQKNPSGQGT-------ITWDKFEMRFYRRLIYL-GLNDKALRALTTIRIPQSVIITLDL
IS----------------------------------------------------------
-MNER-------------------------------HLAYKA-SSVHLSRELRSKY----
---------------------GFR-SLPIRAGDRVLIIRG--DYK--GVEGDVSRVDRAR
GRVYVSGVYRENARGE-QRLIP----------IPLSSVILVKIEDK--------------
---------DEW-RR-----------------------------------RLIERKLK--
------------------------------------------------------------
-----PVKEASENGS---------------------------------------------
--------------------------------MK--------------------------
-Q-MPYTR---------KEYISRI-PQVRVSKFKLGR-----AEDFEA-VFRLRVKKPS-
-LIKQEALEAARVAANKIL-EAELGET-GYVLRLIPYPHIVLREHKMLT-MAGADRLSKG
MKKAYGKPTTLAAKIEA-GEPVMEVFT---S-LQHENTVKKSLKTASSKL--PVETFIE-
------------------KEVVKKGGEVDEGES---------------------------
------------------------------------------------------------
-----------------------------M-TLN-DPLANALTALQNADLRRKKECIISP
ASNLIGHVLKILQQSGYIGEFEFIDDGK-AGFFRVQL----------------------V
GRINKCRAIKPRFPASYRDIEKFEK--------------------MFLPAYNVGLLIVST
PQGLMTHTEAKSRKIGGRLIAYVY------------------------------------
-MESAVH-----------VATVKVPENVKISLQYS-----TVTVE--GPLGRLSRDFS-H
T-G----LKLTL-EGDV-LKVF---SV-NKG---RRFKARVGTVAKLIKNMFEGVLHG-Y
IVRLKIVYSHFPVTVKYDKPTGTVS----IHNFMGEKSPRLFKIPF-PNVDIHVSGQ---
----DITVTGLDKNEVTQVAAMFELATKIKD---KDPRV----------YIDGIYVVEKG
LWRK--------------------------------------------------------
------------------MG-------HRKQSAPRHGSLAFRPRARFKRLTPRIRFW-P-
E-VDG----ETRLLGFAGYRVGMTHGFTIDTSESSPFK--GKEVFTPITIIETPPLSIVG
VRLYGNS--PQG-LR---VIWEGWAKNLPEN-----L-----KRRI--------------
---NTLG---K--------SEEAA----------------------EPRAPEGI------
---AE--KTREVRVIVATQP-----HLAGLGKKTPEVFEIGVGGGSMS---ERISYAMSL
LGR-EVYAKNVLEEGAYVDVFAVTKGKGFQGVVKRFRVKILDR--KSNKTRRG--IATL-
GPWK-PAGVM-YTVPRPGQTGYMQRMVRNLQVLKIVE---NPG--EINPAGGFHKYGVIK
SQAVILNGSVPGTPKRLVKIRVSAR-----K-HDVKPKQPP-VLTYVNIRRPVAV-----
------------------------------------------------------------
----MPSFKYSLV---------------------------------------EVDRARSA
K-----------------------------------------------------------
-----------ASLREVR-VSPKHSVELARFI--KGLRIPEARERLEAVVEKKLPVPFKR
YRK-KVPHRR-----GVL--KADS-GRYPVKAARFLLRLLAQLEANAEFKGL-SPERMRI
TGVVVHRGRKLKRYTP-------RAFGR--ATPRFETL-THVEALA-------VEEAG--
------------------------------------------------------------
------------------------------------------------------------
------------------------------------------------------------
------------------------------------------------------------
---------------------MGKRPIVRR-------------RG-ASPNFMAPTHRRV-
APAKY-----PTLAKGERLEGT----LVALHHDPGRGAPLAEIRLDNGKT-FYTVAVESM
YVGQRISIGP-------------GSP---LAVGNIIPLSEAPEGIMLSNIERKPSDGGAL
FRASGNYAVLIGK-TN--G-TAILQDPKARTFIVDANSLGTIGVIAGGGRTEKPFLKAGT
KRKLMKSKGRHYPIVRGVAMISVYHKFG-GGRHQHV---G-G----PSSVSRNAPPGAKV
GLIAPRKTG-------RKKARRVSG-----------------------------------
----MVETVLEEKKA---------------QAN----------------------PMRRI
MIEKVVVNICPGKPGEPLEKAKQVLTLL-TGM-KPAERRAR--K--TIKEFGVRRREAIA
AIVTLRGS-RA-EEFLEKAFTAIGRKVKASSFQN-GVFSFGVREHIQFPGVKYDPKIGVL
GMDICVKLCRP-GFRVMYRRRRRSTVGKSHRITREEAINFMKERFSLEV-V---------
---
>Bin185_genes 
------------MAGKNVQ-KAKLI-------------------------EDLRRLGTKE
K---------VAFWKR------------------------L----------AN-DLSKPT
RNEI------------KV-NLHKINKF----------------FK---------KDEIIV
VP----------GKVL----ATGDLNQKV-TVAA---YNCSEVAKEKIQK-SG--KFM-N
LRELMKT------------------------NPKAKKVRILA------------------
---------------------------------------------------------KMI
E--------------------RKFVAENVRLFQV----------------KTFVIQKL-G
LGKIGDFEIK------KTPLGEKIIIYTARPGLVVGRKGENIRELTKVLKSKFRMENPQI
EVS-EIERPDLDAQTV----------AEQIVNVLERFGPKRFKATGYRTLQRIIDAGALG
AEIVISGRGL------------PS-------------TRAKTWRFY--------------
----AGYLKKSGDIAMNHVRKGLAVANLKSGSVG--------------------------
----------IKVSIL---------------TKDV----------ILPDTV---------
------------------------D-I------------H-EIAEKTE-IKVEEVKEEE-
------------------------------------------------------------
--------KKEEVK-----------EEKKEE-----------------------------
------------------------------------------------------KKKPVK
------------------------------------------------------------
----------------KTKK----------------------------------------
-----KAPKKMED-----------------------------------------------
----------------------------------KK------EDKK--------------
----------------------------------------------MKANLVDLTGKKVK
EIELPSQFDS-DYRPDLIKRAVLAIQSHLRQAYGSKEGAGMRHSAELSRRRR-K---YRG
SYGHGISRVPRKIMTRRGTQFNWTGALAPGTVGGRRAHPPK-----AEKKYAQKINITER
RYAIRSAIAATVDKKLVAKRGHAVP--D---IYPFVIDAKFEAVKKTAEAKKVL---SAL
GLDKELERASI--KKVRAGKGKNRSRRYKKRTGPLII-V-S-KKCD--------------
-----LNKSLLNVPGIDIITVDSINTELLAPGTTPGRLTLWTQNA---IEKLDKEKLFTN
VK----------------------------VPHAKIEDKK--------------------
---------------------------------------------MIRRKH-----VAFR
RKREQKTDYKKRLGLV-KSGLPRLVIRKSLNNLSLQIVKYDPKGDKVLVSAHTRDL-IKL
GY----KGNRGNLPAAYLLGLLLAKKAKTA-KVKKAIFDIGLYAKVKGNLLFAALKGVVE
NGLDVAH--NEEIFPS------EDRLTGEHIANYAKHLES-DKVKYDKQFSVYLK--QGL
KPQDLKKHVEEIKAKI------------IKE-----------------------------
------------------------------------------------------------
------------------------------------------------------------
---------------------------------MKAI-KAYPSRALPIGTIMETCDNSGA
KVVKLVSVRK--LNTTRRRLQEGAVGDLVAVSVVKGKQDMRKK---VALAVIVRQKKSYR
RPDGSRLSFSDNSVVIVKDVK-GNPKGTIFKGAIAKEAAE-RWPGIAKVASIVV---MVK
-------------------------AKNIG---LE-VVP-PKQE-----------C----
-E----DVHCPF------------------HGTNVVRGRVFVGEVTKTDTHRSASVAWPR
QNYLPKYERYEKRTSKIRVHNPPCIN--AQAGEKVKIAECKAISKTKNFVIIEK------
----------VK------------------------------------------------
--------------------------------------??????????????????????
????????????????????????????????????????????????????????????
????????????????????????????????????????????????????????????
????????????????????????????????????????????????????????????
????????????????????????????????????????????????????????????
????????????????????????????????????????????????????????????
????????????????????????????????????????????????????????????
????????????????????????????????????????????????????????????
????????????????????????????????????????????????????????????
????????????????????????????????????????????????????????????
????????????????????????????????????????????????????--------
------------MQKARIKLASPDIGKINEISNSINEIIKKTKVKVNGPIPLPTRRLKLT
TRKSPDGEGK-------ASFDNFEMRIHKRLIDL-AVDERALRLVMRVPIPEGVNIQIEL
LE----------------------------------------------------------
-MKQ--EWSKT-----WKSSIQPRKQRKYVHN-AQLHTRQNL-MHAHLSKELRTKY----
---------------------GRR-NFGLKIGDKVKILRG--QFR--KKEGKITKVMLKQ
GKVYIEGIETLKTDGS-KTFYP----------LNPSNLMITDLNLD--------------
---------DKK-RK---------SKLEVKEAPKEKPKKAPKEEKKVEEKKIVEKK----
------------------------------------------------------------
--------K---------------------------------------------------
--------------------------------MVGLRSFSCYRNV---------------
-E-RAYTRKSKYR---NKAFIRAV-PTSKIVKFVFGDK----QKDFPY-RVDLSSKQPM-
-QVRHNAIEAARLMIVRRL-NVSVG-K-NYRLQIRQYPHHVLRENKMLT-GAGADRMQTG
MQKAFGRAVGLAARVKP-GTIIFSVYV---D-KDGVDHATKAIKDCFIKL--PCACAF--
---------------------A-----VEEVPKK--------------------------
------------------------------------------------------------
-------------------------------MLN-DTLATALSNIQNATDASKKVCIVRP
ASKMIMQVLQIMKDNHYIGDFKLIEDGC-GNIIEINL----------------------I
GSVNKCKAIKPRLSFTNIDYEKYEK--------------------RFLIAHGMGLILVTT
SQGVMTLEQAQEKQIGGKLLAFVY-----------------------------------M
LPKERL------------RKEIEIPEGVQVMVDGK-----TIKVT--GPAGEVQRILA-Y
P-T----LEIKV-EGNK-VMFE---PK-VFS---KKEKMIINTFVAHVNNMIKGTQEP-F
IYKLKIASSHFPMNVAIQ---GKE--VI-VKNFFGEKIPRKAKIV--EGVKVDISGD---
----IITVTANDREAAGQTAANLEQSTRITN---RDRRV----------FQDGIWITEKA
GRQM--------------------------------------------------------
---------------------------MANPHHPRRGSLQFWPRKRAKRSYARVNAW-P-
S-TN-----DPKLLGFIGYKVGMSHLATSSIFPNSTKE--QDGINYAVTVIECPPIKPYS
LRFYKKT--YDG-IE---LISEFFTKKTDKE-----L-----KRKI--------------
----KPS---K-----------KE-----------------------GSIPE--------
-------DFDFLRLVVYTQP-----KLAGVGKKKPELIEIEVGGKDNA---AKLEFAKGL
FGT-EIKISDVFKEGQQLDIHGVTKGKGFQGTVKRYGVKIRQH--KSEKTKRG--IGNL-
GAWT-PKRVS-YTVAQPGKMGYHLRTDFNKVCLKLGN---DPK--EVNQDGGFLHYGLVK
SDYIILKGSVMGSAKRAITMVDATR---P-S--TRK-MQDP-KISYISTSSKQGN-----
---------------------------------------------------?????????
????????????????????????????????????????????????????????????
????????????????????????????????????????????????????????????
????????????????????????????????????????????????????????????
????????????????????????????????????????????????????????????
????????????????????????????????????????????????????????????
????????????????????????????????????????????????????????????
????????????????????????????????????????????????????????????
????????????????????????????????????????????????????????????
??????????????????????????????????????????????????????????--
---------------------MGKRIITQR-------------RGRGTLTYRAPSHRYK-
GALKHR-K-LDDNEKNNVVYGK----VADLVHCPGHSAPLAKIKFENKEE-ILIAAPETM
KVNDVVASGN-------------KAP---IQVGNTTMLRNIPEGTYIYNIEARSGDGGRF
VRCSGAFARVLVN-NG--E-KITIKLPSKKQK----------------------------
------------------------------------------------------------
------------------------------------------------------------
-------------------------------MA----------------------DMKQI
KVEKVTLNMGVGGPGPNLDKAIKLLETI-TGK-KPVTTKTK--K--RIPTWGLRPGLPIA
TKVTLRGK-DA-EVLLKRLFEAVEKRLHPKRFDDQGNFSFGIKEYLDIPGMTYIIEIGMM
GLEVAVTLQRP-GFRVKKRRICCKKIPIRHKINKEEAMNFITEKYGVKV-QKTE------
---
>GCA_018396705 
------M-PHKL--RKIRK-KRGSR--TCGYGRVGQHR-KSGSKGYR-K-AGRHKHGWTY
VMR-----YEPE--------------------------Y-F--G-------KK-GFTSPQ
SIKR--IV--KA-----I-NVGELEE----NIEKFQP-K-----E---------EEGKIF
VD--LEKFG--ITKLL----GTGKVTKPL-VVKV---TSCSRSAAEKIKEAGG--QVL--
V--ESM----------------------E----ESEE-----------------------
---------------------------------------------------------MAV
V--------------------KHFISKSKKRAEI----------------DEFLQRKL-E
RAGYGGVNIA------ETPLGTHIVIYAMRPGLVIGRSGETIRELAKTLEEKFGVSNPQI
SVS-EIEVPELNPHIV----------ATRIASALER--GVHFRRAGFWALNQVMEAGALG
VEIIISGK-L------------RT-------------ERARYEKFK--------------
----AGYLPKCGDPAIKYMRKAEVHVQLKPGIFG--------------------------
----------VKVRIM---------------PPDA----------KFPDKI---------
------------------------E-I---------------AETL-P-AEVESEV----
------------------------------------------------------------
----------TEDS----------------------------------------------
------------------------------------------------------------
---KP-------------------------------------------------------
----------ADTAPREVEK-EKE------------------------------------
----VEETSGEEEAAK--------------------------------------------
------------------------------------------------------------
--------------------------------------------MAKTVKVFDLEGKPVE
KIKLPPIFET-PIRPDVIKRGVLAIQSTMFQPQGRDPMAGKRTTAESRGVGL--------
----GIARIPR-IKG-----PTGRGAFAPGTVGGRLAHPPT-----PEKKIVKKIPKKEK
RLALFSAIAATASKEIIVSRGHAVE--GV-PQIPLVVVDELESLKKTKDVEETL---IKL
GLLADLYRVKES-TKVRAGKGKLRGRRIKQAVGPLIV-V-S-EDKG--------------
-----IGEAARNIPGVEVVPVKELNAEILAPGTHPGRLTIWTKGA---IETLDK--IYCR
SEVA--------------------------------------------------------
---------------------------------------------MARNAR---YCVPYR
RRREGKTNYRKRKALI-LSGKPRLVVRGSLKNILVQIVTAKPRGDEVLVSAHSRELLKKF
GW----RAPRGNVPAAYLTGLLCGLKAKAK-GVDEAVLDIGLHSPTKGARVFAALKGVLD
AGLSVPH--GEEKLPD------EDRIKGLHIAQYARSLSV-NAEKYMIVFSKYLE--NKI
SPEQLPEHFEEVKKAV------------VAAFKGG-------------------------
------------------------------------------------------------
------------------------------------------------------------
---GRGRGE------MAAKAKTRGL-VAKG---VIGQ-RPKISRGLPTGAILKCTDNTGA
RELRLIQVLG--YKGRLGRLPSAAVGDRVTVSVKRGTPDMRRK---IFQAVIVRQKKPFR
RADGVWIQFEDNAAVIITPE--GEMKGSEIRGPVAKEAAE-RWPRIASAASIII------
--------------------------MVMA---LT-FKV-PKKT-----------C----
-N----DRNCPF------------------HGNLPVRGRILEGVVVSAKMNNTVIVRHDY
LKYVSKFMRYERRYSRIPAHNPPCID--AKEGDYVTIAECRPISKTVSFVVVEK------
----------RE---------------------------------------------EEK
------------------------------------------------------------
------------------------------------------------------------
------------------------------------------------------------
-------------MPREFTYRGFTLE--------------------QLQGMSMDEFILLL
PARQRRSLQRGL------STEQRILLEKVRKAREAM-CKGGSI--T-IKTH-ARDMV---
------ILPEM----------------------------VGLTIHVHNG--------KEF
V-----------PVEIKPDMIGHY----------------------------LGE-----
----------FAVTN-KPVKHGT-------------------------------------
-------------PGIGA-SR-------------------------------SSMYVPLK
------------------------------------------------------------
----------------------------------------------------------M-
------------VRKARIRLTSTDYKKLEEVCQELKSIAEKTGVKMVGPVPLPTKRLKVP
VLKSPCGEGT-------STWDKWELRIHKRLIDI-DAEERAMRRIMRIRVPEEVHITIEL
V-----------------------------------------------------------
MQAA--------------KTSKPSKQRKALFQ-AADHVRYKQ-FAAPLSPELRKTY----
---------------------GTR-SLPVRSGDTVRVMRG--DRK--GFEGKVSRVDRKK
YRIYVEGLTREKVDGT-TVFVP----------VHPSKVMITKLNLD--------------
---------DKW-RR-----------------------------------KILERRKK--
-----TKEKVEAATEKAVE-----VTEKPPEAVK--VEEKPSEEKAVAEFPLALE----A
EKPGKKKKATKKAVKGAEAAKPEAKTGTRKRK------------SSEEL-----------
-----------KVG----------------------MRARNYREV---------------
-RGQPYTR---------KEFVKGF-PQPKITKFTMGDP----NAKFEY-EARLIALERA-
-QIRHNALEAARVATNRLL--MDKLSN-NYFLQVHPYPHVILRENKMIF-GAHADRLQDG
MRRAFGKPIGTAARVEP-NQTIITVRV---N-ANGVEVAKEALKRGAAKL--PIPCRV--
---------------------V-----VEKAEVKEAKAS---------------------
------------------------------------------------------------
---------------------------------M-DVLANGLTTILNNELRNKRECVISP
ASKLLGKVLRVMQLHGYIGEFEFIDDGR-AGKFKVQL----------------------L
GRINKCGAIKPRFAVSVDKIEDWEK--------------------KFLPSRDVGLLIIST
SKGVLSHRDAKEKKIGGRLLAFVY------------------------------------
MRAVEV------------SKVLQIPDDVEVTLEGK-----KVTVK--GALGSLTRDFS-Y
A-P----ISMEL-QGKT-LRIW---AN-WPR---KKESALVGTVYAHINNMITGVRKG-F
TYKLKIVFSHFPISVKVQ---GNT--VL-IENFTGERNPRKAKIV--GNAKVKVSGD---
----DVIVQGINIEDVSQTAANIEQATKVKR---KDPRV----------FLDGVYLYERG
EGMN--------------------------------------------------------
------------------MG-------HRKHHAPKHGSLAYLPRKRAKSILARIRYW-P-
E-IQAD---TPKLLGFIGYKAGMTYAVVVEDRKRSPNF--GKEVVRPVTVVETPPLLICG
VRAYTKT--PYG-LR---TFAEAWMEDPPDD-----L-----ERVL--------------
----TIP---EKF------NTAEN-----------------------LKKIEEN------
---LD--KISKIRVIAITQP-----RQTGLPKKKPDISEIEIGGGSIQ---QRFEYAKSI
LGK-TVSPAEVFREGQHVDVIAVTTGKGFQGPVKRWGVKILQH--KGRKTKRG--VATL-
GPWN-PHHVL-YTVPRAGQMGFHQRTEYNKRILKIGK---DGK--EITPKGGFIRYGIVR
GPYILIEGSIPGPEKRPIKLRYPAR---P-P-KEIP-EGPP-QIMYISLESPQGK-----
------------------------------------------------------------
----MPEWGYSIPE-------------------------------------EALDPEKTV
K-----------------------------------------------------------
-----------ASGREVR-VSPKSAREICKTI--KGMTLNEAKRFLLDVIAKRRAVPFTR
FKK-KAGHRH-----GLE--KAYA-GRYPVKAAKQILKILGGAEANAENKGL-DTERLKI
IHASAYPGMKIKHYMP-------RAFGR--ATPKFETL-THIELVL-------EEQPETV
------------------------------------------------------------
------------------------------------------------------------
-------------------------------------------------TEES-------
------------------------------------------------------------
---------------------MGKRIRVQR-------------RGRGGPTFRAATHKRV-
APACYPPPL--KDMYGSVMKGI----VEEILHDPGRGAPLALIRFENGEE-CYIVAPEGM
YVGQQMEMGG-------------EAH---IDIGNILPVGKIPEGTLVCNIELKPGDGGKI
AKSSGAYATVVAH-TP--Q-GTMIKLPSGKTKYISDHCRATIGVVSGGGRTEKPFLKAGA
KFHLMRARGRKYPRTRGRAMVAAVHPYG-SSK-RSA---R-K----VTTVSRNAPPGQKV
GLIAARGTG-------RRKKRVKEGE----------------------------------
-----MSEDEIRKKW---------------EEN----------------------PMLKP
KIDKVVVNISVGKSGEPLEKASKVLKEL-TGQ-NPCKRKAK--K--TIRDFGIRRGEPMA
CIVTLRKQ-KA-LDFLKKVLHVIDYKLPRSCFDKHGNFAFGIKEHIEIPGVKYDPEIGIF
GMDVCVSLNRP-GWRVKNRQRARSKVGAGHILTPEEAMVFVKDTLGVEI-V---------
---
>GCA_015122065 
--------------MKSRK-LRGSS--TAGRGLGKRSRSGAGRRGGRGR-AGGGKR----
-------------------------------------------G-------QQ-NFASIK
FYLK--ET--KAEKKMPL-NLSYLQS----HLDKLKR-KGII-QE---------KDGKLV
VD--ITSGG-EYTKICGKFKGQGLKLSVY--------GKTSKQAKENILQNGG--EVN--
----------------------------E-------------------------------
-----------------------------------------------------------M
QP-------------------KKMINALMKEQVT----------------RDYLFKLF-S
KFGISDIKLE------KTPLGERVVIRTPKPRAIINRASNELRIASKKLGEIFEQSPPRI
EVE-ESEDPMLDPNVV----------ADALAFRVARFGPLKYKVIAHKMLDSIMSAGAIG
AEIEMGGV-IK--------------------------ERAAHFKFRP-------------
---NGGILPKSGQIEDYGVRKGQKQLLLKRGVIG--------------------------
----------IKVTIV-----------------------------TKSSKLGGI------
------------------------N-I---------------------------------
------------------------------------------------------------
-------------------------SDGRENR----------------------------
------------------------------------------------------------
------------------------------------------------------------
----------------------------------------------------------GP
GDGASKDEHKEDTGSAAS------------------------------------------
------------------------------------------------------------
---------------?????????????????????????????????????????????
????????????????????????????????????????????????????????????
????????????????????????????????????????????????????????????
????????????????????????????????????????????????????????????
????????????????????????????????????????????????????????????
????????????????????????????????????????????????????????????
????????????????????????????????????????????????????????????
?????????????????????????????????????????----MVKVNR---------
-----RTNYRARLGML-KSKLPRLVVRKTNSMIIGQIVEYEKSGDKTLSAVYSKEL-RAY
GW----NFGLKNSPAAYLAGFLLGKKSSAK----EAILDKGSSTLKKDSFIYYFMKGASD
AGIDVHT-KEFDI--------TEDRLFGKHIIEYASKGTTGN------QFSSVGK-----
AINNMKDEFDTVLKKL----------NEYGK-----------------------------
------------------------------------------------------------
------------------------------------------------------------
------------------------------------M-KAAISKPINVGSYISVADNSGA
KIAKVINVRG--YHGVKGRQPRCGVGDTVFIVVKKGNQDVIHK---TFPAVVIRQKKVFR
RLNGLRLSFEDNACVLVKEIDKYEPLGTAIKGPIPREISI-RFPNVSKVAFKVV------
----------------------------MQ---YDDLVK-PEVE-----------C----
-N----DKNCPY------------------HGTLKVHGSRFEGVVVSAKSKRTAVVQWIN
FERLKKYDVYREKKTRVLAHNPDCIS--AKVNDRVVIYETRPLSRWKKFVIVRK------
----------I-------------------------------------------------
------------------------------------------------------------
------------------------------------------------------------
------------------------------------------------------------
--------------MEEFKFKSKSVE--------------------DLSKIPVDQLASVV
NSSLRRRMKRGF------TDQQKKLIEKVEKAKKNG---------KPIRTH-LREMF---
------ILPSF----------------------------VGITINVHNG--------KEF
V-----------PVAIKPDMVFHR----------------------------LGE-----
----------FAITV-KQVRHGT-------------------------------------
-------------PGLSA-TR-------------------------------SSSFVPIK
------------------------------------------------------------
------------------------------------------------------------
------------MQKARIKLTSTDTKQLKVVCDQIADISRKLGTSIKGPIPIPTKRIKVT
TRRAPNGSGR-------ESYETWELRLHKRVIDM-QADPKALHLIMKTPIPKEVNIEMEI
MGP---------------------------------------------------------
-MKD---FSKH-----WNGSKSPRKQRKYRAN-APLNLKHRM-VSAHLSKELRQQY----
---------------------HTR-SFPIRKGDTVLVMRG--KFK--GSEGKVEKVYTKQ
LRVTVDSAKITSKKGT-KIPIK----------IRPSALLIKELNLS--------------
---------DKL-RE-----------------------------------KSLVKYGK--
-----AR-----------------------------------------------------
------------------------------------------------------------
--------------------------------MAKLRPGRAYRSM---------------
-K-QPYTRKSKFK---EKNYTKFA-LHTKITQFHSGNM----HNTFKK-RVEVISKSTL-
-QVRDNALEAARIVANKYL-TDSIGEE-NFHIQLVSIPHHILREHKLAT-GAGADRFSAG
MQKSFGKPIGLASQISA-GDKVFEIFV---N-EDHVNEAKEAADKIKKKLGFKTLALV--
---------------------------I--------------------------------
------------------------------------------------------------
--------------------------------MT-DQVSNALNVIFTSKISAKKECIITP
MSNFILKILDIMNKGGYIDKYEVINDAR-GGFIKVTM----------------------N
ENLNKCKSIRPRLPVKINEIQKYEE--------------------RFLPAIGFGMLIIST
SKGLMTNAEARQNGIGGNLIAYVY------------------------------------
-MSTKF------------STQL---DGADVKIENG-----EISVS--GPKGELKVKVV-Y
S-----FLSVRK-EENT-LYIE---CK-KDT---DYQKAIAGTLAAQVRNMVKGVKEG-Y
TAELELVYIHFPASMKLV---GDK--LV-VENFVGERKAREIFIP--KDVKTKVQGT---
----KIILEGIDKYKVGQVAGTIEKNVQIKN---KDRRV----------FKDGIFIVKKP
E-----------????????????????????????????????????????????????
????????????????????????????????????????????????????????????
????????????????????????????????????????????????????????????
????????????????????????????????????????????????????????????
????????????????????????????????????????????????????????????
????????????????????????????????????????????????????????????
????????????????????????????????????????????????????????????
????????????????????????????????????????????????????????????
????????????????????????????????????????????????????????????
???????????????????????????????????????????????????---------
----------------------------------------------------------MI
K----QVS----------------------------------------------------
-----------AKSERVQ-VSLKHVHEIMESV--TGKNLDKAIKHLDGVLEEKRFIPFNK
YG--GKGHKS-----GVP-------RGYPKRATKFVISLLKELKSNAKNINL-DEASIII
KKYSLGRGKYPRFPSG-----AVYRHGKF----------TNLVVFG------EAEAKAPK
------------------------------------------------------------
----------------------------------EEKKTSA-------------------
P----------------------------ASAVEATNEKNE--------ENNNDATKEND
------------------KRTDEGAG---------------------DKGLPVQALQ---
----------------------MKVPRSRR-------------RGK-SRIFRANTFKAI-
ADTRI-------ISSNNAMNFK----VEDIIHDSYRTAPLMEIRFEDGTV-SYLPAFNGA
YVGQILTFLK-------------GGD----KTGSIDSLKNIPTGANVYNVELRPNDGGKL
VRSGGLSAKVIKK-EK--G-IVSIQLPSSRIIDINENCRAVVGVISNSGRMNKPLYKAGN
NYHLKRARGRYWPLSAAVAMNAYEHKFG-GKRRSSQH----K----SKSVSRNAPPGAKV
GTIAPRRTG------VK-------------------------------------------
-------------------------------MNK-------------------DNKMRDI
RIEKVTLNVGVGKAGAELDKIENLLKSI-AGA-QPFKTTSK--R--RIPEWGVRPGLEIG
TAVTLRGK-AA-EEILGRLLEGIDKKLSKSKFDEGGNFSFGIPEYVHIPGVKYDYTVGIV
GLSVAVTLFRP-GFSISRKRVR-RTVGNSHRIKKEEAINFISNKYNLQV-SD--------
---
>GCA_002688775 
---------MKRTGPTNPI-LFGII-------------------------AELKKRSNSQ
N---------VNIWKR------------------------V----------AK-DLERST
RQRR------------VV-NLSSINRY----------------TK---------EDEVIV
VP----------GKVL----GAGDLKHKL-TISA---FQFSSGAKEKIEKNGS--KIV-P
LLELSKD------------------------KPNGKKIKIIG------------------
----------------------------------------------------------MN
K--------------------IKFDSELIKLITLF---------------ESMTGAKV-K
DC-IANDRLI-------------FIVQENEMGKAIGKNGANIRRIENSLKKKIKLVEFSN
DVL-QFVKNMIYPT--E---------------------ALDIK--NEDGVI-TIQGKDTS
TRAILIGR-----------------------------ERQNLNHLS--------------
------------------------------------------------------------
---------SIVKRFF--------------------------------------------
------------------------D-I---------------------------------
------------------------------------------------------------
----------KEIKVV--------------------------------------------
------------------------------------------------------------
------------------------------------------------------------
------------------------------------------------------------
------------------------------------------------------------
------------------------------------------------------------
---------------?????????????????????????????????????????????
????????????????????????????????????????????????????????????
????????????????????????????????????????????????????????????
????????????????????????????????????????????????????????????
????????????????????????????????????????????????????????????
????????????????????????????????????????????????????????????
????????????????????????????????????????????????????????????
????????????????????????????????????????????????????????????
????????????????????????????????????????????????????????????
????????????????????????????????????????????????????????????
????????????????????????????????????????????????????????????
????????????????????????????????????????????????????????????
????????????????????????????????????????????????????????????
????????????????????????????????????????????????????????????
????????????????????????????????????????????????????????????
????????????????????????????????????????????????????????????
????????????????????????????????????????????????????????????
????????????????????????????????????????????????????????????
????????????????????????????????????????????????????????????
????????????????????????????????????????????????????????????
????????????????????????????????????????????????????????????
????????????????????????????????????????????????????????????
????????????????????????????????????????????????????????????
????????????????????????????????????????????????????????????
????????????????????????????????????????????????????????????
????????????????????????????????????????????????????????????
????????????????????????????????????????????????????????????
????????????????????????????????????????????????????????????
????????????????????????????????????????????????????????????
????????????????????????????????????????????????????????????
????????????????????????????????????????????????????????????
????????????????????????????????????????????????????--------
------------MQKARIKLASIDINKINDVCSYIKDIADKTGVDMRGPIPLPTKRLKVT
TRKSPDGEGT-------ATWERYEMXVHKRLIDL-GLDERALRLVMRVPIPEGLNIEIEM
LE-----MTRE--------------------------------------------DETIF
ALRT--TANREDQVMDFVTSNATKKKLEVYSVIRTHGMRGYIFIEAATKTDAEQAAFNIP
YARGILPHPVKYKEIEHMLEQVKH-EMNIQKNDIVEIISG--PFK--RENAKVTRIDKAK
EDVVVELLEA-------AVPIP--------ITVKMDAVKVIRRETE--------------
---------TEI-KKD---------------------------------------DTE--
------------------------------------------------------------
--------EDSL------------------------------------------------
--------------------------------MARIRKFVAYRRQ---------------
-K-RPYTRTSKFK---SKAFIRMA-PNVKVVRFNTGDP----RKEFNC-TLKLLSKSKL-
-QIRDNALESARQTSNKLL-ESNLGLN-GFHMKVTVYPYQVIREHALAA-GAGADRFSSG
MAHAFGKPAGVAARVKK-GQTIFQIKV---D-KQNIELAKKALERASKKI--PCSCLI--
---------------------T-----VSEKK----------------------------
-------------------------------------------?????????????????
????????????????????????????????????????????????????????????
????????????????????????????????????????????????????????????
????????????????????????????????????????????????????????????
????????????????????????????????????????????????????????????
????????????????????????????????????????????????????????????
????????????????????????????????????????????????????????????
????????????????????????????????????????????????????????????
????????????????????????????????????????????????????????????
????????????------------------------------------------------
----------------------------MVLKIARRGASGYVPENTMAXFEKSL------
E-------IDCDVVEFDIHKTKDNQIIIMHDENVGKTTD-GLGNIRDLTLKE--------
-------------LK---MFHEPNGESVPTLQGVFDL--IKNKKKM--------------
----MLD--IKDQ------NMERE------------------V----LQSVNDN------
-------DLEENVIIDSDIPE----VVKKIKKMNPKI-HVFLGGVTKDNYRETIQDAKKI
GAE-MIKVQNILVNGDLV---------------------------NEAHSHRI-------
GVYV-------W-----GQKKY-----------------------QIS------------
--------------KRC-------------------------------------------
---------------------------------------------------?????????
????????????????????????????????????????????????????????????
????????????????????????????????????????????????????????????
????????????????????????????????????????????????????????????
????????????????????????????????????????????????????????????
????????????????????????????????????????????????????????????
????????????????????????????????????????????????????????????
????????????????????????????????????????????????????????????
????????????????????????????????????????????????????????????
????????????????????????????????????????????????????????????
????????????????????????????????????????????????????????????
????????????????????????????????????????????????????????????
????????????????????????????????????????????????????????????
????????????????????????????????????????????????????????????
????????????????????????????????????????????????????????????
????????????????????????????????????????????????????????????
????????????????????????????????????????????????????????????
????????????????????????????????????????????????????????????
????????????????????????????????????????????????????????????
????????????????????????????????????????????????????????????
???
>Bin129_genes 
-----MK-IHKK--KKSVR-LRGTNSGGHGS--RKKWK-GSGHRGGKGM-AGTGKRADQK
KSLVIKK----------------------YGNK-----Y-F--G-------KQ-GITSKG
TAVS--KL--KV-----I-NLGQIQKNHVNLMKKFGK-N---------------GV----
II--LE-----KYKVL----GNGDLKEKL-KIKA---KEFSESAKAGIEKAGG--EVVEE
KKEIKKV-------------EAKEKVEVKKVSKSVKKESVAVEK-------KAE------
----------------------------------------------------------ME
E--------------------RKFIRLKKEEFGI----------------KEYIKRNL-G
KGKISNLDIE------YTPVGEKIIVSTSRPGLVIGRKGEKIQELTRVLRDKFKLENPHI
EID-EIKNPLFDSQLV----------ADEIALALERMGNLKFKVIAYRKLQEIMKAGALG
CEMRLTGK-L------------PS-------------ERAKSWRFA--------------
----EGYLKKAGEPS-KEIDRAQATALTKTGIIG--------------------------
----------VKVAIM---------------SPDA----------KIYDRI---------
------------------------D-I------------D-AEIKRQ--INNIE------
------------------------------------------------------------
----------EEVV-----------EEEEEKPK---------------------------
---------------------------K--KT---------------AKKKISKEIKKVI
NKKE--------------------------------------------------------
------------QTEASEKKSAKILKKGAGVEVIEESPDLKPEEDGTAMMINEELEEGVP
QDQIDKDIKKKVDEGK------D-------------------------------------
--------------------------------IKDK------ETKEN-------------
KE--------------------------------------------MKIQVLNKEGKKVS
EKE-TQVFSE-PIREDVIRVIVEA--ERIKHPNSPKYRAGMDISASGTPSKR-R-HVWKT
NTGKGMARLPRKIFSRRGTQFNWEAAVVPSTRGGRRAHPPH----GNVNL--NKINKKEL
KKALMSSLSYVSSVAELKKKYSTLSDVDVKTKLPLVVSGEVLNL-NNRDFFVML---EKV
-LGELNNVAVQK-KTIRAGIGKMRGRKNKRNAGLLLV-I-G-NEEKF-------------
-----------KIKGVEVLKVKELTVSDLASN--GARLCMFSEMA---VDNLEEIKKGK-
------------------------------VGEGKKK-----------------------
--------------------------------------------------M---KRLDKR
RRQECKTDYRKRLVLL-KSNLPRLVVRKSNRYLILQIVESKHAQDKVLYYVNSKEL-LAK
GWPEDKSGSLKNLSAAYLSGMLLGKKVLDGGLKGKVILDSGLIPNTKGSKVYAVVKGFSD
AGVEIPF--DEKVMFS------EEEIAKKIGKD---------------------------
-------VFEKVKGGLK-------------------------------------------
------------------------------------------------------------
------------------------------------------------------------
---------------------------------MKGV-AANLTRGLNLGSNVLASDNSGA
RIVRIVSVKH--GKTRKGRQQYAKLGDWVKVSVRKGDPTMKGE---VFDAIVIRQKKPFR
RNSGERIAFTDNAVALLKDEK-GNPKGTQVKGPVAREVNE-RWPFVGKIAKFVV-----M
-----------------------KAKQKLQT---------GT------------------
------------------------------------RGRIFKGAVIK-KFPKRVVIEFER
TIYIKKYERYAKRKTKLHARLPEEMTKEVNIGDYIEIRECRPLSKIIHFIVIGK------
----------VS-------------------------------------------K-EEG
K-----------------------------------------------------------
------------------MAEENKP-----------------------------------
---------TESK-----------------------------------------------
---------KLLMKKKEFSYRGQALE--------------------ELKKLDIREFAKLL
KSNEKRTVLRQH-------DELQRFVIRCKNKIKND---------KQIKTH-YRHLV---
------IVPHM----------------------------VGFKISIYNG--------KTF
F-----------PVEIIGEMLGHR----------------------------LGE-----
----------FSVTR-NKIKHGA-------------------------------------
-------------AGVGA-TR-------------------------------SSASRSVK
------------------------------------------------------------
----------------------------------------------------????????
????????????????????????????????????????????????????????????
????????????????????????????????????????????????????????????
???????-----------------------------------------------------
-MKA--KFSTS-----WIGSKLPRKQRKFRAN-APIHIRHKM-ISVHLSESLRKKY----
---------------------GKR-NFPVRKDDDVKIMKG--EFK--GKTGKIETVDLKK
LRVTIGGIYRTKKDGT-KVSVY----------FNPSNLLIKELNLE--------------
---------DKK-RVAALNRGATA---EVKKVVKAKPLP-----------KSEEKETE--
-----KAEG---------------------------------------------------
---------EKK------------------------------------------------
--------------------------------MVAVRKALAYSKR---------------
-KPIKNTRRSKKQ---QLSYIKTV-PPQKIVKFNMGDYQGFEEGKYKI-KVTLSTQENI-
-QIRDLALEAIRQSIHKDM-TKLLTQK-HYFLRCNVYPHNILRNNRIFSGGSKGERVQTG
MKKSFGSPEGRAATIKR-GRPIFTLYF---NGEEHLPRVRKFFKKVTPKL--ACKAKV--
---------------------------VVELSK---------------------------
------------------------------------------------------------
--------------------------------MSQDIVADTLNQIMNAKKARKTEVIVKR
NSKLLRKILDIAKESGYL-DYEVDGR-----NVKIQI----------------------K
Q-LNEFKAIKPRYTVSVKRINHYVR--------------------RFLPARNFGLVIVST
NQGLMNHEEAEEKKLGGCLIAYAY------------------------------------
------------------------SEGINVEMVEG-----ELIMK--KDNNEIKRKIH--
P-V----IDLKV-EGNK-IMVS---CA-RVR---KTEKKIFGSMKAHIRNMIKGLEEP-F
KYKLQISNVHFPMTVTHNK-EKNE--LV-VKNFVGEKTDRIVKLV--EGVDVKTDKE---
----FIELECHDREKAGQCAANIEKATKVRN---KDRRI----------FQDGIFIIEKP
GRKFL-------------------------------------------------------
---------------------------MPKHGHMRHGSLQFYPRVRAKKILPRV-SW-K-
V-LKRE---DVNLLGFIGYKVGMKSAYVKDSTPNSLTK--NQRITIPVTIIECPTMKIFS
VRFYKN-------NK---VIGEVLNNNIDKE-----M-----KKKV--------------
----KVP---K--------EVKKK-----------------------IEDYKEG------
-------DYDNIRLIIYSQV-----KKTGI-KKKPDMTEIGVSGSL-S---EKLEFVKNN
MAK-EISIKDV-FNDGVVDVRGITIGKGNQGPTKRFGLSLRSH--KSEKGVRG--PGSG-
GPWH-PARVE-YTQPMSGQMGFFTRTSYNHKIVLIGD--TEEN--DINIKSGFKKFGRIK
GDYILVYGSIQGPSKRQVLITSALR---P-T-KIPI-KRKY-EFMELR------------
---------------------------------------------------MAEQEQII-
--ENKKQEEATKKEKEM--VDESKAKLEKPEI---------------KADVKDGE-EKKV
E----E--------------KPVEK----------------KKVVEAPKV----------
-KKTEAV----VNGMSLH-VSTKHSIAICNFI--RGKNIEKAIAELEDAGKMKFAIPMRG
----EIPHK----------KGIMS-GRYPVKAIAEFIKLLKSLKSNAIANEL-ELEKVRI
F-CVANIAARPYRR---F--------GS-----KRFKR-THVEI---------KLVPIVK
------------------------------------------------------------
------------------------------------------------------------
-------------------------------------------------KIKK-------
------------------EKKK--------------------------------------
------------------------------------------------------PKAYR-
YKVTYP-K--------LGAEGK--AKIVKLFNSSAHSCPLVKVVVDKEE--FIVPAASGI
YEGQEIWVGN-------------REENKVPEVGDIIKINDVPQGTKIFNVELVPGEGGKI
LRSSGISGIVMNK-DE--K-KVEIVI-KRRRVKVNKHCRVTIGLAAGEGRLIKPLVKAGK
KHHIMKAVGRKWHRTSAVKVNAIDHPFG-GGRGKRI-----K----SKIAKRNSPPGRKV
GHIRPRKTG-------RKK-----------------------------------------
----------------------------MTNEN----------------------KMRDI
EIEKMVLH--CGGTDEKHDKSMKLLEMI-TKR-KIQVVQST--R--RIPTFGISPGKKSG
CKVTLRNK-EKIIDLLQRFFASFDNEISTKKITEN-QLCFGIPEYIEVPGLEYDRDIGIL
GLEVMIVFKRK-GKSVKMRKAKRGSLPKKQQVTKEEIAEYLTKELGVEI-I---------
---
>Bin104_genes 
-----MT-ERKR--RKKNR-VRGER--THSKGDTKNNR-GAGCRGGRGR-AGATKGKFAS
IGRL------------------------------------D--PR------KY-RLKPN-
--TH-----GQA-----I-TLGDFDT----KLDKLVE-KDKV-VM---------EGKKYV
VT--SNS-G--YEKIL----SQGETTKAI-ILK----INASKKAIVKIEAAGG--TFD--
FPK-------------------------KGMKKETKEESIEVTK--------SEEKIKE-
----------------------------------------------------------MI
E--------------------RTFIKKNFNKMEL----------------EDYLDTKL-E
RAGFCGIDII------KTPLVTRIVLHVAKPGLAIGKSGSTINELTRKIAEDYDIDNPQI
EIQ-EIKSPNLNARIL----------AKKMASMIER--GYSWRSVSYRMIKDIMDSGAQG
VELVVKGK-LS----------GKG-------------GRKRKQRVA--------------
----IGYLKKRGHQS-KYVDKFKAAAYPKAGAIG--------------------------
----------ITLSIV---------------HPDV----------VFPDKI---------
-------------DVN--------EVIAKTR----------------------ALA----
----------------------------KEI-----------------------------
--------VEQTKT-----------DEKAEEQ----------------------------
------------------------------KEAVA------------DEKE------VPT
IEKKD-------------------------------------------------------
-----------VTADKK--------IED--------------------------------
----KKEAPK--------------------------------------------------
-----------------------------------A------EKK---------------
--------------------------------------------MIMKAKIFGIDGTDKG
SVDLPKVFET-TQHPIVIKRAVLALQTARLQPKGTDPRAGLKSSAQYKGMRG-K-STPLR
TINVGKARLPR-LKN-RRHLLSGNVARVPQSVGGRRAHPPK-----AQKIIVEKLNKKEK
RLALASAIAATAIKELVEKR-FIVE--G---ELPIIIEDKFEEVAKTKGVILAL---TKV
GAGKDLDNAKSK-TRKRAGKGKTRGRTKKQKKSVLIV-T-G-ENSK--------------
-----VLKACRNLPGVESVTIGSLNVELLAPGAEAGRLVIWTKGA---IEKLTNGTKTQK
VVKKEKKI-------------------------VKKVEKKVVKTTKKK------------
VIKKE------------------------------------???????????????????
????????????????????????????????????????????????????????????
????????????????????????????????????????????????????????????
????????????????????????????????????????????????????????????
????????????????????????????????????????????????????????????
????????????????????????????????????????????????????????????
????????????????????????????????????????????????????????????
???????????????------------------MKAM-SIPNNNALTLKSHVTCTDNSGA
KEVYIISVFK--YKGIKRSLPKAGVGSIVNVVIKKGKPEMRGK---IERAVVVRTKQEYR
RANGTRVSFEDNAVVLVDHD--GLPKASEIKGCVAKEVGE-RFPKIAGMASVVVMMIMSE
----------------------------------------TEKK----------AIEKVV
KK----EETVAVKKAPKKELVKAVSKIITVEKTYPVRGNIFEGKVISAKANKTVTVQRIL
TQYVSKYERYKKVKSKLKAHNPESIN--AKEGDTVRIGETRRISKTKNFIVMEI------
----------L-------------------------------------------NEAKK-
------------------------------------------------------------
------------------------------------------------------------
------------------------------------------------------------
------------MTKKEYTFRGKNLE--------------------ELQAMSVEDFANLC
GSRARRSLKSGY---------DKKILQSVEKKKGDV-KA------KPIRTH-NRDLI---
------VIPAM----------------------------VGTQFAVYRG--------NSF
E-----------RLDIVEKMLGHY----------------------------IGE-----
----------FVFTR-KRLSHGK-------------------------------------
-------------AGIGA-TK-------------------------------SSTAITAR
------------------------------------------------------------
----------------------------------------------------????????
????????????????????????????????????????????????????????????
????????????????????????????????????????????????????????????
???????-----------------------------------------------------
----------------MTKSSKPRVSRRTFLQ-MDMHTRSKT-ITGHLNKKLRKEM----
---------------------EQR-AISLRKGDVVEIVRG--SFK--GKEGKITKIERGI
GKIFIEKVIRKKSDGT-EYEVA----------IDPSNIIVVGIEKG--------------
---------DKK-RF-----------------------------------KKSKKRDL--
------------------------------------------------------------
--------E---------------------------------------------------
--------------------------------MG-LRPGRCYNNKKDKTRYGAKSHMSVH
KKKRAYTRVAIRVP--RKNYIGAA-PALRIRQFNMGNP----EGKYNL-VADLRVKEYF-
-DLRDNAIESSRMAINRKL-VKELGKD-GFFMKVRVYPSNLNRENKQAQ-GAGADRVSQG
MSRSFGVPNSRSARMRK-DQIVFSVLC---N-KGEEAIVRDALMRAKSRF--AVDVYVK-
FHDDTKSVGTIPAKKIRE-VVIE----LTEEQKKAEEE--KKAAEETKDGEKTE------
--GEAKDDEKTDEKA---GDDKKEDSKEDKKEEKSDDKKSKK------------------
-----------------------------M-PRN-PANSSRGHDVFSGKRRTDRGTKARP
GEQLINRVVTRTIQSARAVEFSAAQKKK----VFVRL----DKHQKVVAEQLLRIVKR-S
KKIDDWNLIDSTLAMLSTKGAKYSEKIGGQVVEISLTREHVWRVLRMLKSEG---LIKET
NRLVKKQRD---------------????????????????????????????????????
????????????????????????????????????????????????????????????
????????????????????????????????????????????????????????????
????????????????????????????????????????????????????????????
????????????????????????????????????????????????????????????
????????????------------------------------------------------
---------------------------MASYNWPRRGSMAYYPRKRARKETP---SI-K-
G--RGE---EAKALNFLIYKVGMTQILGKNAHKGSPSL--GQDVVIPATIVECPALKVFG
IRAYSKA--EIG-ME---VLGEAISENIDKE-----L-----LRRI--------------
---FNYQ---KA-------SEKKTTKK------DSKKEEKKA--KTTVEDLEKR------
---IA--DIEYFTLLAHTQP-----KKIGF-KKKPDVTEITIGGKK-E---EQLSYAKEK
IGK-ELELDEIFAEGDFLDVKGVTKGKGFQGVIKRFGVKIQRP--KA-KTRRI--VGSI-
SPWN-PSTVM-FTVPRPGQMGYHNRTESNKKLIRIS---TDVL--GINPKSGYPNYGMVK
NKYGIIVGSIPGPAKRCLAVRKGIR-PVAKSKIQLE------SIEKVLVK----------
------------------------------------------------------------
----MAKKNYQAT--------------------------------------VGK-ESKTA
K-----------------------------------------------------------
-----------AMTTNAN-ISLKYSTEICNQL--KGKNVDKVIAWLIRIVNHEEYLPLKR
YHK-KVAHRK-----GDSKEGVKS-GRYPQKAIKAFLTLLNSVKSNADFKGL-DEDKLTI
IHAFASMGVARTTYQS-------K--GKIGGKARRKSS-THIEIVV-------SEVKA--
------------------------------------------------------------
------------------------------------------------------------
------------------------------------------------------------
------------------------------------------------------------
------------------------------------------------------------
---------------------------VTLIKDTGRNAIMTTIVFDNGQS-ENVVAAEGI
YVGQPIEQGI-------------GAN---IAIGNISYLREVPEGCPIFNVEKTSGDGGTL
AKTAGSYALLVTR-DQ--K-KATIKMPSGKLITLPLDVKATIGNASCGGKGDKPMVKAGT
KFFAMKSKKKFWPSVRGVAMNAVDHPFG-GAQH-HA---G-K----SKSTSRNAPPGRKV
GAIASKRTG-------RRKK----------------------------------------
--------------------------------------------------------MKEV
LLEKVVVNMGVGSDPEQMKKSEQIIKLI-TGK-KPLKRSSK--K--RVPDWGLRPGVDIG
LKVTLRKE-DA-IKFLKEAFVAKDNKILAKNFDKEGNFGFGIREHIDLPGIKYDPKLGII
GLDVLVTLKKR-GYRVKHRKIEQTKVGEKQRVKKEEAIEFVKS-LGVEV-A---------
---
>GCA_003649035 
-----MV-VRKR--KKITR-KRGSR--SYGWG--ARHR-GAGKHGGAGH-AGSGKRADQK
K---------PSYW-----------------KT-----VVS--G-------KY-GFAPK-
GVVK--PV--YA-----V-NFVDVEN----HLGSWLE-SGVA-KK---------DGDFFV
VN--LKKLG--FTKLL----SKGKLSKKF-KFIV---DSCSKLALDKLKASGC--EII--
KE----------------------------------------------------------
------------M----------EIIKEILKFLP-EEKISDVAFEAANIVLYTKDRKFFL
DD----KGAI-----------RNVVNEFKKRIEL---RPDPSITIDEKKAEKIIKKLLPE
EAGAGDILFD--------SKRSMVIIEAEKPGLVIGKQGSLLREIREQT-----FWVPHI
RRT-----PALRSQIIENIRSVLYKHSAERRKFLDKVGHRIYDGWIREKKNEWIRITHLG
GARQVGRSCIFLQTP-------ESRV--LLDCGVNVVG-EGSDAYPLLDAPEFDINQLDA
VVLTHSHLDHSGFIP----------YLFKYGYRGPVYCTEPTRDVAALLTLDYVKILKSE
NKEPPYDFDDVKEMVKHMVTLNFEEVTDI--TPDVRL-TLYNAGHILGSAM---------
----------AHLHTG-NGLH---N-LLYTGDLKFGRSILLDPAAHVF-PRLETVIIES-
-----------------------TYGGKTNI-----------------------------
------LPPEKEQDELFRNMI----SETIKRGGKVLMPVLGSGRAQDILVILDGMFKTGA
LPDIPVYIDGMVWDITAIHTAYPEFLNKTIRKQIFHKDENPFLNPNFKRVGSQKERTKLV
EDTGPCVI----------IATSGMLVGGPSV------FYLRQLADNPKN----SLI----
----FSCFLPQGSLGHRILHGERE---------------L--------------------
---VFKTGIKQEIVPVKMEIMRFE-L-----------TDHSDRKQLM-------------
---------------SFLFKCQP---------RPKKVIVQHGENSRILDLASSVHKIGRV
ETVCPRNLESVRLK-?????????????????????????????????????????????
????????????????????????????????????????????????????????????
????????????????????????????????????????????????????????????
????????????????????????????????????????????????????????????
????????????????????????????????????????????????????????????
????????????????????????????????????????????????????????????
????????????????????????????????????????????????????????????
?????????????????????????????????????????-----MSNKV---FTVPKR
RKREGKTDYRFRMRII-RIGQLRLVIRRSLKNIWGQIVEFHPDGDRVLFSAHSREL-LKF
GW----KLNKSNTCAAYLTGLLLAKKIKKE---LKCAVDIGFNVSVKGSCIYAFVQGVVD
GGLLVNC--DKKVVPS------VERLRGEHIVAFAKLLKSDKS-EFERQFGGYLK--NGL
DPEKVPVYFEEVKKKI----------SGL-------------------------------
------------------------------------------------------------
------------------------------------------------------------
------------------------------------------------------------
----------------KGKIPAAGVGDLVVASVISGRPDMRKQ---VVSAVIVRQKRPYR
RLDGTRIKFEDNAAVVIKDEL-GNPKGTMIKGPVAKEAAE-RWPLIAKIAKIIV??????
????????????????????????????????????????????????????????????
????????????????????????????????????????????????????????????
????????????????????????????????????????????????????????????
????????????????????????????????????????????????????????????
????????????????????????????????????????????????????????????
????????????????????????????????????????????????????????????
????????????????????????????????????????????????????????????
????????????????????????????????????????????????????????????
????????????????????????????????????????????????????????????
????????????????????????????????????????????????????????????
????????????????????????????????????????????????????????????
????????????????????????????????????????????????????????????
????????????????????????????????????????????????????????????
????????????????????????????????????????????????????????????
????????????????????????????????????????????????????--------
------------MQKARIKLASIDIEKLNQTCHHIKDIAEKTGVDMRGPIPLPTKRLKIT
TRKSPCGDGT-------ATWERYEMRVHKRLIDL-GTDERALRLVMRVPIPEGLNIEIEM
IDV---------------------------------------------------------
-MKN---WSKS-----WNKSIKPRKQRLFVRN-APLHVKSKL-MGSHLSKELRVKY----
---------------------KSR-ALRVRKGDKVKILRG--QFK--GKTGSVERIDTKK
QSVFVTGIEILKKDGS-KTLYP----------LHYSNLLIIELNVS--------------
---------DKF-RLG--------------------------------------------
------------------------------------------------------------
--------EKK-------------------------------------------------
--------------------------------MARLRSFICYRGL---------------
-K-RPYTRFSKYK---RKSFVKSR-PHNRISRYTGGE-----YQDYDH-KVHLISKEAM-
-QIRDQALESARQTMVRNI-EKNMGKA-GFFYQMRVYPHHILRENPLAA-GAGADRLSTG
MAHSFGKPIGRAAQVYN-GQELLTVMT---N-KDKIALVKTALLKASHKL--PCKCKV--
---------------------V-----IQ-------------------------------
------------------------------------------------------------
-------------------------------MMN-DPLANVLSSIVSYESRGKRVLLVNP
VNGVIKDVLGIMKREGFVGDFESVSESK-GGFGNLHL----------------------L
GRINQCGVIKPRFSVKVDEFVKFEK--------------------RFLPARDVGILIVST
SKGVMTHYEAKEKNIGGKLIAFCY------------------------------------
-MKVPV------------SEFVELPEGVSASFIDD-----VLLVK--GAEGEVKRKFL-F
P-G----VNVSV-EENK-VVVS---CS-LAT---KKEKKIVFSWLAHIRNMIFGSQKK-F
QYQLKVCSGHFPMNVSVS---NGS--LV-VKNFLGEKSPRVLNLK--PGVSVKVNGD---
----VIIVESCDKELAGCVASDIELLTVKRG---RDLRI----------FQDGIYIVKKP
GRLVEK------????????????????????????????????????????????????
????????????????????????????????????????????????????????????
????????????????????????????????????????????????????????????
????????????????????????????????????????????????????????????
????????????????????????????????????????????????????????????
????????????????????????????????????????????????????????????
????????????????????????????????????????????????????????????
????????????????????????????????????????????????????????????
????????????????????????????????????????????????????????????
????????????????????????????????????????????????????????????
????????????????????????????????????????????????????????????
????????????????????????????????????????????????????????????
????????????????????????????????????????????????????????????
????????????????????????????????????????????????????????????
????????????????????????????????????????????????????????????
????????????????????????????????????????????????????????????
????????????????????????????????????????????????????????????
????????????????????????????????????????????????????????????
????????????????????????????????????????????????????????????
????????????????????????????????????????????????????????????
????????????????????????????????????????????????????????????
????????????????????????????????????????????????????????????
????????????????????????????????????????????????????????????
????????????????????????????????????????????????????????????
?????????????????????????????????????????????????-----------
-------------------------------MN----------------------VMTIP
RIEKVTLNIGAGKDQAKLEKGISLIKTI-TGV-EPTKTITK--K--RIPSWGLRPGLPVG
CMLTLRKK-NA-VNVLKRLLAAKNNRLAESNFDKNGNVSFGIHEYIDIPGVAYDPKIGVL
GLQVCISLEKP-GFRIKRRRYKKKKIPKKHIVSKEEAIEFMKKNFGIKV--GESA-----
---
>GCA_012961245 
------M-AHKD--RKINK-KRGSR--TCGFGNTQKHR-GAGSRGGRGM-AGSKKHKWSY
VSK-----YLPD--------------------------Y-F--G-------RR-GFKRPR
AVIR--NT--RT-----I-NIKDIEE----NIDRFIK-EGIV-KK---------KTNNYY
IN--LKEMG--YDKLL----GSGKPGHKF-IINV---DYCSESAMKKIKEAGG--RVN--
ITKLKE----------------------S----ETE------------------------
-----???????????????????????????????????????????????????????
????????????????????????????????????????????????????????????
????????????????????????????????????????????????????????????
????????????????????????????????????????????????????????????
????????????????????????????????????????????????????????????
????????????????????????????????????????????????????????????
????????????????????????????????????????????????????????????
????????????????????????????????????????????????????????????
????????????????????????????????????????????????????????????
????????????????????????????????????????????????????????????
????????????????????????????????????????????????????????????
????????????????????????????????????????????????????????????
????????????????????????????????????????????????????????????
????????????????????????????????????????????????????????????
????????????????????????????????????????????????????????????
???????????????--------------------------------MANVYSLDGKKKG
SLKLPDVFNT-EYRPDVIQRAVVSIQTNRRQPYAPFVLAGQQTSAAYFGRRR---GGFRQ
TINRGMSRLPR-EKP-GGG-GLGRVRIVPQAVGGRRAHPPK------GKEWSKKINNKEY
SLAFRSAIGATINKELVSKRGHIID--KI-RELPLIVDDKFEKLKKTKEIIDVL---NAL
GLEDDIERA-RN-RVIRSGKGKMRGRKYKNKKSVLIV-V-N-DDKG--------------
-----VISGTRNIPGVDVVKLDDLNVELLAPGTHAGRLTMWTESA---IKNIDKTIK---
------------------------------------------------------------
---------------------------------------------MAKKAT---YVVQFR
RKREKKTNYKKRLNLL-KSEKTRLVVRRSNRYINVQLVEYNEDGDLVIASANSRDL-KKF
GW----KFHTRNTPAAYLTGLICGHRGISK-GIRGAILDIGLNPSVKSSRIYAALKGAID
SGLKIPH--NEEMLPS------DDRISGIHISEY--------------------------
RNIEIDKEFKKVKNKI------------IKSFEGK-------------------------
------------------------------------------------------------
------------------------------------------------------------
---KYKNGAKKD--------MAKPLGVTKNLPLGKAI-TARVTRALPVGARLNCADNTGA
KELEIIAVRS--YKGVRRRLPRAGIGDLVVASVKKGRVDIRGQ---VVLAVIVRQKKEYT
RHNGIKISFEDNAAVIVDDN--GMPKGTEIKTAIAREVTD-KWNKIGSIATIVV---MAV
KS---------------------EKTKTKSK-----VNKKAEKS--------KAECG---
------DINCPI------------------HGTLPTRGIVLDGTVVSDKMDKTVIVERNY
RIKEKKFERYRSARSRIPAHNPPC------------------------------------
------------------------------------------------------------
------------------------------------------------------------
------------------------------------------------------------
------------------------------------------------------------
------------MARREFKFRGYALD--------------------KLKKMSMDELVEIM
PSRVKRKLRRGF------TDQEKKLMVKIKNAQSDL-SEGKRV--KPIRTH-CRDMP---
------ILPAM----------------------------IGLEFEIYNG--------KEF
K-----------RVEIKPEMIGHL----------------------------LGE-----
----------FSMTR-QVVKHSA-------------------------------------
-------------PGVGA-TR-------------------------------SSLFVPIR
------------------------------------------------------------
----------------------------------------------------????????
????????????????????????????????????????????????????????????
????????????????????????????????????????????????????????????
???????-----------------------------------------------------
---------MK-----KPSSKKPRKQRKWRLN-APMHRRRKM-ICSPLTKELREKY----
---------------------NRR-NIPVRKGDRVKILRG--EFR--GTTGEVTRVSLRD
YKIYIDGITAKKADGT-GIERS----------VDPSNVMITEIFME--------------
---------DKG-RR-----------------------------------AMLERNVK--
------------------------------------------------------------
------------------------------------------------------------
---------------------------------MGLRPGRCYKWD---------------
-S-PAYTRVAKNP---QDSFITGI-PGSKVTKYNMGNL----TEKFDT-EVSLVTENRM-
-QIRHNALEASRIATNNIL-EEKIGRN-TYRFKIRIYPHHVMRENVMAT-GAGADRVQSG
MRGAFGKPVGRAARLNK-NQIVMSVYVN--HGEKRIKNAKTALRAAMSKL--PKKMRI--
---------------------L-----IKPVNER--------------------------
------------------------------------------------------------
-------------------------------MMH-DLINDAIVNIKNHERIGKSECIIRP
KSKLLIEILKIFQKNGYIGEFEVSDDKG-GGNIRVKL----------------------I
KQINDCGVIKPRFSVKHDEFTKWEQ--------------------RFLPARDFGILVVST
NQGVMSHKEAKEKGIGGRLLAYIY????????????????????????????????????
????????????????????????????????????????????????????????????
????????????????????????????????????????????????????????????
????????????????????????????????????????????????????????????
????????????????????????????????????????????????????????????
????????????------------------------------------------------
---------------------------MAKTHRPRSGSLAYHPRKRAKRETPRIHNW-Q-
E--SE----EVKLLGFAGYKAGMTHVIAFDNNTNNPTS--GLEVFIPVTVIETPPMVVAC
IRAYRDG--YFG-KE---VYTEIWAKDLADD-----L-----LKKV--------------
----SLP---KNR------SPEKK-----------------------LKELEKN------
---LD--NVSDIRHIMHTQP-----RLTSMPKKKPDIMEIAI-GGTIQ---EKFEFAKNN
LGK-EINVEDVFSENKFVDVVAVT------------------------------------
------------------------------------------------------------
------------------------------------------------------------
------------------------------------------------------------
---------MELH-----------------------------------YSYMPEDESKIA
R-----------------------------------------------------------
-----------AIGRDMD-ISFKHAILICDKL--RGMMLRDAINLLDAVIKLDKSIPFRK
FNK-GVGHRK-----GLGR---DAIGKYPAKAAQHI---------------------LRI
------------------------------------------------------------
------------------------------------------------------------
------------------------------------------------------------
------------------------------------------------------------
------------------------------------------------------------
---------------------MGKRIITQR-------------RGRGGPRYRVPSHKFK-
SNVKYP----SLEEYKEGIGGQ----VIDIIHDPARTAPVARILLENFKN-IDIIAPEGL
QIGEWVEIGE-------------DAQ---PRIGSILPLCKIPEGILVYNIETVPGGGGKL
VRSAGSFASIVSH-EKNTG-LTYVRLPSKRIVALNSNARATVGKIAGGGRKDKPMAHAGQ
AYYAHKAKNKLYPRVCGRAMNAVDHPHG-GGRHPHV---G-K----PTTLSRNAPPGRKV
GHIAARRTG-------LKKR----------------------------------------
----------------------------MEYKN----------------------VMQKP
RIDKVVVNIGCGQSGEKLVKAEQLLEKL-TSR-RPVRTISK--Y--RIPSWGIRKREPIG
CKVTLRRK-EA-EEFLKRAFIAKDNQIKKSNFDEYGNLSFGIHEYIDFPGIKYDPDIGIF
GMNISVSIERP-GYRIKKRRIKKSKVPTRILINREESVEFIKKRFKIDI-N---------
---
>GCA_015063285 
------M-PSRT--KK----FRGYR--THGRGK-KSGR-GAGIIGGHGM-AGYGKTGKIG
MLK-----EDRN--------------------------Y-F--G-------RH-GFKRPQ
CTVE--AN--RT-----I-NVGELSE----KIETFVS-MGFA-SK---------EGDAYK
LD--LTEAG--IDKLL----GNGNIDFAV-NVTV---DSVSEKAREKIEAAGG--SIA--
E-----------------------------------------------------------
---------------------------------------------------------MAA
E--------------------RKIVAEHVRRVLL----------------KEYLMKEV-S
RAGFGGLDVQ------RTPMGTRVILTTERPGLVIGRRGQTIKNLTQVIEEQFGFDNPQI
EVQ-EVENASLNAQIM----------AEKLAFSLER--GWHFRRAGHSTVRRIMDAGARG
CYIIVAGK-L------------SG-------------QRHRTEKFK--------------
----EGNIKFCGDTKAQFIEHGYAVAKLKMGVIG--------------------------
----------VTVEIM---------------VKDA----------KMPADI---------
------------------------T-V-------------LNK-----------------
------------------------------------------------------------
----------TEAA-----------AVLPDL-----------------------------
--------------------------FAAPK-V---------------------------
------------------------------------------------------------
------------EAPVEAE--TTEEVQ---------------------------------
------------------------------------------------------------
------------------------------------------------------------
---------------------------------------------MATTNVYGVNGGVAG
TVEVPEAFAT-PYRPDIIKKAVLAAAANGRQPYGPGARSGMRHAVSFRGK----------
--GTGSARNQR-IHG------LGKAGESPNNVSGRRAHPPL-----PERIWAQKVNKKEA
KIARASALAATGCADCVKARGHQFD--DN-VSFPIVIEDSLNDVKETSAVIDLF---EKI
GIGYDLDRAKEG-RKIRAGRGTMRNRKYRTPVSVLVV-V-A-DDERNA------------
----PIFKSAANIPGVTVEEVKTLNTSILAPGGDAGRLTVYTKAA---IDAIGGWTQ---
------------------------------------------------------------
---------------------------------------------MATGPR---YKVAFR
RRRELRTDYYTRKKLL-TARETRAVVRRSNKNITIQFADFAMEGDKIIASASTKELK-AM
GW----EYSCSSIPAAYLVGYLAGKRAVKE-GIEYAVLDIGMQHVQHGGVLFATVAGMTD
AGLEVPH--SDDVLPE------EDRLKG-------KHIDDGIE-----------------
------AAIDSIKQKM------------EAD-----------------------------
------------------------------------------------------------
------------------------------------------------------------
---------------------------------MKGI-AGNQTRGLQNGSQLDVIDNTGA
KVIEIITVPG--YHGTARRVPSAGVGDLVIASVKKGTPAMRRQ---IVFAVIVRQRRPIR
RPDGTMVFFEDNAAVITTDT--GEVKGTDIKGPVAREAAE-RWPRVSATASTII---MT-
-----------------------AKIKDIG---ID-VVP-PTSE-----------C----
-N----DPNCPF------------------HGTLSVRGQTIDGVVATVRMNKTVVVERNY
MRYMHKYERYEKKSSRYVAHAAPCLG--LKVGDRVTIAECRPLAKTVSFAVIEK------
----------KE------------------------------------------------
------------------------------------------------------------
------------------MGKKIIAG-SAKA-----------------------------
---------SRRKS----------------------------------------------
---RKKASAIQARRKKEFLFRGFTME--------------------ELLAMPFDEVLGLL
PARARRTYLRGL------NYEQQLLFDNLKDATA------------PVRTH-RRDLP---
------IIPQF----------------------------VGKTVSVYNG--------REF
K-----------DVEIKPEMIGCF----------------------------IGE-----
----------FVQTR-KLPVHSG-------------------------------------
-------------PGVGA-TR-------------------------------SSKFMPLK
------------------------------------------------------------
----------------------------------------------------------M-
------------SQRARISLSGTDPAKVDSVCAQIKGISQRTGVDIRGPVPLPTKKLKVP
CRKSPDGEGS-------ETWDRWEMRIHKRLIDL-DADERALRQLMRIQVPDGVNIEIVL
RSA---------------------------------------------------------
-----------------MVSSKARTQRKAQAN-ATAHVKRKM-LSAHLSDDLREKY----
---------------------GRR-AARVCKGDTVVVVRGNEDIR--NIEGKVVNVYTKT
GRVAIEGVTIKQADGT-ETERP----------IHASNLVITKLNTE--------------
---------DAW-RM-----------------------------------DSLSKKEA--
------KE----------------------------------------------------
------------------------------------------------------------
--------------------------------MV-RKPASMYRQI---------------
KG-QAYTR---------REYMGGV-PASRVSQYEMGNT----RQEFPV-TLTLKVKNRV-
-QVRHTSIEAGRIAANKVL-TSQAGVA-NYHMTVRAYPHIVLRENKLAT-GAGADRVSSG
MRQGFGKAVGTAARLER-NQAILTVRV---N-PDKVDVAKDALWRASMKF--PSPCYV--
---------------------D-----VEQGKEFVN------------------------
------------------------------------------------------------
-------------------------------MQS-DPLNDAMCVIKNASVNGKSDCTIEP
SSKLIGRVLKVMQDAGYISQFEYVEDGK-AGKFHVML----------------------D
GAINDCGVIKPRYSVKVTDVEKVEA--------------------RFLPAQDFGLLIMTT
TAGVITQERAKELGIGGKLLAYVY------------------------------------
---MTI-------AGKI-ESTIAIPGGVSVTYDAG-----TMKVK--GPKGELSRNFA-Y
P-N----ISIAV-GEGE-VSVS---CE-YPR---VKDKAMVGTFVAHIKNMIVGVTEG-F
KYDLKIVFSHFPMKVAVK---GDR--VE-INNYMGGHAPRYANIV--KGCTVKISGQ---
----DVTVEGIDIEACGQTAANMEKATQRRG---FDKRV----------FEDGIYIVGKS
HKVRQ-------------------------------------------------------
---------------------------MPQRRRPQKGSRAFGPRKRAQSQTPRLDSW-P-
E-ISG----APKIQGFAGYKAGMTHAFVVDKRGKSTTS--GMEIQVPVTVVEIPPMKIAA
VRFYESS--IVG-LK---TAGEVWAKDLDPL-----L-----DRRL--------------
----NVP---KNH------E-EAT-----------------------FARYDGL------
-------DIEDVRVLAYTQPK----IVSGVPKKVPDLMELRIGGGTID---ERVAYAKQI
LGT-EVNFTDFAPEGALVDVIAVTKGKGFQGVTKRWGVKLLSH--RNSK--HRRGIGNL-
GPKR-PGYVR-STVPGSGQMGYHQRTEFNKKVVKVGT---DGA--EVTPKGGFLNYGEVR
NNYILVHGSVPGPTKRLIRFRDATR---L-P-KKAE-TEAL-DVTYVSVESKQGA-----
------------------------------------------------------------
----MVNSGYTAV----------------------------------------ADPDTTA
K-----------------------------------------------------------
-----------ALGREMP-VSPKFAREVAGMI--RGMKVETAQQALEEVIEKKRPVPLKR
YNK-RVSHKA-----G-----VGP-GRYPVKAAKAILGVLDSAAANAEYKGL-DVSNMAI
ATISVSRGRVIPGHMP-------RAHGR--ATEWNQDT-INVEVII-------QEVE---
------------------------------------------------------------
------------------------------------------------------------
------------------------------------------------------------
------------------------------------------------------------
---------------------MGKRLIPMR-------------RGRGTSLYRSPSHRHV-
DDVRLP-A---------FSEGT--AVIKDLIQAPGRTCPLAVLDVNGKTD--YQLAVEGT
KVGQTIVIG--------------GTQ---VAAGNITALANIPEGTPVHNVEARPGDGGKF
VKTAGSSGTVVSR----GD-KVMVLMPSGAIKEFSPNCRAAIGIVAGGGRGDKPLAKAGK
NVLTLRSRSKAPFKTKGVAMNPVDHPHG-GGSHAHV--GG------PNCQKRTASPGQKV
GFLPPKKKI-------RM------------------------------------------
-------------------------------MS----------------------TMRDL
HVEKVVVNIGVGEAGERLAKAEKVLEMV-TKQ-KPVETLSK--T--VNRDLGIREGMPLG
CKVTLRGD-AA-VDFVKQALSIREMRVPEYSFDKEGNMSFGISDYTDFEGMKYDPEIGIF
GMDISVVLRRP-GNRITQRALLKRRIPKSHRVGRDEAIQYMKDNFQIEV-VQ--------
---
>GCA_003695045 
-----MV-KFKR--KKVVK-MRGSK--THGGGSMKKRR-GAGNRGGRGN-AGSGKRGDSK
K---------QTFQ----------------IKG-----IKP--G-------KR-GFKKK-
GIQK--PV--IG-----I-NVGELER----ILPLWIE-SGKV-KG---------ND----
VN--LSQLG--FGKLL----GSGSITKAL-TITV---GAATERAIAKVEKAGG--KVV--
L---------------------------PDQEESNEESPAADAQ---------EE-----
----------------------------------------------------------MI
E--------------------RQFVNQKKKEFQI----------------QEFIANEL-K
RVGHSMTRIQ------RTPLGEKVIIHASRPGLVVGRKGANIKQLTKVLKKKFKLENPQI
EIA-EVENVNLDPQIV----------AERISTSLERYGLNRFKGIGHRVMEDVMNAGAIG
VEILISGK-V------------PS-------------SRAKRWRFY--------------
----QGYLKKSGDIAINGVKTAYSIAKLKTGVVG--------------------------
----------IQVRIM---------------PPDL----------KLPDDI---------
------------------------K-L------------V-ETKSEE--ID---------
---------------------------TQEP-----------------------------
--------ITEEKQ-----------EESETSE----------------------------
---------------------------DEAQE---------------------QPEEETD
KE----------------------------------------------------------
-----------------EDAEKQE------------------------------------
-----ENGEKSD-----GE-----------------------------------------
--------------------------------------------GSE-------------
K---------------------------------------------MKIKVLTLENKEKG
ERELPKQFRE-VVRPDLIRRAVLAIQSHKRQPYGADPEAGMKVSAELSRRRR-N---YRG
SYGIGISRVPRKILSRQGRRMNWVGALAPGTVGGRRAHPPK-----SEKVWDQKINNKER
RKAILSALAATVNVDYVRARGHKVP--D---SYPFAVDDSIIDVKKTADVSKVL---GAL
GLGEELERTKE--RKVRAGIGKMRGRRYKKKTGPLIV-V-P-KECD--------------
-----LMKSARNIPGLEVARVDKLNAELLAPGAQPGRLVIFTEGA---LDRMEKENLFAQ
------------------------------------------------------------
---------------------------------------------MKTGKR---YTVPFR
RVREGKTNYKRRLNLL-KGGKTRIVVRKSLKHIIIQAVDYHPAGDKVLATVKSDEL-KKL
GW----KHSTGNTPAAYLTGLLAAKKISGL-GREEFILDIGIHTPVKGSRIFAALKGLVE
GGLNIPH--DESVLPD------DERTSGNHIASFRK------------------------
EAQSIANDVEELKKKIST----------I-------------------------------
------------------------------------------------------------
------------------------------------------------------------
---------------------------------MKAV-PAKVTRALPVGSLVPTCDNSGA
KMLKIFTVLG--KQTTKRRLPAAGVGDLVMASVKKGRPDMRKQ---VVFAVIVRQKKEYK
RADGTRISFEDNAAVVLKDDK-GNPKGTIFKGPIAKEACE-KWPGVAKVASIIV---MM-
-----------------------TNAKNIG---LD-VKA-PEKT-----------C----
-D----DENCPF------------------HGSLKVRGRQFVGTVVSDKTHKTVVVEWER
RKPIQKYERYEKRRSRVQAHNPPCID--ASHGDKVLIAECRPLSKTKHFVVIQV------
----------LGLDEAKL---IKEFESDDLPKTK-------------KKKEAEDAPSEDK
KSK---------------------EGDEE-------------------------------
------------------------------------------------------------
------------------------------------------------------------
------------MARKEFTYRGKTLE--------------------ELQGMSIAEFAELL
PSRQRRTLKRGF------DEAQKALLKKLRAGKK------------EVKTH-SRDMI---
------VLPEM----------------------------VGKTIKVYNG--------KEF
V-----------AVMIQPEMIGHF----------------------------LGE-----
----------FSLTR-KRGQHGS-------------------------------------
-------------PGVGA-TR-------------------------------SSASISVR
------------------------------------------------------------
------------------------------------------------------------
------------MQKARIKIASTDIDKVNQVCDYIKDIAEKTGVTIRGPIPLPTKKLKVT
TRRSPDGEGK-------ATWERYEMRVHKRLIDL-SLDERALRLVMRVPVPEGLNIEIEM
VD----------------------------------------------------------
-MKS--AFSPS-----WKSSKQPRKQRKYLYN-MPHHIASKT-MASHLAPALREKY----
---------------------GIR-SIRVRVGDKVKVMRG--SFK--GEESKVERVDSQR
RRVFLTKVERIKKDGT-KTLVP----------FDPSNLMITELNLD--------------
---------DKK-RM-----------------------------------KNLSKPAK--
-----GSKG---------------------------------------------------
--------EDVKDG----------------------------------------------
--------------------------------MARLRKGVAYRRL---------------
-E-RPYTRKSKFK---AKNFVRAT-PSNKIVRYDMGDP----KKDYEL-TLNLVSKDDI-
-QVRHNAIEAARQTSNRAL-EKNLGKN-AYHLKIRVYPFHVLRENPLAT-GAGADRMSTG
MKMSFGKPIGLAAQVRK-GQVLMTLRC---N-RSALKTAKLALTRAARKL--PCSCRI--
---------------------EE----VVEKKAASSSLP---------------------
---EAQPEQSQEAEA---------------------------------------------
-----------------------------M-SLN-DPLANALSHILNSEKVAKKKIVIRP
TNKIIENVLKLLQENNYVGSYEIIEDSK-GNSLVLNL----------------------L
GRINKCGAVKPRFPVKVTEFEKFEK--------------------RYLPAKNFGILVVST
PQGLMTHEDAKKKGIGGKLLAYCY------------------------------------
-MKQDM------------NEKITLPEGIQAAYENN-----ELVVK--GPKGEVRKKLL-A
P-R----ISIAV-DGNS-VVLS---SK-NAT---KREKTLMGTFKAHIRNLIKGAQEG-Y
TYKLKICAGHFPMNVSVS---GNE--FV-VKNFLGEKVPRKVKIR--EGAAVKVEGD---
----IVVVESNNKEIAGQMAADIEQLTVVKN---RDRRI----------FQDGIFIIEKD
SKKIA-------------------------------------------------------
--------------------------------------MQFWPRKRAKKPYARVRSW-A-
G-IA-----EAAPLGFAGYKVGMTHILINKAKTGGKSQ--VQRVFVPVSILECPPLKVYG
VRAYRES--ENG-LK---VATEVVVKA-DKE-----L-----SRKT--------------
----PGA---K--------KETKK-----------------------IDSLK--------
---PE--DYSEFRLLVYTQP-----KLTGIGKKKPEIFEIAIGGKP-Q---EQFEYAKNV
LGK-EISIGDVFKEGEYVDVHGITKGKGVQGPLKRFGIKRTSH--KSEKSVRT--PGSL-
GGWVGQGVWM-WRVAKAGHMGYNVRTEYNKWLLKIGK---NPE--EINVKGGFLHYGIVK
NDYIIVKGSVQGTPKRLLKLTKAIR---P-D-PKAP-REVP-PIHYVSTESPQGK-----
------------------------------------------------------------
-----MVYHYTAK----------------------------------------ADPETMA
K-----------------------------------------------------------
-----------AVGRDLP-ISTKQSIEICAQI--RGKSLQFAKRYLQEVVEFKRAVPFRR
FNR-DVGHKK-----T-----GGP-GRYPVKACTYLLKLLNSVEANAQNKGL-SSEDLVI
ETLVAHKGSGNWHY------------GR--HRRRKMKN-TTVEVIV-------RQKGG--
-------------KAEEKKNEK-------------------PVKSEARKEEKKE------
-----------KPKEEAKTRKEEGA---------SKQK----------------------
-------------------------------VSEDKTETKD--------QSSE-ESKNQS
------------------EKQDGND------------------------------KK---
---------------------MGKNIVQQA-------------RGHGGPTYRAPSHRYK-
GAAKH-----LAKKDE-TVTGR----IVDIIKCPGHTSPLAQVEYSTGET-ALLIAPEGV
KVGAEVQTGP-------------EAV---PAPGNTLPLSKIPEGTLVYNIEAVPGDGGKF
VRASGVFAKVVMN-LK--D-RIIVQLPSKKQKEFHPQCRASIGVIAGGGRTEKPFYKAGN
KYKAMKARNKYYPVVSGNAMNAVDHPFG-NKRSQRK---S-K----ARPTSRNAPPGRKV
GMVGARRTG-------RKKGKQA-------------------------------------
--------------------------------------------------------MRQI
RIEKLTFNIGAGKDQKQLEKGMKLIEKI-AGR-PPVKTKTN--K--RVPSWGLRPGLPIG
CKLTLR-R-DV-EPLIKRLLEAKNNVLKPSCFDNEGNVSFGIHEYIDIPGVEYDPEIGII
GLQVSITLERP-GFRIKKRKIAPRHIHRNHKISKEEAIEFMKEKFGIKV--GDDDLQ---
---
>GCA_003562145 
-----MA-HNKR--KKNSR-QRGSW--THGWGAKKKHR-GAGHRGGRGA-AGSGKKGDAK
K---------PRYWKE---------------KY-----F----G-------KT-GFT---
-SLK--KI--HSKE-KSI-SLSMIND----KLDKWSA-EGLA-VK---------EDDALK
ID--LGKAG--YAKLL----GTGNVKAKL-DVTV---SQASAKAKQKIEAAKG--KI---
-----------------------------TVLSETKKD----------------------
----------------------------------------------------------MI
E--------------------RKFVAQNIRELEI----------------KEYLYKEL-G
KVGLSNVKLQ------KTPLGEKILVSASRPGLVVGKGGANIARLTSELKEKFKLDNPQI
EIE-EVTDPRGNAAIT----------AEVIANSLERYGPVRFKGIGHKALSTIMDSGAHG
VEILISGK-I------------PS-------------ARAKTWRFY--------------
----QGYLKKCGDISIAGVDKSKQVAKLKSGVVG--------------------------
----------IQVNVM---------------PVTT----------SLPDKV---------
------------------------T-F------------K--------------------
----------------------------SE------------------------------
----------EQVK-----------QEE---E----------------------------
---------------------------EAAKR---------------------EQEKKTA
------------------------------------------------------------
------------EEKRPAKKKTA-------------------------------------
-----RKAAKK------KTAKKK-------------------------------------
--------------------------------AAKK------QAKKE-------------
------------------------------------------------------------
-----------------MKNVSLIIMEPGIQ----------------------G------
----NIGAIARSMKN---FGFSKLILVNPKCEVGEEARKRAKNAQDILRGVKIKKNLSEA
TKGFKLVIGTTSR----TGKDYNMP------RSPLTLDVAAKKIVGSNAKTAILLGSEDQ
GLSTETLKNCDY-TITIPSAPKYRALNLSHATAIILYEL-S-KAKNSMIIMEAHKHASPR
EKEEILKQLKRLIDKTRFRTEHEKKTQEVAWKKIIGKAHPTKREAYALIGFLKKQK----
------------------------------------------------------------
---------------------------------------------MKQKTT---YTVRHR
RRREGRTDYKKRLELL-KGRQDRLIIRKTNKHIIIQLVKYAHDGDIVLLTASSKEL-EKK
GW----KHSLKNLPASHLTGLLAGKKAKEK-KVATAILDIGLYSPLKGSRIYAALKGVID
SGLKVPA--GKEIFPG------EERLKGGHIAKYLE------------------------
KHKSITQDYEKIKSEL------------LK------------------------------
------------------------------------------------------------
------------------------------------------------------------
---------------------------------MKSI-SASIPKCLPHGALVETCDNSGA
KVIRIFGVKG--HKTVKGQMPSARIGDMVKASVIKGRPDMRKT---VVLAVIVRQKKEYT
RPDGTRVKFEDNSAVVVKDDK-GNPKGTILKGPVAKEACE-RWPGIAKISSMIV------
-----------------------MSTKQ--------------------------------
--------------------------------PLTVRGRKFTGIVVSDRMSKTVTVSWER
KKYIPKYERYEKRRSKAKAHNPESIN--AETGDLVEIEETRPISKTKHFIITKI------
----------VK---------------------------------------------KKS
------------------------------------------------------------
------------------MVQGKLVHFDEIRNNNWKSLFLFLVFMLLIGGMGLLIGLI--
----------------------------WGNLYFGLILALVFGFAYALIAYYS-GGNM--
---LMALAGAKPVTKQEYPYLYHTVE-----------------GL-ALAAGVPTPKAYVI
NDPAPNAFATGRDPNHSAVAVTTGLLEKLNREELEG-VVAHEM--AHIRNYDIRSMM---
------IAAVM----------------------------VGIVILLSDF--LL----RSF
LWGGMRGGNRDGRAQIIFILIGLA-----LAILAPL----------------IGE-----
---------LIKLSISRRREYAA--------------------D----------------
-------------AGAAVLTRNPRGLANALRKISQDPNELRNTNKATAHLFISSPFKKKK
-----------------------------SWLRNLFSTHPD-------------------
----------------------------MNDRVKR----------LEAM---????????
????????????????????????????????????????????????????????????
????????????????????????????????????????????????????????????
???????-----------------------------------------------------
-MKS--EFSRT-----WKSSTQPRKQRKYAHK-APLHIKSKF-LNTNLSKALRQKH----
---------------------GKR-SIRLRTGDKVRILRG--TNK--GKEGKIDEVNVKQ
AKVYVSGIEKTKKDGS-KIRLP----------LKPSNLQIVELKID--------------
---------DKK-RKQ----------------------------------KLLTKD-K--
------------------------------------------------------------
--------EEKKNG----------------------------------------------
----------------????????????????????????????????????????????
????????????????????????????????????????????????????????????
????????????????????????????????????????????????????????????
????????????????????????????????????????????????????????????
????????????????????????????????????????????????????????????
???????????????????????????????????????????-----------------
-----------------------------M-SLN-DPLANVLSHIYNYEKLGKKELVTAN
NSKVIKEVLRIMQEEGFIGSYEELDHGKGGKSLKVHL----------------------I
GSLNKCGAVKPRFKVKISDYEKYEK--------------------RYLPAMDFGVLIVST
SKGIKTNTQAKKENLGGSLISYAY------------------------------------
-----M------------EDNITAPENCTITQEKI-----FVLAK--GPRGELKRKLT-D
K-K----VIVKQ-EGQE-VKLA---YP-GET---KKAKRLLNTNKAHIKNMLKGVNEG-F
TYKLKICSGHFPMNVTLK---NNV--LE-VKNFIGEKVPRALKIN--SEAKVNVSGD---
----EITVEATSKEVAGQVAASIEKLTFRPG---FDKRI----------FQDGIYITEKA
GKKIIH------????????????????????????????????????????????????
????????????????????????????????????????????????????????????
????????????????????????????????????????????????????????????
????????????????????????????????????????????????????????????
????????????????????????????????????????????????????????????
????????????????????????????????????????????????????????????
????????????????????????????????????????????????????????????
????????????????????????????????????????????????????????????
????????????????????????????????????????????????????????????
????????????????????????????????????????????????????????????
????????????????????????????????????????????????????????????
????????????????????????????????????????????????????????????
????????????????????????????????????????????????????????????
????????????????????????????????????????????????????????????
????????????????????????????????????????????????????????????
????????????????????????????????????????????????????????????
????????????????????????????????????????????????????????????
????????????????????????????????????????????????????????????
????????????????????????????????????????????????????????????
????????????????????????????????????????????????????????????
????????????????????????????????????????????????????????????
????????????????????????????????????????????????????????????
????????????????????????????????????????????????????????????
????????????????????????????????????????????????????????????
?????????????????????????????????????????????????-----------
----------------------------MIKMS---------------------DKMKEI
RVEKITLNVGAGKDQKLLEKGIKLIKNL-TGV-EPVKTVTQ--K--RIQGWGLRPGLPIG
VKLTLRGK-QA-DEMIKRVLYAKENRLNESCFDDHGNISFGLPEYVDIKDAKYDTEIGMM
GLQVSITLARP-GFRVKHRKVRNAHIPARHQIKQEQAIKYMKEKYSVAV--GEE------
---
>GCA_018819225 
-----MA-RRIK--SHKRK-HYGNR--TFGHGNKKNWR-GKGSRGGTGR-GGYHKQNWMR
TLK-------------------------------------TE-GP---RQTAS-GFVNPT
TRRI------IA-----V-PLTHVST----RIE-----KGAFKQ----------EGNAYN
ID--LTRKG-KLVKVL----GNGAFSYKA-HVKA---NAFTGSAKVKIEKAGG--SVL--
VAQ---------------------------------------------------------
---------------------------------------------------------MAI
E--------------------KKFLQKSVDQELV----------------KEYLEEAL-S
HAGISSITIQ------KTPLATRIALRVRRPSVVIGKKGANIKSVSEELKRRFHIDNPQL
DVM-EVNNPTLDAKLI----------AERIGRQIEI--EGKIKQIIRFNIRDIMNAGAYG
TEIIVAGK-IV----------GKG-------------GKARTIRMR--------------
----KGYLKKSGDVM-KLVETAKFTAYGKAGAIG--------------------------
----------IVVKIL---------------PPGV----------VFPDSV---------
------------------------K-IDY------------EKLKTIGLTETVEPTVDA-
------------------------------------------------------------
--------EQEKME-----------EEKQAAV----------------------------
---------------------------AKLKKKM-------------------EQAKKAA
RPKKMLRA----------------KSRKP--------KAAMGVH-LPEG-----HVPQI-
----LTARDEPPKDAKKVEKTVETEK----------------------------------
---DSKTETSDTDAA---------------------------------------------
------------------------------------------------------------
---------------------------------------------MTKVPIISLNGSSAG
EAELPEQFNE-ACRPDLVRRAVHAEQSRRFQPKGNYVYAGMENTAEYYGRRH-G---WRQ
TINTGRSRLPREKLP--GGRLGRV-LRVPQAAKGRRAHPPK-----PWKRIIERINLKER
NFAIRSAISATTNLQEVKKRGHEFEG-----SLPLVVENGLEQISKSKDALIAF---EKL
GLKKDLQRARDR-RRMRSGRSRLRKGGYRSPKSVLVV-I-G-EDKG--------------
-----IWKAARNFPGVDVVKVNELSAETLAPGGHLGRLTVWTSNA---VSQLEKYSLFM-
------------------------------------------------------------
---------------------------------------------MTEATGAI-FDVHFR
RRREGKTDYVKRLHHL-KSRKTRLIVRRTNRFIIVAFAQYDPKGDHIIVSRTSKEL-KKM
GF----DGKC-NVPSAYLTAYWCAKEAQKK-NVKDAILDMGLHAATKGNVIFAALKGAVD
GGIAIPM--GNDIAPS------DDRIKGKHLNE---------------------------
---TLQNQFDESKKKI------------DAS-----------------------------
------------------------------------------------------------
------------------------------------------------------------
---------------------------------MLGM-PARITKALTTKSRLICDDNSGA
KIVEIINVKG--AKARARRYPKAGIGDIVMVAVKKGKPEMVKR---KELAVIVRQKKEFR
RGKG-RVKFEDNACVLIDDQ--NLPKGTEIKGAIAREIAD-RFPKVVAIAASVV------
------------------------MAKEIT----------PSPE--KK--ASKTEC----
-A----DRRCPK------------------HGGLKTHGRIFEGVVSSTKAPSTASIVISF
HRKVPKYERLEKRRSKLHVHIPACRT--VKEGDRIKIMETRKLSKTKNFVIID-------
------------------------------------------------------------
------------------------------------------------------------
------------------------------------------------------------
------------------------------------------------------------
-------------MARKFSYKGHSIE--------------------ELQNMPFEQFMLLV
NSKARRSLRRM-------GYKIKKLLLKI---KNAKPN-------KIIKTQ-VREMV---
------VVPQM----------------------------VGRRFQVYNG--------KEY
M-----------EVLIRPEMLGKR----------------------------LGD-----
----------FSHTI-KLVKHSG-------------------------------------
-------------PGIGA-TR-------------------------------GSKAVELK
------------------------------------------------------------
------------------------------------------------------------
------------MNRARIKLESKEYTDLDAVCVQIKDIARKAGVELKGPIPLPTKKLRIS
TRKTPCGDGS-------DTYEKWEMRVHKRLIEI-KADDRVLRDIMRIRIPDSVHVEMLL
N-----------------------------------------------------------
-MKL-----------NATITKQPRKKRKAFYQ-GGLHLKQKS-IHVHLSKDLKKKF----
---------------------NKR-SMLAKKGDTVRVMRG--TFR--KREGKISSVDTKH
VQVFVEGVIRKRQAGQ-EVLAA----------FHPSNLVMSEYQEP--------------
---------KHK-IKKSKK-------------------------------KAVKQETA--
------------------------------------------------------------
-----SKLEMKR------------------------------------------------
--------------------------------MG-LRPARTVREY---------------
-KGQPWARISVKRP--RKSFVKGA-PRPKVRQYNMGT-----DQFYEI-QVDMISDEDI-
-QLRDNAIESARQVTGKYL-EKNLPNN--YFFGILKYPHIVIREHSALG-VAGADRISKG
MKMAFGRPKGRLARIGK-GEPVFRVRVA----ASALPVVKEAIKRAKIKMSGAYHEEVKD
IQNEAFNRAKIGKVIV---MKK-----VEEIK-PKAPAV-ETA------PAEGE--EKKD
EKAEGK------------EEKKAEVKEEKKK-----------------------------
-----------------------------M-DMT-DTLANVLNTMKVAEIRGKQDTLVRP
ASKMIRSVLEILKEEGYIDEFELLNNGL-DGEFSVKL----------------------S
GKINACGAVKPRFPVKTSDWEKYES--------------------RFLPAKGMGILLVST
SKGIVTHQKAKEQNAGGRLIAYVY------------------------------------
-------------------MILELPSNVSVEVQGM-----RIAIK--TPKGEATVKFN--
-----TRFT-SV-KKNE-KGLEILPAR-KEN---RASKAAMNSFKKHIQNAIQGLETP-F
QKKMRIIFAHFPISIEVK---GNE--IL-VKNFLGEKVPRVAYIQ--GNTKVEIRGQ---
----EVIVSGNSKDDVGQTAANIRKSGRIRR---KDERV----------FQDGIYYDE--
------------------------------------------------------------
---------------------------MGKRTGPKHGSRSYWHRKRAAKLVPRMRSW-S-
Q-------KGKGLTGFLGYKAGMGQVLMTEDR-NSPQK--NQEITRPVTFIETPPIFIYS
AIGYVET--LDG-LK---TKSEVAVSNPPKQ-----L-----QRSM--------------
----TVA---K--------KPKQT-----------------------PEDFEKH------
---VA--DFQEVRVLACSQP-----WKAGL-KQTPDVFELAVVGKDSK---EQWDFAKTI
LGK-EVPVSQVFADGEFVDVIAVTKGKGWQGVVKRFGVSLNIR--KATKKRRH--GGSL-
GPER-QGKVM-YTIPRAGQMGFHRRTERNKRILKIAQP-AEAE--KMTPKGGFTHYGTLA
NEFLVVDGSIPGPVKRAVRLRRALI---EQH------ILKP-DLKKFVV-----------
------------------------------------------------------------
----MGLYKYSFK---------------------------------------A-DDRETA
R-----------------------------------------------------------
-----------AQAFDLD-ASYKDMSQVLRAM--KGLSIKEARKVLDDIVSKKQPIAYKK
FNK-HMSHRS-----Q----LGGKKGRFPRKEAIIVLRLLKNAEANANYRGL-NVDEMIV
RQGAAYKQNVLRRYRRVFVNPTVLGYGK--QALWANYVTCRAEITL--------------
------------------------------------------SKGISRKAKRKQ------
------------------------------------------------------------
---------------------------------------KY--------QKKK---KV--
------------------------------------------------------------
---------------------MGSKITVQK-------------RGHGSPAYRTPKHRFL-
SKAKY-------PPIHKNLRAQ----VLTFEQDPSKDVLLAKLLLDDGRV-VHVLAAEGL
KTNDEVFMGP-------------DAK---LDIGSVVPLERIPDSSSVFNLEIAPKDGGRI
ARTSGSFATIVSH-DEELG-LVTVRLSSKQVLKLDPNCMATIGVASGGGRTEKPLKKAGT
GRAKWKARNKRWPVVRGSAMNAVDHPHG-GRSM------G-K----PSTVSRNAPPGQKV
GHIAASRTG-------RRKGKMKVGDNKAR------------------------------
-------------------------------MN----------------------PMEAV
RLEKVTLNIGIGGAGERLDQAKALLERI-ANR-KSIYTRAK--A--RNSTFKVRKGQPIG
VKTTLRGT-NA-KEVLTRCLETLDNLLRTTNFDRFGNVSFGIKEYIDVPGLKYDPKIGMM
GFDVSVTLAKP-GKRVSRRRIAKRRLSMKQRVTPQEAKAYVETTYGVKV-EEPEEEE---
---
>GCA_003599055 
-----MV-VKKR--RKSSR-MLGTN--TYGWG-KNKHR-NSGSRGGFGN-AGTGKKSHNK
K---------TKVWA----------------ED-----Y-F--G-------KF-GFVRH-
-----GQS--NA-D-VAI-NVRDVEG----RLSGWVA-QKQA-SR---------EGDVFV
VD--LTKLG--FTKLL----GAGRVSTKM-RIVI---QNAVKSAKEKVQQAGG--EVV--
V--------------------------ETK------------------------------
----------------------------------------------------------MI
E--------------------RKFVAEKLKEYQI----------------QEFIAESL-K
NVGHSHTKLQ------RTPVGDKVVIFASRPGLVVGRKGENIKKLTQTLKKRFNLENPQI
EIS-EVQNPNLDAQIV----------AERIASTLERFGIQKFKAIGHKTMTDVINSGAMG
IEILISGK-V------------PS-------------QRAKTWRFN--------------
----QGYLKKCGEIAIEGVKHAKAVAVLKTGEIG--------------------------
----------IQVSIM---------------GPDV----------QLPDDI---------
------------------------------------------------------------
------------------------------------------------------------
-----------EVR-----------RKEEAPE----------------------------
---------------------------GEAQ-----------------------------
------------------------------------------------------------
------------------------------------------------------------
------------------------------------------------------------
------------------------------------------------------------
--------------------------------------------M-MTVKVLDKESKEVG
MQKLPSQFQE-PIRVDLIKRAVDSVQSRKRQIYGADPRAGKKQAAKLSRRRR-D---YKG
AYGKGVSRMPRKTMTRRGMQMMWVGAFAPGTVGGRRAFPPS-----SERVFAQAMNTKER
RKAIRSALAAVMNKELVSGRGHAVP--Q---NYPFILASDVESLAKTSEFEAML---LKL
GLEGDLERGGK--RAVRAGKGKARGRKLKKSKGPLIV-V-S-GACK--------------
-----MLSAARNIPGVDVVEVRKVNAELLAPGAHPGRLTLMTQAA---VQKLEKEGLFL-
------------------------------------------------------------
---------------------------------------------MATNNT---YSVPYR
RKREGKTDYRKRLKML-TGSAPRLVVRKSLRYVVLQVIEFSPSGDKVIVTAHSKEL-AKF
GW----KADGANTSAAYLTGLLIAKKLKKK---MRVLVDLGQNVSVKGSVLYAAVKGAQD
GGLDVPC--AKEVLPS------DDRVRGEHVAKFAKALKAQKD-RYQVQFAKYIK--SGV
EPEQLPALVDQVKSKI----------GGAV------------------------------
------------------------------------------------------------
------------------------------------------------------------
---------------------------------MKAV-KARVTKGLPHTANVVACDNSGA
RILRIISVKT--AKTVKGRKPSAGVGDYVMCSVVEGRPDMRKQ---VVPAVIVRQRMPYR
RKDGTRIRFEDNAAVVLKDEM-GNPKGTMIKGPIAKEASE-RWPMVSKIASIVI------
-------------------------------------MK---------------------
--------------------------------SVRTRGREFTGVVTETKMQLTATVEWPR
RKYVSKYERYATAKTRVKAHNPPEIN--AAAGDVVKLVECRPISKTKHFMIVEK------
----------VG-HERLF---VAKQELMEESK---------------KKQKKAE-ETEDE
SS----------------------------------------------------------
------------------------------------------------------------
------------------------------------------------------------
-------------MAKEFYFHGKTAD--------------------ELKKMSLEDFAQLV
PSRERRKIKRGF------TDAEKKLLEDIRSGGK------------AVKTH-CRDMI---
------ILPEM----------------------------IGKSIKVYTG--------KEW
V-----------EVLVEAELLGHR----------------------------LGE-----
----------FAQTR-KQVRHSA-------------------------------------
-------------PGIGA-TR-------------------------------SSASLSVR
------------------------------------------------------------
------------------------------------------------------------
------------MQKARIKLASVDIDKLNTTCAFIKDISDKTGVQMRGPIPLPTKRLKLA
TRRAPGGRGS-------ATWERYEMRVHKRMIDL-GLDERALRLVMRIPVPDGLNIEIEM
IDA---------------------------------------------------------
-M----TWSSS-----WKGSRKPRRQRAFVRF-APAHVKSGL-LGSHVAKALRAKV----
---------------------KAR-SLRVRKGDTVKVMRG--QYA--GKSGKVSRVDVKN
MHVFIEGVEFTKRDGS-KGFYP----------VHPSKLLITDIEGK--------------
---------DKR-RLGGS--------------------------------Q---------
------------------------------------------------------------
------------------------------------------------------------
--------------------------------MARLRNWTCYRDL---------------
-K-RAYTRFSKYK---KLCYVRAR-PANRISRYTGGT-----QERYQF-DVHLVAGETL-
-QIRDNALESARQVSNRAL-EKVLAKA-GYFIQMRVYPHHILRENPLAA-GAGADRLSTG
MAHNYGKPIGLAAQIKK-GQPIFTVKT---N-KENVPLARRALKRAMYKL--PCHCSV--
---------------------V-----VKTIEQPPQMKAIK----------ASAKAKAVA
A-----------------------------------------------------------
-------------------------------MLN-DPLANVMSAILTYEKTGKRELIVHP
VSKLMRKVLAIMQAHQYVGALDDVSEGR-GGFAKLHL----------------------L
GNVNKCGVIKPRFSVQNQGFIKFEK--------------------RYLPASGVGILILST
SQGLMTHVEAREKGIGGRLIAYCY------------------------------------
-MKLDI------------HDETEMPSGVTVGYKDG-----ILTIT--GPKGEVSRPLR-D
P-R----LAISA-SGDT-LLIA---CE-NAS---RREKRMANTFNAHVENMIAGVQEP-Y
RYKLKICSGHFPMNVAVQ---GDQ--FV-VKNFLGEKFPRVLKLK--KGAVVKVEGE---
----FITVESCDKDLAGRIASDIELLTAKRN---RDLRV----------FQDGIYMIEKA
NQKLEAS-----------------------------------------------------
---------------------------MPRIRTPRQGSMQFWPRSRASDIVARVRNW-P-
A-QK-----DVKLVGFAGYKVGMTHVLLKDNKPTSMTK--GEEISVPVTVIECPPIKVAS
VLLYKKD--AYG-LH---CVGQINAEKVDGE-----L-----GRVL--------------
----AVP---K--------K-PAK-----------------------QVEAK--------
-------GLDDVRVLVYTQP-----KLSGLGKKTPEVFELGIGGAKAE---EKLAFAQSI
LGK-EVKLSDVFAQGQLVDASAVTKGKGLQGPVKRFRIALRSH--KSEKTKRG--PGSL-
GPW--HGFRG-FRVPHAGQMGFHQRLEHNKHILMIGD---DPK--KVNVKGGFLRYGNVK
SQFMLVKGSVAGASKRLVTFSSARR---A-HLVKLP-KDAP-EITYVSVSAKQ-------
------------------------------------------------------------
-----MAYQYAV-----------------------------------------KETGNAA
R-----------------------------------------------------------
-----------AVGLALP-ISRKQSVMICQSI--RGLAVPKARKLLEDVIAMKKPIRFTR
FNG-DMGHKA-----G-----MAA-GSFPVTACKQILMLLKSAEANAQFKGL-STAGLMV
RSATAHKGPTAYHF------------GR--QRT-KAKR-THVELVL-------EEGKK--
------------------------------------------------------------
------------------------------------------------------------
------------------------------------------------------------
------------------------------------------------------------
---------------------MGKSLIQQA-------------RGKGGPVYRARSFAYA-
GDVKMR-NDPAELVS-----GT----VTDLIKCPGHTAPLMEVKYEDNVT-ALLPAPEFI
RVGDRVQCGK-------------GAN---AENGCATQLRYLPEGTQVYNIEAQPGDGGRF
CRTGGSAARLIAK-TD--T-YALILLPSKKEKMFNLDCRALVGIVSGGGRLEKPMLKAGN
MHHNRRIKNKRWPNPSGAAQNAVDHPFG-NKRTSRK---A-K----QKAASHFAPPGRKV
GKLWPRKTG-------RGK-----------------------------------------
-------------------------------MN----------------------VMQLP
RIEKVTLNVGAGKDQNRLEKGVTVLKMI-TGI-EPMKTVTQ--Q--RIPTWGLRPGLPIG
CKLTLRKA-KA-VEVLKRLLVAKENKLRLTQFDNAGNVSFGIHEYIDIPGVTYDPKIGVL
GLQVCVTLEKP-GYRVKRRRLKTRPVPKKHMVSREEAMAFMQKAFGVTI--GEKA-----
---
>GCA_007116315 
----MRT-ARTR--KKNTR-QHGGT--THGYGSMKKHR-GAGSRGGRGN-AGSGKRGDAR
K---------PYFRVKL--------------KK-----E-L--G-------KF-GFSNN-
KYRT--TY--SP-----V-NVYYLEN----SFLSLKA-KGYF-KE---------KDGLFH
ID--LSKLG--FNKLL----ATGKPTRKY-SILV---DYASESAVEKISKAGGIVEVK--
Y---------------S-----------SKEEQESAEE----------------------
----------------------------------------------------------MI
E--------------------RKILHTKLRDYQI----------------DELLAESL-S
KVGFSSSKVK------KTPLGEKITIMASKPGLVVGRKGSNIKNLTKILKNKFKLENPQI
EIE-EVSNQNLDPQII----------AEKIQSALERFGTKKFKGIGHKSIEDVMAAGALG
VEILISGK-I------------PS-------------QRAKRWRFY--------------
----KGYLKKSGDIAVSQVATAYTAANLKSGTVG--------------------------
----------IQVRIM---------------LPDT----------WLPDRV---------
------------------------D-V------------LPKEEAEI--VK--EI-----
---------------------------VEES-----------------------------
----E---LVDEAD-----------ESGDSDQ----------------------------
---------------------------EEVEE---------------------KDSEEKE
PEEKE-------------------------------------------------------
-----------VVEKEPTKEHSSK------------------------------------
-----EKDSKEESESKESES----------------------------------------
------------------------------------------AEKK--------------
----------------------------------------------MKLKVKDVKNGEKG
SVSLPRQFSE-EIRLDLISRAVHTIASHKRQPYGADPEAGKKSSAELSRRRR-K---YRG
SYGHGISRVPRKILSRSGTRFNWVGAFAPGTVGGRRAHPPK-----AEKIWALKINNKER
QKAIRSALAATIDKDLVVSRGHRIP--T---DYPFAVSEDFEKLAKTKDVLASL---KNI
GFDDEVERCKD--KTIRAGKGKLRGRKYRRKTGVLLV-V-S-EQCP--------------
-----LELSAANLPGIDVVKVNELNASLLAPGTDVGRATIFTENA---LKVLEEQDLFYP
KTRMLKEVVKITKKA-----------SKAALSSVKKKEAKKVNGAGRS------------
KATKE--TKETKETKE-----------------------------MVNGKN---KALQYR
RKRLGLTNYSSRLGLL-KSGKPRMVIRKSSRYLMIQLVEYLPDGDKVLVSVSSKSL-SEL
GW----KFSCKNLPAAYLAGFMFGKKAIEKSKV--AIVDIGSLTSKKEGVLYAAVKGAVD
AGMEIPV--SDEVLPS------EDRISGKHIAEFGKKLEKEK---YNKLFSGYNK--DKL
SVDKLPEEFEKIKVKI------------K-------------------------------
------------------------------------------------------------
------------------------------------------------------------
---------------------------------MKSL-KANVTRGLSHGSVLDTCDNSGA
KTIKIISVRN--LQTVRRRKPQCGVGDLIMASVVKGRPEMRKQ---VVFAIVVRQKKEYQ
RPDGTRVSFEDNSAVVLKDEK-GNPKGTIFKGPIAKEVAV-RWPAVAKVASIIV------
------------------------MEKET---------R-KS------------------
---------SLG------------------LENVNVHGRSYVGTVTSAKMASTVVVSWKR
RVYVPKYERYAVKTSKVKAHNPDSID--AKEGDIVKIVQCRPLSKTKNFMVVEKLDSL--
TESSVDAKVEVK---------------------------------------------KEE
KKPSKK--AETGSDKK-----KSAEKKND-------------------------------
------------------------------------------------------------
------------------------------------------------------------
------------MAKKEFAYRGKTLE--------------------ELKSMSINDLALLF
KSRIRRLIKRGF------TEEEKTFLSSLENSKG-----------KPVKTH-CRDMV---
------ILPTM----------------------------VGKNIMIHSG--------KSF
V-----------SVIIQPEMIGHR----------------------------LGE-----
----------FSLTR-KRVTHSS-------------------------------------
-------------AGVGA-TR-------------------------------SSTATKR-
------------------------------------------------------------
------------------------------------------------------------
------------MQKARIKLACTDIDKVNDVCKAITDIAEKTGVSLRGPIPLPTKKLRIT
TRKSPDGEGS-------ATWERYEMRIHKRLIDL-GVDERALRLVMRVHIPEGLNIEIEL
LDVD--------------------------------------------------------
-MNS--KFSKS-----WKSSVQPRKQRKYVAN-APLHTRKNQ-LSVHLSEELRKKY----
---------------------GKR-SCLVRKGDKVKILRG--NYK--GKEGVVERVSYKD
YHVNVAGATYPKPDGN-TSFYP----------IDPSNLVIVELDIA--------------
---------DSK-RK-----------------------------------IALERK----
------------------------------------------------------------
------------------------------------------------------------
--------------------------------MAKLRKFSAYRRR---------------
-ESRPYTRKSKYR---EKSFIRAS-PTCKVIRFDMGNL----RDSFEY-AVHLSVNSSL-
-QIRHNALESARLTSNRTL-EKSLGKS-GFYLKLRKYPHHFLRENPLAS-GAGADRMSTG
MKCAFGKIVGMAAQFKP-GDRIFSAYV---N-SSALSVAKSAMNKASKKL--PCSCKI--
---------------------V-----VEKIVTSEKPTVVEEVVDDVKESVEDKSAEETP
--IEAKPEPVEEAQDEVVAEKGAEESDEPKKTEEDVMA----------------------
-----------------------------M-SLN-DTLANSLSYILNLERIGAKECVIKP
SSKVVKKVLEVLHESGYIGEIVESETTK-GKQLNVSL----------------------I
GRINNCNVVKPRFSVSLDSFTKFEK--------------------RFLPAKDFGVIIVTT
NQGIMTHNQAKEKHIGGKLLAYCY-----------------------------------M
KMKANI------------DYKLGLPNDVKVDVIGD-----VVKVT--GPKGTVEKKLS-S
H-N----VKLGS-SGNE-VSIK---SL-RST---QREKKLANTFRAHVKHMVVGVVDG-H
SYKLKICSGHFPMTVTQK---GDI--LE-VKNFLGEAKPRLLKLK--QGVELNIQGS---
----DITVSSPNKELAGQVAADIEQLTRITN---RDRRI----------FQDGIYIVEKS
KSRPIVLEEVSE------------------------------------------------
--------------------------------------MQFWPRKRAKSETVRVRSW-A-
K-VK-----DAKPLGFAGYKAGMTHIILTDNNKNSSTK--GMKVRVPVTIIECPNLKVVG
ARFYKKT--FFG-PK---VYGEVEFKSDNKR-----L-----SERK--------------
----NVS---K--------QFKKN-----------------------IDSFS-------D
K--LS--DIYDIKLLVHTSP-----EKTSIGKKIPEFFEMGLGGSI-E---EKFAYAKEN
ASK-ELSISDVFAPGEQMDVKAVTKGKGFQGPVKRFGISIRAR--KSEKTKRG--PGSIS
GGWTSQGHMM-YRVAHAGQMGYHTRTEYNKLIVKVIE---NPE--EINPKGGFVNYGLTK
NPCILVKGSVAGPKKRLVRFNKAIR---P-S-KYYA-GFNP-IVDYISLDSKQG------
------------------------------------------------------------
----MTSTNYAFQ---------------------------------------EYDEGTMS
R-----------------------------------------------------------
-----------AYGRALP-ISTKKSVEVCSWI--KGKSLSSAMKMLDDVIAMRKAVPYAR
FNQ-ELAHQR-----A----T-GP-GGFPINVAKNVMAILKSAEANASAKGL-NTSSLKI
VHICAHLGSRPFRH------------GR--KRRVKAKR-THVEVVL-------QEIASKS
----------------------------------------KSSKSDSKNADSKS------
-----------KVPEKVVEKVANVPV------AKPVEKPA------KEQVSKE-------
----ELKVKESKPEEAKT-----------ESVVADKKETKE--------TTDKTPSEESS
-----KD-----------EKEDVKS----------------------EANEPKVDAK---
---------------------MGKNLIQQA-------------RGKGSMRYRALGFRYK-
GSSKH-----KSLGEE-TISGR----IVDFVDCPGHSAPLAQIEFFDGEL-SLMIAPEGM
KVGDVINVGA-------------SAI---AEKGNTLPLSKIPEGAFIHNIEGSPGDGGKF
VRASGVFAKVSSQ-MS--D-GVVVTLPSKKTKKFGLQCRATIGVVAGGGRTEKPFGKAGT
KYHAMKSRNKLYPIVSGNAQNAVDHPLG-NSRSSRK---S-K----NKPAPKNAPPGRNV
GMLRPRHTG-------RNK-----------------------------------------
----MIKME-------------------KQIEN----------------------PMREI
KISKLTLNVGAGKDQRVLDRSMKLLKVL-TGI-EPVKTITY--K--RIQAWGLRSGLPIG
CMITLRDQAKI-RELLPRLLEAKENVMVRKMFDDLGNISFGIPECIDIADYKYDPEIGIL
GLQATITLTRP-GYRIMRRKHKSSRINKNHQIKREESIKFMKDNFGISI-KEEIEEE---
---
>Bin50_genes 
MKTKSQI-EKQIKRKRNIE-LVKTI-------------------------IAAKKDAE--
-------------WFK------------------------I----------AK-ILSSPR
RKRI------------NL-NIEEINKK----------------AK---------EGESVV
IP----------GKVL----SQGEIDKKI-KVIA---LNFSEKAKEKLLKSKS--EIS--
------------------------------------------------------------
----------------------------------------------------------ME
E--------------------RNVVKAKKEEFAI----------------RERIKKSL-G
KGKISRVRIE------YTPVGEKIIISTNKPGLVIGRSGERIKELTKMLKTNFKLENPNI
EID-EIMQPEFDSQII----------ADEIALGLERFGPLKFKVLAYRTLQKIMNAGALG
VE----------------------------------------------------------
------------------------------------------------------------
------------------------------------------------------------
------------------------------------------------------------
------------------------------------------------------------
------------------------------------------------------------
------------------------------------------------------------
------------------------------------------------------------
------------------------------------------------------------
------------------------------------------------------------
------------------------------------------------------------
---------------?????????????????????????????????????????????
????????????????????????????????????????????????????????????
????????????????????????????????????????????????????????????
????????????????????????????????????????????????????????????
????????????????????????????????????????????????????????????
????????????????????????????????????????????????????????????
????????????????????????????????????????????????????????????
?????????????????????????????????????????-------------MKLQKR
RRREAKTDYLKRIKLL-KSGSPRVIFRKTNKYIIAQYVKSKEAQDKIEMGVNSKHL-TKY
GWPKQ--GNLKSMPASYLTGFLMGKKII-KDKKETPIVDFGMIRALHKTKVYAFLKGLID
AGVKIKH--DESIFPD------ENRIKGEHMKN---------------------------
---KIP--FNEIKSKIENE-----------------------------------------
------------------------------------------------------------
------------------------------------------------------------
---------------?????????????????????????????????????????????
????????????????????????????????????????????????????????????
????????????????????????????????????????????????????????????
????????????????????????????????????????????????????????????
????????????????????????????????????????????????????????????
????????????????????????????????????????????????????????????
????????????????????????????????????????????????????????????
??????????????????????????????????????----------------------
------------------------------------------------------------
------------------------------------------------------------
----------MEIQKKQFTYRGKTVE--------------------ELKSLDVREFAKYL
KSRQRRTILRQF-------QEIEKFVNRAQEKIKNN---------KKIRTH-KRDLI---
------IVPKM----------------------------IGMKLQIYNG--------NKF
V-----------SVEVIDEMLGHK----------------------------FGE-----
----------FAPTR-GKIKHSK-------------------------------------
-------------AGVGA-TK-------------------------------GTRAKAKK
------------------------------------------------------------
------------------------------------------------------------
------------MPKVRIKLNSVDIETLNNICNSIRDIAKKSGVTIIGPVPLPTKKLKIT
TRKSPCGDGT-------ATFDRFEMRIHKRLIDL-PANEKILHHIMRMQIPKSVNIKIEM
KD-------------------------------------------------------MIF
IIKV--TTNKEERAVDMIADRVEKKSLNVFSVSRPHGLRGYILLEAEDRESAEEAVFNLP
YIKGIIGKTINYEEIKNMIEPSVT-SISIKDGDIVEIIAE--PFK--KEKAKVLRIDKQK
EEVVVSLLGA-------VVPLP--------VTVKLDNIKVIRREEG--------------
---------EGD-EDEY-------------------------------------------
------------------------------------------------------------
------------------------------------------------------------
--------------------------------MAGLRKATAYSKR---------------
-KVVPYTRVSKKR---QKSYIKTV-PPQKIVKFTMGKEALYNKGKLPY-QLTMVSDEKV-
-QIRHNALEACRQYINKKL-EKEFVEQ--YLFKVIPSPHHIQRENKMLT-AAGADRMQTG
MQLSFGKAIGKAAILKP-GNRIFLVAV--PN-QKAVQFVRKVFKQIKSKL--PCKTKV--
---------------------L-----YEKIR----------------------------
------------------------------------------------------------
---------------------------------------DGLNVIKNAKKAGKETVKIKI
ISNLLIEILKIMKQKNAIKKYKIDSK---RSSVEITI----------------------G
K-LLECKAIKPRFKVNKSQIEKYRR--------------------RYLPARNMGTVIISS
NKGLITHEEAQEEQIGGCLIAFFY------------------------------------
-MKKDL------------LQEIEIPEGVEANIEGN-----IIIIK--GKEGENKRSFN-M
K-N----LTFER-KDNK-IIIS---SK-KAT---KKEKKNMNSIASHIKNMIKGIQEK-F
EYRLKVCFSHFPISVDVK---GNE--AT-VKNFLGEKIPRKLQIP--QGVDVQVNKE---
----IITINSSNKELAGQAAANFERATRIRK---KDRRI----------FQDGIFITNKA
GREM--------------------------------------------------------
---------------------------MPTRRSPRKGSLQFWPRKRASKFLPRV-NW-S-
A-INS----GKNLKGFICYKAGMGSAYVKDNTINSMTK--GKKIIIPITILECPPLKIFS
VRFYKD-------GK---VSEEVLVENLDKE-----L-----KKKL--------------
----KLP---K--------VKKGE-----------------------IKNSK--------
-------EYDDIKVICYSVV-----KKTNI-KKKPDLSEIGLVGNV-E---EKMNFIKEN
LKK-EISILDVFEKGQLVDLRGLTKGQGLSGPVKRFG-----------------------
------------------------------------------------------------
------------------------------------------------------------
---------------------------------------------------MTNTEKPTT
KAEQKKQGRVSTPKKN---VELAKTPIQPKTE---------------EKQINQKD-EQLT
E----E-------------KKPVQK----------------K-----PKV----------
-KRTEAV----VNARGLH-ISTKYSVAICKFI--KNKRIENAITDLEQVLVFKKAVPMKG
----EIAHRK-----G---KGMMS-GKFPKKATENFIKLLKNLSSNANVNEL-D-NPVIV
E-AVANLASRPYGR---F--------GR-----IRKKR-SHVKIIA-------REKKMIN
------------------------------------------------------------
------------------------------------------------------------
-------------------------------------------------KKKK-------
------------------EKKK--------------------------------------
---------------------MGKRIITQR-------------RGRGTHTYKVRRKAFR-
YKLQYP-P---------RIDGE--GKVVKLFNSSAHSSPLAKISCKTGS--FYIPAFKGM
VEGQKINLNS-------------NK----IEKGNIVRLKDVPLKTRFNNIESRPGDGGVF
IKTAGSSAAINRI-VD--K-DIFVLMPSKKEKKLNPNCRVIIGEIAGAGRLDKPIIKAGK
QYHIKKSKSKLWPRTSAVKMNAIDHPFG-SGRAKNV-----K----SKIAKRNAPPGRKV
GLLRPRRTG-------KKK------------------------------???????????
????????????????????????????????????????????????????????????
????????????????????????????????????????????????????????????
????????????????????????????????????????????????????????????
????????????????????????????????????????????????????????????
???
>GCA_007128245 
-----MT-ITKR--KKVRK-YRGSK--THGGGSMKKRR-GAGSRGGRGR-AGSGKRGDSK
K---------PSYW-----------------KD-----WEM--G-------TH-GFTS--
HSRS--VT--VA-----M-NVSDLHR----ELPRLVE-QGVA-TK---------KGDIYT
VD--LSVLG--VDKLL----GAGHIGVSV-SVSV---AAATPKAKEKVSAAGG-------
-----------------------------SVVEEASED----------------------
---------------------------------------------------------MAI
E--------------------RKFVDQNMREFRI----------------KRFVEENV-Q
RVGLSDVKLK------KTPLGDKIVIHASRPGLVVGRGGASIQLLTRQLKEEFNLDNPQI
EIE-EIANPDLDADIV----------AERVLNTLERFGSGRTKSIGHRAMADTIRAGALG
VEIIISGK-I------------PS-------------MRAKSWRFY--------------
----QGYLKKAGDIAVEGVDKSIKSVTLKSGAVG--------------------------
----------IRVSIM---------------PPGL----------VLPDNI---------
------------------------T-L------------T-EQLVTE--VE--EVT----
--------------------------GTPEA-----------------------------
--------LETE--EI---------AQ-EPAK----------------------------
---------------------------ETTTE---------------------AETAEVT
TQAEP-------------------------------------------------------
------------SAEDTEPKA-EQ------------------------------------
---SVSEEQSSDAE----------------------------------------------
------------------------------------------E-KQ--------------
----------------------------------------------MKLKILNTKNTQNG
DITFP--INE-PLRTDLIKRAIQSLRSRARQPYGADPRAGLKHSTNIRKRRR-V---YRG
SYGSGIARSPRKILSRNGRRLNWVGAEAPNTVGGRRAHPAK-----ASKIWERKINKKEN
RKAISSAITATLDKEVVALRGHKLP--S---TYPFALDADFDALTKTKDVIAAL---ETL
GFADDLTRGAQ--GAKS-----------------LLI-V-T-ESET--------------
-----LTKAAKNISGVDVASARQLNAYMLAPGAHPGRATLYTTQS---IKILSGEEPADS
TQKSADSKPKAVKKAANT----KPKAAVSKPKAVKKEAKK--------------------
---------------------------------------------MAKTNR---FNLPFR
RRRQLKTDYKKRLALL-KSRTPRLVVRKSNANTVVQIIEYRPDGDVILAQGSTAQL-AGF
GW----KASQGSIPAAYLAGYLAGTRALKA-GVSDVIADLGMQEPYHGGRLFAAVKGALD
AGLSVPA--SDSAFPS------EERLSGTHID----------------------------
--ESMPKLVEAVKKK-------------VGA-----------------------------
------------------------------------------------------------
------------------------------------------------------------
---------------------------------MKPI-TSSVTEAFQPGSQVATCDNSGA
KIVEIISVLN--KKTSKGRRSGAGVGDMCIVTVKKGRPDVRKQ---VMHAVIVRQKKEFR
RVDGVHVKFEDNAVVVCKDAK-GNPKGTIFKGPIAKEAAD-RWPGVANVASIIV------
-----------------------MAAKKT---------A-KQVA-----------P----
-E----GQDKGS------------------VSTISLRGQEFVGTVVSAKAHRTVSVAWER
RRYVPKYERYEKRRSKVAAHNPDEID--AKEGDVVRIKESRPLSKTKHFVVTEI------
----------LT---------------------------------------------RKQ
E-----------------------------------------------------------
------------------------------------------------------------
------------------------------------------------------------
------------MAKKVFTYKGKTLD--------------------ELSTLSRDELAALF
DSRARRTMMRGY------PEEWKKAEAKILAKDR-------------VKTH-ARELI---
------ILPRM----------------------------VGKTVLVHNG--------KEF
K-----------EVRIQEEMIGQR----------------------------LGE-----
----------FALTR-NNVRHSN-------------------------------------
-------------PGVGA-TR-------------------------------SSSAASVR
------------------------------------------------------------
----------------------------------------------------????????
????????????????????????????????????????????????????????????
????????????????????????????????????????????????????????????
???????-----------------------------------------------------
-MKQ--TFKRT-----WNKSVQARKQRKYRYN-APLHTQSKF-LHASLSKPLREKH----
---------------------GRR-SLRVRTGDEVEILRG--SFS--GESGVVEEIDTKR
ARLIIRGVAALKLDGS-RKPYP----------VAISNVRITKL-VE--------------
---------DKR-RI---------------------------------------------
------------------------------------------------------------
------------------------------------------------------------
--------------------------------MARDRKFVAYRRL---------------
-E-RPYTRKSKYR---RYQYVRGT-PHSKIVRFVMGSR----TKSFPI-SVKLVSKTDL-
-QIRHSSLEAARMSANRRL-EKAAGKQ-GYFFRIHKFPHHILRENPLAS-GAGADRLSTG
MKKSFGKAVGVAAQVRR-GDVVIEIGC---E-EKHLEVAKRALNIVSSKL--PNGYYV--
---------------------M-----VDRVPAGSNEVT--------------QTHKRLP
KVYE--------------------------------------------------------
-----------------------------M-ALN-NPLANVLSAINNNERVSHKEVTLKN
NSKVIRKVLDILQEQGYVSSFEVIENGR-GGELKVLL----------------------A
GTINKIGVISPNFPVGKSDYQKYEQ--------------------RYLPARDFGILVVST
SKGMMTHMQAKELGIGGRLIAYCY------------------------------------
-MKATI------------QEQVPIPEGVTASYQNN-----VLVVE--GKAGKVERTLI-Q
P-G----IAISV-KDNV-VHLD---AP-NAT---QREKRHLYTMRSHIRNMLQGAQEG-H
TYKLKVCSGHFPMNVSVS---GDK--LT-VKNFLGEAVPRVLSLK--QGAVVKLDGD---
----IITVSAPSKEIAGQQAADIEQLTRITN---RDRRI----------FQDGLYIVEKD
GRPIL-------PHETTLARIYFHTRTFLKEVVFASCYTHAICVCNTPENRAASLLVHTA
SIIGDTTHALSFQIDLSKMG--------KKINHSRHGSLQYWPRKRAARQHARVRSF---
--ASDK---E-GFAAFAGFKAGMTHIQVVDNQKNSPTK--GREINVPVTIIECPPLKIIG
VRAYKHN-----------------TKGYGET-----A-----ATEV--------------
----RLKSNSKHLERTTTWKPTGS-----------------------LDKLH--------
---PE--DFTRATLIAHTQP-----DLAGFGQKKPQIFEVGFNGS-VA---DTIAFAKE-
-HQ-EVTVDKILEPGAFVDAHAVTTGKGFAGVVKRFGVSLRSH--KSEKSNRK---AVI-
GPEG-YGKVQ-YTAPQAGKMGYHLRTEYNKQIMAIVEP------DQVQISGGLVNYGQVK
NTTLLVKGSIPGPKKRMVTLVKSTR-----QDPKAS-TQPM-EVSHIATRSQQGNN----
------------------------------------------------------------
-----MGYKYAYQ----------------------------------------GDTQSTA
R-----------------------------------------------------------
-----------AAQTNVA-VSTKSAIMVANFV--RGKSVERAQRDLGLVLAKKIAVPFTR
FTD-GAGHKP-----G-----IGP-GKYPIKASEYMLSAINSAAANARDKGL-G-DELTI
VSVTVHQAARQMRY------------GR--LRGRQRKG-THIEVVV-------AEAEEKK
----TRKPATK-------------------------------AKPKAADSTPKAADS---
-----------TPKADTEPKAADSEP-------SAEQEPA----------KKAA------
----KKS--TPKADTEP--------------KAVKKAADST--------PKAE--KKSEE
------------------KKE---------------------------------------
---------------------MGKPIIPQK-------------RGKGSPSYTVTSHRFK-
GQAKH-----FADG-----EGQ----IVDIIHCAGHTAPLALVEHEQGLL-YLTIAGEGA
SVGEIVQIGQ-------------DAE---LKVGNTLMLQDVPEGTPVFNIEGQPGDGGKF
VRSSGSAARVVTK-TA--T-HVTVALPSKKQRTFSAKCRATIGVPAGGGRVDKPLLKAGV
AFHKYGARNKYWPKVSGNSMNAADHPFG-NTRSMRK---S-K----SKPAPRDAPPGRKV
GMIRPRQTG-------RK------------------------------------------
-------------------------------MN----------------------VMKTL
QIDKVTINFGAGKDQQRLEKGMQLIQMI-TGK-TPVKTITQ--A--RIPGWGLRPGLPVG
LKLTLRGE-EA-KSVLSRLLEARENRLKESCVDNYGNISFGLSEYIDIPGVKYDPKIGVI
GIQASITLTRP-GYRVSRRKLRSTSIGKHHVVSRQEAKEFMEKHFSVEF-VQ--------
---
>GCA_018701795 
------M-PHKL--RKVRK-QRGSR--YMGWGQVGQHR-KSGGRGGKGG-AGGRKHFWIR
TVK-----YEPE-------------------------RY------------LKKGFLPPS
SKVP--KV--KT-----I-NVGELTE---LAMNALTD-YG---IK---------GGN--E
LD--LTSMG--IGKVL----GRGKIAVPL-NLKV---AQITSSAQEKIEEAGG--SII--
--------------------------EP--------------------------------
---------------------------------------------------------MSI
V--------------------KRIIKNNIERVKV----------------DELLAKEY-E
QAGYGGITLT------KTPMGAQINLYAMRPGRVIGKRGRAIKAASERLENELGLPNPQI
TVI-EVEVPELNPAIM----------AARIANALER--GVHFRRSIFWSLRRIMDSGALG
CEIILKGP-L------------RS-------------ARSRFEKVV--------------
----EGYVPKSGEPALRNVRISTLHVKMKRGTLG--------------------------
----------VTVKIV---------------PPDA----------KFPDKI---------
------------------------S-LEGLPDI----------EYQLP-MEEPAPV----
------------------------------------------------------------
----------TEVP-----------AEAVVD-DTIE------------------------
---------------------VVESEADAAKPVIT------------DEVA-SEEAPAQ-
-EETPVVEAIVDSAVEEAVVEE-SAPVEPVVEEPAVEEVAEAVEVAVEEPVVDESIAEGA
TSEKMTETAEPVVEEAAVEPAVEEPVVEA----PEEP-------------VAEE------
-PA-VEKTIDAAEPAVAEEVVVETVVEPVVEESAPVETAVEEPEAVEESQSEPVITESAP
EVSEPEAPEEPAAEPELVSEPEPAAEPEVKVVDPEP------EVKPKPE-ADKV-----E
EATEDQPEEEKQ----------------------------------MKVPVINLQNEKTG
EVEIPQVFNT-PVRHDVIRRAVIALQSTRFQPQGRDPMAGKHTTAESRGTGH--------
----GIARVPR-LKG------SSRAAFGVSIVGGHAAFPPR-----SEKVIVKRINKKER
RFAIRSGIAATAVKELVEKRGHKFE--S--EHLPIVVSNEIQSLKKTKDVESLF---IAI
GVQDDVERA-DR-RKVRAGRGKMRGRKHKKGKGPLVV-V-A-EDDG--------------
-----IGYAARNLPGVEICSVAGLNAELLAPGAHPGRLVIWTESA---FGQVDE--VWER
------------------------------------------------------------
---------------------------------------------MAKGPR---YRTPYR
RRRQKKTDYAARRTLA-TSEHPRFVVRISNKTIQVQVTKSEMVGDFVLVKASSHELKEKH
GW----IASGKNMPAAYLIGYLVGKKAKAA-GYEYANLDVGLKRVTSGNKIFAVVQGAND
AGFEVPF--DSDIAPS------PEAISGKVIADYAKNIEDPFE--YERRFSVYLR--RGL
RPEALPSHFEKVKKHI------------EENNDE--------------------------
------------------------------------------------------------
------------------------------------------------------------
---------------MSKRIKRR-----------ILP-RRKTSGGLTIGSVVNCADNTGA
RKLKIIQMVG--YKGRRRRLPSPGIGDLVIVSCREGTPEMRRQ---LFSAVIVRQRRPYQ
RQDGSRIQFEDNAVVILTAE--GTLRGSDIKGPVAQEAVQ-RWSRIGNLARMVV------
-----------------------------M---IS-LKK-PELE-----------C----
-N----DKDCPF------------------HGELAVRGRIMEATVVSTRMQKSCIVQLNY
LRYDQKYERYARMRSRIPAHSTTCIP--IKVGDVVRIAECRPLSKTKSFVVVEM------
----------IK---------------------------------------------EA-
------------------------------------------------------------
------------------------------------------------------------
------------------------------------------------------------
-------------MPKDFNYRGKTVE--------------------ELKAMSMDEFIRLL
PSRMRRSLRRGL------SAEQRIVLEKLR--RDKG---------KPVRTH-ARDLI---
------ILPDM----------------------------LGKTIHCYTG--------KEF
R-----------EVVINQKMLGHY----------------------------LGE-----
----------YASPM-AIVRHGR-------------------------------------
-------------PGIGA-SR-------------------------------SSMYIPLK
------------------------------------------------------------
----------------------------------------------------------M-
------------ARRARIKLTSTDAVKLQDVCDEIKDIAKRIGVKLVGPIPLPTKKLVVP
TRKTPCGDGS-------NTWDRFEMRVHKRLIEI-DARDRVMRSIMRIRVPNEVYIEMEI
R-----------------------------------------------------------
-MKN--------------KVTKPSTSRRNRYN-APNHIKRKF-ISAPLSPSLRAEY----
---------------------GTR-SMPVVVDDTVSITKG--DRK--LAEGKVLRVNSGD
CKIYIEGVTRARQDGS-TVQIP----------VRAENVMITRLNLD--------------
---------DQW-RK-----------------------------------DILERKGF--
-----SAEA---------------------------------------------------
------------------------------------------------------------
------------------------------------MKAADYKYK---------------
-KNHAYTR---------KKYMGGI-PGSKIVKFTMGNT----SREFTH-RVELINIKYV-
-QIRHNALESARIAANRVL-EKNQGRE-NFMLKIIPYPHQVIREHKRVN-VAQADRFQEG
MKRAWGKPTYVAARIAK-LQPVIIAEV---D-KDGIADAKEALKRASAKF--PTKCRI--
---------------------V-----VKEL-----------------------------
------------------------------------------------------------
-----------------------------M-IMM-DPLVNALNTILAHEGRRKGECIITP
ASGIVGRVLRLIQSKGYVGEIEYIDDGR-QGKFRVQL----------------------F
GRINSCEAVRPRYKTRVSELEKWEK--------------------RFLPSRNMGFVILST
PKGVMDHVQAKEENVGGVVLAYVY------------------------------------
-MTVQIV-----------EQTVTVPEGVNLTLNGH-----KVAVT--GTNGAIEYDFG-H
A-G----MNLNY-QESS-LRVW---VE-NPR---RKQAALVKTIASHVSNMIKGVTEG-F
TYRLKIVFIHFPMTINVQ---KEK--VI-INNFIGEQAPRVAKIR--GQVEIRQDGD---
----DLIVTGADINHVAQTAANIQESTKIKN---KDLRK----------FLDGIYVYQKE
------------------------------------------------------------
---------------------------MPRVRSPKRGSRGYSPRKRARNPKGRVSYW-P-
K-LDG----EPQLAGFAGYKAGMTHLFYIEDRQRVPEY--GQEVKAAATVIDTPPMLVVA
IRAYKKT--QDG-LQ---AITEAWMQNQPRD-----L-----HRRI--------------
----TFA---TDP------QPESK-----------------------INEITEK------
---IS--KVAEIRVIAATQP-----RLSSLSQKAPDLFEIPVSGGSME---SQLEYAKGL
LGK-TVTIKDVFGPSEGIDIIGVTKGKGFQGPVKRWGIRILAR--KARKSRRA--VASI-
GPWV-PRRVM-PQVPRAGQMGFHNRTEFNKRIMLMNG---DTD--RINPKAGFKNYGFVK
GDYLLLKGSIIGSAKRLIKLRKTVR-----D-TDYP-EEAP-QITYLHTEWTKGGIQQ--
------------------------------------------------------------
----MPSWKYSVQ---------------------------------------GLDPDKTA
I-----------------------------------------------------------
-----------ASGRDLR-IKPKTSREICNTL--KGMKLDEAKTFLNDVIDKKRAVPYYR
YRG-KTPHRK-----GLN--GHDA-GRYPEKAAGEILKILDSVEANAEFKGL-YADRLRI
VHMAAHKARVIRKFIP-------RAFGR--ASPYYKHL-THIEVAV-------EEY----
------------------------------------------------------------
------------------------------------------------------------
------------------------------------------------------------
------------------------------------------------------------
---------------------MGKKLRVQR-------------RGRGGHTYKAAKMNKK-
APSKYP-VIT-----EEVLQGF----VKSMEHEPGRGAPLAYIEFAPGHG-YHVAATEGL
SLNMPIMVGI-------------GAI---PKVGNVLHLKDIPEGTMVSNIELRPGDGGKI
ARSSGSFATVIAH-ID--D-YTTVRLPSRRIIRVKSNSRATIGIVSGGGRLERPFMKAGE
KHHKKKAKGHKYPTAHGVKMPAAMHPHG-GGRHRRP---G-K----STTVSRHAPPGAKV
GLIAARNSG-------RRKRTRRN------------------------------------
-----------------------------MSQN----------------------VMKQI
KIGKVVVNISVGQSGQPLANAMKILTDI-TGQ-NPSQRLAK--M--TIRPWGVRKGEPIA
CAVTLRGD-NA-DAFLQKAFIAVRHKINPRSFDKEGNFAFGIREHIDIPGVRYDPATGII
GMDVMATVERS-GYRVKRKKRGQSKVGSSHRVTPDESREFVSEKYGVTM-GLE-------
---
>GCA_011363855 
------M-PHDL--RKIRK-KRGSR--TCGYGRVGQHR-KSGSKGER-R-AGRHKHLWSW
VLR-----YEPD--------------------------Y-F--G-------YK-GFTSPK
QLRR--KN-IKC-----I-NVKELEE----IALKMAT-Q----VG---------EKEKII
ID--LEAMG--YLKLL----GEGKITMPV-IVKV---PSYTEEALRKVREAGG--EII--
S--AK-------------------------------------------------------
---------------------------------------------------------MAY
V--------------------KHFVKESIRKAEI----------------DEFLWKEF-E
RAGYGGVEIT------KTPLGTNVVIHAVRPGLIIGRGGETIKNLAKILEEKFNLPNPQI
SVV-EIEVPELNPRVM----------ASRIAAALRR--GIHFRRVGFWALNQIMRAGALG
AEIIISGK-L------------RT-------------ERARSEKFR--------------
----SGYIPKSGDPAMKYVRKAVTHVQLKPGIFG--------------------------
----------IQVFIV---------------QPDV----------KFPDEV---------
------------------------E-F---------------LE----------------
------------------------------------------------------------
------------------------------------------------------------
------------------------------------------------------------
------------------------------------------------------------
------------------EKSGET------------------------------------
----VAESGEDKS-----------------------------------------------
------------------------------------------------------------
---------------?????????????????????????????????????????????
????????????????????????????????????????????????????????????
????????????????????????????????????????????????????????????
????????????????????????????????????????????????????????????
????????????????????????????????????????????????????????????
????????????????????????????????????????????????????????????
????????????????????????????????????????????????????????????
?????????????????????????????????????????----MAKGPA---YAVPYR
RRREGKTDYRLRKKLI-ISKIPRLIVRKTNRNFIVQIAIATVIGDVIITSAHSRELRKTF
GW----LGSLNNLPAAYLVGLLCGLRASEK-GVKKAVLDIGLHTPSKGAAVFAAMKGFID
AGVEVPH--DESILPD------ESRIRGEHIAKYAELLASTDKEKYERYFSEYLS--RNL
PPEKLPEHFEEVKERI------------LESFKSK-------------------------
------------------------------------------------------------
------------------------------------------------------------
---------------MAAKAKTRGL-QAKG---AGRP-RIRISRGVNVGSIIKCTDNSGA
KELRVIQVVG--YKGRRRRVPAAAVGDLIVVSVRKGAPDMRKK---IFHAVLVRQRKPYR
RAEGIWVQFEDNAAVIITPE--GEMRGSEIHGPVAREAAE-RWPRIASAASIII------
----------------------------MS---YK-INP-PDKT-----------C----
-D----DEYCPF------------------HGSLKIRGRILEGVVVSAKMQKTVIVRRDY
AHYEPKFKRYERRHSRIPAHNPPCIN--ATKGDVVRIAECRPVSKTVAFVVVEK------
----------IG---------------------------------------------RKE
EY------------------------------------??????????????????????
????????????????????????????????????????????????????????????
????????????????????????????????????????????????????????????
????????????????????????????????????????????????????????????
????????????????????????????????????????????????????????????
????????????????????????????????????????????????????????????
????????????????????????????????????????????????????????????
????????????????????????????????????????????????????????????
????????????????????????????????????????????????????????????
????????????????????????????????????????????????????????????
????????????????????????????????????????????????????????????
????????????????????????????????????????????????????????????
????????????????????????????????????????????????????????????
???????-----------------------------------------------------
MVKS--------------TSAKPSKQRERLYN-APYHLRGKI-MSAHLSDDLRKTY----
---------------------KVR-SLPIRTGDVVRVMRG--DYK--GVEGKVTRVDRKK
YRIYIEGITRQKVDGT-TVPVP----------IHPSNVEIIKLNLD--------------
---------DKI-RR-----------------------------------EILERKLS--
-----GRSKAIEAALKA------------------------------------------S
STPGGG------------------------------------------------------
----------------????????????????????????????????????????????
????????????????????????????????????????????????????????????
????????????????????????????????????????????????????????????
????????????????????????????????????????????????????????????
????????????????????????????????????????????????????????????
???????????????????????????????????????????-----------------
-----------------------------M-N-M-DTLANGLTTLYNNEVRRKKECYIMP
ASKLLGNVLRVMQMHGYIGEFEFIDDGR-TGKFRVQL----------------------L
GRINKCGAIRPRYSFKAKDIEKWEK--------------------IYLPARDIGILIVTT
SRGVMSHIETKKMGIGGKLLAYVY------------------------------------
-MLEELYE-----VAKIEKREIKVPEGVKVNVNGR-----IVEVI--GPLGKITRDFT-S
N-P----VSIEV-LGDK-VVVY---TI-WPR---RREKSHVGTVAAHIKNMIRGVTKG-F
TYKLKIVYAHFPISVKVD---GSR--IL-IENFMGERTPRIAKII--GGAKVIVKGD---
----DVIVQGINLEEVSQTAANIEQATRIKE---RDPRR----------FLDGIYVYEKM
EGLVS-------????????????????????????????????????????????????
????????????????????????????????????????????????????????????
????????????????????????????????????????????????????????????
????????????????????????????????????????????????????????????
????????????????????????????????????????????????????????????
????????????????????????????????????????????????????????????
????????????????????????????????????????????????????????????
????????????????????????????????????????????????????????????
????????????????????????????????????????????????????????????
???????????????????????????????????????????????????---------
----MSEWGYSIV---------------------------------------TYDRATMA
R-----------------------------------------------------------
-----------ASGRELR-VSPKAAIEICAAI--RGMMLEEAKKYLRDVIAKRVAVPYRR
YKK-KLPHRR-----GLG--G--A-GRYPVKAASKILEVLESAEANAEYKGL-DTEKLKI
IHASAYPGAKIRRYMP-------RAFGR--ATPKFETL-CHVEIVL-------QEVK---
------------------------------------------------------------
------------------------------------------------------------
------------------------------------------------------------
----------------------------------------------------------??
????????????????????????????????????????????????????????????
????????????????????????????????????????????????????????????
????????????????????????????????????????????????????????????
????????????????????????????????????????????????????????????
????????????????????????????????????????????????????????????
?????????????????????????????????????????????????-----------
--------------------------------------------------------MLKP
RIEKVVVNCCVGRSGEPLEKAMKIIEEL-TGQ-KPCYRRAK--K--TIKDFGIRRKEPIA
CLVTLRGE-KA-IEFLKRALDAVGNKIPISSFDKFGNFSFGIEEHISIPGTKYSPELGII
GMDVCVSLMRP-GYRVKYRRRARSKLGKAHRLTAEEAMAFMVSEFNVTL-TEEKREKKRR
KRK
>Bin482_genes 
--------MTKRTGPTNIH-LKELI-------------------------IELKKNSISH
S---------SNFWKR------------------------I----------AE-ELSKPT
RERR------------IV-NLSRINRY----------------TK---------ENENII
VP----------GKVL----ASGDLDHKL-TIAA---WQFSEQALDKIKKANS--KAV-L
ITELVKE------------------------NPKGKGIRIIG------------------
----------------------------------------------------------MI
E--------------------RQIVAQKKKEYQI----------------QEMISQNV-K
GSGYSHTKLQ------RTPLGEKIIIHAARPGLIVGRKGQNIIKLTNDLKKSFELENPQI
EIN-EIDNTNTDATVV----------AGKIAESLERFGTARFKGIMHKTMEEVMNAGALG
IEIVISGK-I------------PG-------------SRAKSWRVY--------------
----SGYLKKCGDIAINWVNKAKVKAVIKTGVVG--------------------------
----------VKVSIM---------------PPGI----------KLPDNI---------
------------------------Q-L------------L-EEKQEI--IE--EI-----
---------------------------KEEK-----------------------------
--------PVKEDV-----------EEKPKAG----------------------------
---------------------------EELKK---------------------KQEKED-
----KKTK----------------------------------------------------
------------PKKEEVKKETKK------------------------------------
---TVKKPAKKD---------QK-------------------------------------
--------------------------------ALKK------EPKKK-------------
E---------------------------------------------MKLSILNITKEEIG
KQELPSQFEE-EVRPDLIKRAVISIQGNKRQAYGADPMAGKKSSAELSRRRH-V---YKT
SYGYGISRVPRKIMSSRGTRMNWVGAFAPGTVGGRKAHPPK-----AGKDWTKKINKKER
RKAIRSAIAATLSKELV-GKNHIIP--D---NYPFIIENKFESLKKTKEVRDVL---KKI
GFEKELERVSE--KTIRSGKGKKRGRKYKSKTGPLII-V-S-KDCD--------------
-----LLKAAKNIAGINVIMVKSLNAKSLAPSASPGRLTIWTQDA---VKELGDKKLFM-
------------------------------------------------------------
-----------------------------------------???????????????????
????????????????????????????????????????????????????????????
????????????????????????????????????????????????????????????
????????????????????????????????????????????????????????????
????????????????????????????????????????????????????????????
????????????????????????????????????????????????????????????
????????????????????????????????????????????????????????????
???????????????------------------MKAL-KARVTKGLTQGSEVPTCDNSGA
KILRIFGVKG--SKTVKGRMPGAGVGDLVMASVKKGNPDMAKQ---VVMAVIVRQRKEYR
RMDGTRIKFEDNAAVVLKDDK-GNPKGTIFKGAIAKEACE-RWPGIAKLARIIV---MKN
KT-----------------EKKQTMPKKPD-------VS-KSKE-----------C----
-S----DKNCPI------------------HGSLKLRGRTFTEKVVSAKAYRTATIEMER
KNYIQKYERYEKRKTRLQVHNPECIN--AKEGDVVKVQECRPISKTKHFVIIKK------
----------VK------------------------------------------------
------------------------------------------------------------
------------------------------------------------------------
------------------------------------------------------------
------------MAKKEFTYMGKTLE--------------------ELSRMSINDFAELV
PARQRRSLKRES------TDSQKTFMSKVMKGN-------------NIKTK-CREVI---
------IIPQM----------------------------VGKNLRIHNG--------KEF
V-----------ALLIQQEMIGHR----------------------------IGE-----
----------FVLTR-KRVSHHA-------------------------------------
-------------PGVGA-TR-------------------------------SSASLSVR
------------------------------------------------------------
------------------------------------------------------------
------------MQKARIKLASIDINKINDVCKYIKDIAEKTGVEMRGPIPLPTKKLKVT
TRKSPDGEGK-------ASWERYEMRIHKRLIDL-AVDERALRLVMRVPIPEDLNIEIEM
IDS----MARHSKAGKNYC---------------------------------------VI
IMKK--DFSSE-----WIRSKQPRKQRKYRYN-APLHIKGKF-MAAHLSKELNKKY----
---------------------NRR-SIKVRKGDKVTILRG--QFR--KKTGRIEKIDLKK
TKTYIAGIEMIKKDGT-KVLYP----------IHPSNLVVTELNLD--------------
---------DKK-RMAI------VNKLK-------------------KTDKIIKKQ----
------------------------------------------------------------
--------EGKK------------------------------------------------
--------------------------------MARLRKFAAYRKI---------------
-E-RPYTRISKFR---KKSFIRSN-PNLKIVRFEMGDP----KKEFNY-TLELVSKTDL-
-QIRHDSIESARQTSNRVL-EKELGKT-GYFMKIMIYPFHILRENPLAS-GAGADRMSTG
MKKSFGKAIGAAAQVRK-GQKVCIVKV---N-KNGLETAKNALKRVSKKI--PNSYSI--
---------------------V-----VKENKPVTISK----------------------
------------------------------------------------------------
-------------------------------MLN-DPLANALSNILNKENARTKECLIKP
SSKIIKEILNIMKDNYYIGKFKEIEDSK-GNILSVEL----------------------L
NKINKCGVIKPRFSIKKDGYEKFEK--------------------RFLPAKGFGILIVST
PQGIMTNEEAKKKSIGGKLLAYCY????????????????????????????????????
????????????????????????????????????????????????????????????
????????????????????????????????????????????????????????????
????????????????????????????????????????????????????????????
????????????????????????????????????????????????????????????
????????????------------------------------------------------
---------------------------MGKARNPRHGSMQFWHRKRAKRAYPKVKSY-A-
N-SN-----EKNILGFAGYKAGMTHLLIKSARPNSMTQ--GESIFRPVTIIECPPLKVAA
IKFYKRT--AYG-LK---TVNQILSKNFDKN-----L-----KKKM--------------
----LIP---K--------K-ETN-----------------------QKEPE--------
-------SYDELRLLVYTQP-----SLTGIGKKKPELFETAIGGTK-E---EQIAYAKEN
LGK-EIIATEILKPGQLIDTHAVTKGKGLQGVIKRFGVSLKSH--KSEKKKRA--TGNL-
GPW--NQSSM-WRVAQPGQMGYHTRTDYNKLIIKVSD---KPD--DINPKSGIKHYGIVK
NSYVLIKGSIQGSSKRLIRLNYAIR---P-H-KRKH-SETF-EIEHINIQK---------
------------------------------------------------------------
------MSKYKYS---------------------------------------ATVNEHRA
R-----------------------------------------------------------
-----------AVGLLMP-ISIKQSIEICNLI--RGKNLQKAKKILNEAKDMKKPIPFTR
FTE-GAGHKH-----G-----IGP-GKYPVKACSEILKLISLVESNAQHKGL-DTSSLEI
IHICANQGPKSWHY------------GR--QSRIKMKR-NHIEVVV-------EEKEIKK
---------KVVKKEPAKKEES-----------------KPVKKQEEKTGRKKEEKPKAI
KQI-----EKVEKKQDIKTKPAEEKP--------SEAKT---------------------
---------KNKVEEKK--------------DKPKKEQPKENVPAAELAEKAK-PKKVPA
I-------------NKPIKKKESEV-----------------------------DKK---
---------------------MGKRLIQQA-------------RGRGGPTYRAPSFRYK-
GKASY-----FISSKG-KLNAK----IIDIIRCAGHSAPLVVLESNDNIR-NLMIAPEGI
KVGDVVEYGE-------------KIA---AENGNMLLLKDVPEGTLVYNIEGQPGDGGKF
VRASGAFARVISK-MK--S-KVVVQLPSKKEKEFHPNCRATIGIIAGGGRKEKPFLKAGK
KFYAMKAKNKLWPSISGTSQNSVDHPFG-GSSSNHK---G-K----PTIAPKNAPPGRNV
GALHPRRTG-------RKKK----------------------------------------
--------M-------------------VLTMN----------------------PSRNI
KINKVTLNIGAGKDQVKLDKGIKLLKSI-TNV-SPVKTVTS--K--RIPGWGLRPGLPIG
CKVTLRRK-SA-VDVLKRLIQAKDNNLRESQFDNNGNIAFGIEEYIDIPEVKYDPEIGII
GLEVCVTLERN-GFRIKRRRIAKKKIPKSHIITKQEAIDFMKKKFNIEL-EGD-------
---
>GCA_016871995 
------M-ATRN--RKVRR-LRGSR--TMGWGQIGQHR-KSGGKGGVGK-AGLLKHKWTW
TVV-----YDPN--------------------------H-F--T-------RE-KPKPPQ
RIIV------SKW----V-NVGQLDS----IAHSV--------QS---------DGGKKV
ID--LSGMG--YQKLL----GQGSISGQY-KILV---DSASETAKEKIEKAGG--ELV--
LGTGSE------------------------------------------------------
---------------------------------------------------------MSA
V--------------------KNILKNYSRNIEL----------------DEYLAKQL-A
ESGFGGVDIV------RSQVGTRINVYVMKPGLVIGRRGTGIKQLTEDLEKKFGLPNPQV
SVA-EVSVPELNPYIM----------ASRIAQSVGR--GTAFRRAALFTLNSIMGAGAMG
CEIGIAGK-L------------RS-------------ERAHFEKYK--------------
----AGVVPKSGNTAKAIVRDATTDILMKMGLYG--------------------------
----------IKVRIA---------------VKDA-----------IPKEF---------
------------------------E-L-------------IEKRETRP-A----------
------------------------------------------------------------
------------------------------------------------------------
------------------------------------------------------------
------------------------------------------------------------
-----------------IEEKGK-------------------------------------
----VDDS-NESE-----------------------------------------------
------------------------------------------------------------
----------------------------------------------MKVAVYDLDGKEAE
KAELPEIFSY-DYRPDIIRKAFYALRSHSMQRQGRDPMAGMRTSALSWN-----------
-TGRGVARMAR-VKG-EGNSRAGQAAGVASVVYGRQAHHPV-----SERVVYQNLNRKER
RLALVSAIAATSKSEVVLARGHKVS--KK-VTLPLIVSDDIQSVSKARNLKIAL---VKL
NLEEELARIAN--RKALSGTARLRGRTKKQPVGPLIV-V-A-DDKG--------------
-----ISNAAEGLPGIKAVLARNLSTLDLAPGASAGRLTIWSRSA---LSALPKTIYQRV
RVVAT-------------------------------------------------------
---------------------------------------------------------MLK
RKRQGKTDYNTRKKII-RSKRNFAAIRITNKNTNVQILEAKIGGDVIAAAAHSREL-MKL
GW----KGSGKSIPAAYLTGLLAGQKAKKA-GIESAIVYSGIKPFRAASRVAAAVKGIVD
SGITVPV--NEEVLPS------EERIKGEHITAYASAGKGSES----PQFSTWKK--AQL
STEKFGDHFGQIESKIKGGK----------------------------------------
------------------------------------------------------------
------------------------------------------------------------
----------------MSA-KSR-AVSAKG---VTEY-KPYITRSIPVYSVITCADNTGA
KTLRVVQVQK--FKGRLKRIPAACVGDLITVVVKKGPPELQKQ---TFSAVVIRQKYPVR
RLSGTRVVFEDNAAVLMTPE--GELKGTDIKGPVASEAAE-RWARVANVATMIV??????
????????????????????????????????????????????????????????????
????????????????????????????????????????????????????????????
????????????????????????????????????????????????????????????
????????????????????????????????????????????????????????????
??????????????????????????????????????----------------------
------------------------------------------------------------
------------------------------------------------------------
------------------------MG--------------------QLQAMSMESLLALL
PSRQRRSFNRGI------SEEKRELLEEIRRARD----SKKEA--I-IKTH-VRDMV---
------ILPSM----------------------------LGMKIHVYTG--------KEF
A-----------AVDIKPEMVGHF----------------------------LGE-----
----------FAITN-KKVVHGT-------------------------------------
-------------PGIGA-SR-------------------------------SSLYVPLK
------------------------------------------------------------
----------------------------------------------------------M-
------------AQFARIKLTSSNLENLEQVCKEIKGITEKTGVKVKGPQPLPTKKLKIT
TRKAPSGQGT-------HTYDHWEMRVHKRLIDL-DADDRTMRQLMKIRVPEDVFIEVNL
RAR---------------------------------------------------------
-----------------MATKRTKAR-KKYFS-APLHVYSKR-VSAVLSDDLKEKY----
---------------------GKR-SARVRKDDNVRIVRG--EFK--GIEGKVTKVYSAE
GRISIVGVNRDKLKGG-QIPIK----------IHASKVIMTGLNLS--------------
---------DKF-RK-----------------------------------SSIEGDKL--
------------------------------------------------------------
------------------------------------------------------------
------------------------------------MKGKNYRIP---------------
-SGMPLTK---------KKYAPGA-PNPKIARFSTGAA----NPNYDL-ILQLASTEKA-
-QIRHNALEAARVAANKKL-TP-IGET-AYYLLVKVYPHVILRENRMIA-TAGADRLQEG
MRKAFGKPSGLAARVNH-GSVILELKI---M-SANKNAALDAMRSAATKL--PVPTKL--
---------------------VE---FQTPIAKTQ-------------------------
------------------------------------------------------------
-----------------------------M-VAN-DILANLFSTMYNNEMRNKKECLIVP
SSNLAVKVLKTMQSSKYIGEFETIDDGV-SGKIRIQL----------------------L
GRINRCGVISPRFAVRGKEFGRWER--------------------QYLPAVGMGVLIVST
SQGIMSHKEAQEKQVGGRLIGYVY---------------------------------MST
KQSKEL------------SMEIEIPSNVTASLKQG-----IFEIK--GPLGTAKKDFN-L
V-R----ATITV-EGKR-VKVK---PF-GRK---KKDKAVLGTASSIIKNLIRGVTKG-F
TYKVKIVFAHFPITVKVK---GKE--IH-VENFYGERSPRVAQIV--GDCKASVQGD---
----DVIIQGINIEDVGHTVANIEQATKVRR---KDQRI----------FLDGLYLYEKV
KN----------------------------------------------------------
------------------MG-------HRKHSSPRRGSLAFIPRARRQKLIPRVRTW-P-
T-ISSD---KPTILGIPTFKAGSIHVMTSDDREKTPNF--GKPLFNASTVLATVPITIIG
FRAYLKG--YDG-LQ---PFTDVFAENLPKE-----L-----ERKF-------------K
M---------NTK------GSEEK-----------------------IKPITDN------
---LS--NIKQVSALVSVTP-----EDALLSQKKPFIFEVIIGGGDIK---SQVEYAKSM
LGK-SIKASDVFKAGMMVDVIGVTKGKGFEGPVTRMGIKRKQH--KSRKSVRA--VGVL-
NPWH-PSTIM-YTVPRAGQMGFHQRMDRNKRILAIAN--AKDQ--PITPAGGFLHYGNVQ
NDYLIVKGSVPGPIKRLVTLKLPSR-----H-VKVK-AEPP-KILQISTVPKR-------
------------------------------------------------------------
----MPQFKYSFA---------------------------------------GYDPLVHV
R-----------------------------------------------------------
-----------SSGREVD-CSPKAAREVCEAI--KGKTLPRARSFLEDVASMKIPVAFRR
YKL-KVGHKS-----QLQ--GFPS-GRFPQKTAKEILAVLDNLEANAEFKGF-DTEKIKI
IHAVAHRGRKTLGYTP-------RAHGR--SSPSLNTL-THVELVA-------GEA----
------------------------------------------------------------
------------------------------------------------------------
------------------------------------------------------------
------------------------------------------------------------
---------------------MGKRILVRR-------------RGKGGTQWRAPSKGKI-
APAKY-----PLFNPEELVTGK----IVDIVHERGRSAPLSKILFKG-SI-NYVPAVAGL
TVDSDIYMGA-------------SAP---LQQGSVLPLASIPEGSEICNIERRFGDGGKL
VRVSGTSAILFSK-TG--D-NSIIRFPSGKSFIISSKCRASLGKIAGGGKTEKPFLRAGP
RYYAKIAKNQQYPRVRGIAMAVVYHPFG-GGRHQHP---G-K----STSTSRNAPPGRKV
GLIAPKKTG---------RKRITRGPIEVSS-----------------------------
--------MKTVQIQ---------------SET----------------------PMKAI
RVEKVVLNIGVGKAGEPHEKARKVLQEL-TEQ-KPAARAAR--D--SIRDFGIHKGEPIG
AIVTLRKS-KA-IDVLKRILAARDNKVSTKSFDDNGNFSFGVKEHIEVPGIRYNPDIGIF
GFDVSVVLSRP-GKRVSSRKRGRSKIGLSHRITKEEAVAFAREQLGMEV-VE--------
---
>GCA_002725495 
-----MV-FKSR--SKVQK-QRGKR--THGWGHGKKHR-GAGNRGGRGK-AGLGKRGAQR
KTLPLSQGKKPVGRIAN-------------------------------------NNSGMK
KIRNS-RN--NT----II-NLENIVK----NLPNWIK-NKKV-KK---------DGSKYT
LD--LGELG--YNKLL----SKGEISEKM-EIKV---SKYSASAKNKVEKAGG--KIL--
E-----------------------------------------------------------
----------------------------------------------------------MK
E--------------------KEFIKQNLLHMKI----------------KESLEQKXGK
AAEIGSISLE------KTPLGEKIIISTTRPGMIIGRGGEMIKELTRELKQKFKLDNPHI
ETA-EISNPHTSAQVV----------ATKFAKELERFGPSRFKGIGYRELTRIMAAGALG
VEIVVDGP-I------------PG-------------ARSKKWRFY--------------
----DGYMKKCGFISDNLLDRAHCDAVLKKGTVG--------------------------
----------ITVTIM---------------HPDT----------PLPDKI---------
------------------------D-I------------V-EATKSE--PE---------
------------------------------------------------------------
--------MVEEVS-----------EEKPK------------------------------
---------------------------EEKKE----------------------------
------------------------------------------------------------
------------SKPKEEKKESKP------------------------------------
-----KEEKKESKPXE--------------------------------------------
------------------------------------------------------------
----------------------------------------------MKTNIMXVXXGKSX
EITLXXQFMX-PXRSDLVXRAVSSLQMXRRQPYGXDXMAGKRQGYTTVKXRX-K---FKT
TYGKGVSRIRRKHLWXRGXQFXWIGAFVAXAXGXRKAFPPK-----SDXNLIERINXKER
RXXIRSAISGSKY---------------------MILXDSFEKLKKSKDIINSL---IKX
DLKSELDRLXN--KKIRSGKGKTRGRXYIXKKGXXVI-V-G-XMCX--------------
-----AVLATENLQGFDVXVVXNLNAELXAXXGNXXRRTIWTKXA---VEKLEKERXFL-
------------------------------------------------------------
---------------------------------------------MAKGKR---YSVKFR
RRREGKTNYKKRLAFV-KSDLPRLVVRRSNKYFNLQIIDNKPNGDVTLAHFNSKNL-SKL
GW----KHSSKNTPAAYLSGYKLAEIALKN-KVKEAIFDMGSYTPTKGCTIYGALSGAIA
GGLKISH--SKEVFPS------KDRIEGKHIS----------------------------
--DKLSVDLNKL----------------IGGKSNE-------------------------
------------------------------------------------------------
------------------------------------------------------------
---------------------------------MKAI-KINPVRSIPLGAEIIVADNSGA
RSLKVISVKG--YKSRTRKLAAAXVGDLVTGSVIKGDVDNRHK---VVQAVVIRQKKEYA
RPDGIRVSFEXNAXVILKDVKLGTPKGTVVKGPVAKEVAL-RWSQVGKLASILL------
----------------------------MG---ESKIIM---------------------
--------------------------------EYSKRGRSFVGKVISXKMSKTVKVEWPR
RKFLYKYERYQKKKSAVMAHVPEGMN--INLGDTVRISECRPISKTKNFVVVGK------
--------------------------------------------------------XKNE
SN----------------------------------------------------------
------------------------------------------------------------
------------------------------------------------------------
------------MKDKVFKFRGKTME--------------------ELTKMTNEEFALLL
NSRKRRSLLRLN------RHDSKKILEKVDSGKSK------------LRTH-SRTTV---
------ITPKL----------------------------VGKTIEVYNG--------QKF
I-----------XVKITEEMLGYY----------------------------LGE-----
----------FSQTR-RIASHKG-------------------------------------
-------------IGVGA-TK-------------------------------SSKNQGKK
------------------------------------------------------------
------------------------------------------------------------
------------MPTARIKLYGTNLEKLNTVIDQIKNISKTTKTKLAGPISLPTKNLVVP
VRKSPQGEGK-------ASWERYEMRIHKRLIDL-NADERALHLLLRVPIPHDINLEIQL
IE----------------------------------------------------------
-MKT--KFANV-----WKRSVQPRKQRKYRAN-LPNHLKQKL-MRAPLSKELRKKY----
---------------------NKR-SLTLRVGDTIKVVTG--QFK--GVMGKIDIIDYNK
NKIKLTGAELVKSNGQ-LVKYP----------IDPSNVTIITPDLS--------------
---------DKK-RK-----------------------------------EILERK----
------------------------------------------------------------
------------------------------------------------------------
----------------????????????????????????????????????????????
????????????????????????????????????????????????????????????
????????????????????????????????????????????????????????????
????????????????????????????????????????????????????????????
????????????????????????????????????????????????????????????
???????????????????????????????????????????-----------------
-----------------------------M-ANN-DLMANALSKLKNASERGKKEVDIYP
SSKTITKILDLLQKDGYIESYENNETNK-GVFTKVKL----------------------S
GKINNIGVIKPRFSVKLDTYEKFEK--------------------RYLPAKDFGRIFVST
TAGIINHLEAKQQNKGGVLLAYVY-----------MSTTRRTRVRGTGFRKMGKFRPVLR
YRAKKFIKPMPIPEKXIPIKNLELPEGFSMKVEKN-----NFTIS--HSSGSLSREYP-S
S-S----LELNL-NXNN-LEIK---GK-SHN---KRVKALVGTFMAHIKNMIKGIEKP-F
VYKLSIKSVHFPMTANYS---GSK--FE-LKNFLGGKFNRSTEIP--SNVELKLNGS---
----DIELISSDIESVGMTATRLEQLTRVNK---RDRRV----------FQDGIFITHKG
DKKL--------------------------------------------------------
------------------MGS-----TAGFRRRPRRGSLQFWHRKKANRMVPRXRSW---
XXLN-----ENXLXGFXGYXAGMTQISFIDNRESSPTX--GEEIMMPXTVIEXPQIIPFS
LRLXSKT--PYX-XK---VRXELYAXNLDLS-----L-----SKRX--------------
----TLP---K--------KXSSKT----------------------XEDMKXD------
---LE--NVXXIRMLVXTKP-----SMTGSXKKKPDXLEIPVXGSXXE---XXFXXASXX
XGK-EVNISDXFSDGDXMDVVGVTXGXGXQGXVXRXXVSILHR--KSHGXGRRK-VASL-
GXWQAKT----WRVPHXGQMGFXXRXVMNIQLMKILD---SXE-XXVTXKGDFVGXGKVS
GKYILVAGSVPGPKRRLIRLNFXKR-----R-KASAXKEVX-EVT-ISMESQQ-------
------------------------------------------------------------
-------MAISMQ---------------------------------------NYDSKNMS
K-----------------------------------------------------------
-----------AVGLNLP-FSFKVAYEVAKFL--RGKKVKRAIREMEEVSLLKTAIPYTR
YNK-DTPHRR-----X----KMAA-GRYPVKAAKYVLPLLKSLESNAKDKGL--TGELKI
IHSAAQKPSIRRRY------------GR--VRGTKR-V-THFELV---------------
------------------------------------------------------------
------------------------------------------------------------
--------------------------------------AQP--------EDKK-------
------------------------------------------------------------
---------------------MGKRLIQQR-------------RGRGGPTYRAXTXRXI-
GKTYYP---FFXGEXQ---TGQ----IAXLVNSTFNSAPLMXXEYXDXQL-XLLPAXEGX
RVXQSIEXX--------------XNN---XXXGNILQLDNIPSGTLIYNLEKTPGDGGKF
VKTSGTYAQVIGK-EG--K-GVAVKLPSKKKVILNSNCFATIGIAAGAGRTNKPFVKAGN
KFHAMKARGIRYPIVRGKAMNARDHPHG-GTHNRNSRGGGKY----STTRPRNLPAGKKV
GSIAAKRTG-------KRK-----------------------------------------
------------------------------MVN----------------------KMKQI
QVEKITLNIGSGPDPREVERGMKLLEKI-SGM-KPVEAKVR--AGLRIAAWKIRPXLAIG
SKVTIR-K-NT-EELLLRLLKAVDMKIPESKFTENG-FSFGIHEYIEIXXVKYDPKLGIF
GLNISVTLKRP-GFRVKNRKLVNRKIGKTHRLNKEDAIEFVKNKFGVIT-E---------
---
>GCA_007117755 
------M-TIAR--KKNSR-MRGSK--THGGGSMKKRR-GAGHRGGRGK-AGSGKRGDAK
K---------PVYWKD---------------TK-----Y-F--R-------KK-KFTVP-
-NKK--ET--LS-----I-TLKSLDT----NLNDWVK-NKKA-SL---------KEGSYE
VN--LQNLG--YNKLI----GTGEVKNKI-VVHV---NKATLKAKEGVESLGG--KIV--
L--------------------------LLDKKDADKKES---------------------
----------------------------------------------------------MA
NK--------EFNPHDNISVVNIVVSTSLEHDIP----------------LEKMTANL-S
NTEYNPEQFPGLVIRIKEPKTSALIFSS---GNIVCTGAKSLDKVQESID----------
----------------------------KIIESLEKI-GIKIKIKPKINVQNIVASGSIG
MDLNLNTLAMQLDNTEYEPEQFPGLVYKLME------AKATFLLFS--------------
----NGKIVCTGTKSEEMVHKAV-------------------------------------
------------------------------------------------DML---------
--------------------------M---------------------------------
------------------------------------------------------------
------------------------------------------------------------
------------------------------------------------------------
------------------------------------------------------------
------------------------------------------------------------
--ETLKRYKK--------------------------------------------------
------------------------------------------------------------
---------------?????????????????????????????????????????????
????????????????????????????????????????????????????????????
????????????????????????????????????????????????????????????
????????????????????????????????????????????????????????????
????????????????????????????????????????????????????????????
????????????????????????????????????????????????????????????
????????????????????????????????????????????????????????????
?????????????????????????????????????????------MKAN---YTIPYK
RKKQGRTNYKKRLALL-KSRETRLVIRKTNTQIIIQFTNYKPDGDEVIVSYNSSKL-KED
GW----KDSYKNLPSAYLAGYKAGLLAQKK-GVKKAVLDTGLQIHKKGNRIYSAVKGIVD
SGLKIPV--DEKVYPK------EERVKGEHI-----------------------------
-SKEYPVLFEKTMKKI------------SKG-----------------------------
------------------------------------------------------------
------------------------------------------------------------
---------------?????????????????????????????????????????????
????????????????????????????????????????????????????????????
????????????????????????????????????????????????????????????
????????????????????????????????????????????????????????????
????????????????????????????????????????????????????????????
????????????????????????????????????????????????????????????
????????????????????????????????????????????????????????????
????????????????????????????????????????????????????????????
????????????????????????????????????????????????????????????
????????????????????????????????????????????????????????????
????????????????????????????????????????????????????????????
????????????????????????????????????????????????????????????
????????????????????????????????????????????????????????????
????????????????????????????????????????????????????????????
????????????????????????????????????????????????????????????
????????????????????????????????????????????????????????????
????????????????????????????????????????????????????????????
????????????????????????????????????????????????????????????
????????????????????????????????????????????????????????????
????????????????????????????????????????????????????????????
???????MGEDILKRNK------PTEKELEKIKEQDKHIDSELEKKEDAKGEEGISTHIF
AIRV--TANREDQVMSFLISNIQRKKMNVYSVIRPHGLRGYIFAEADVRQDVEEAAFGVP
YSRGLLPGEVPYKEIEHMLEQAKK-DVNIKKNDIAEIISG--PFK--RQQCKIARVDKAK
EEVVVELLEA-------AIPIP--------ITLKMDAVKVVRREE---------------
------------------------------------------------------------
------------------------------------------------------------
------------------------------------------------------------
--------------------------------MAKLMRAVAWRRL---------------
-E-RPYTRKSKYR---SKDFIRGV-PNSKVVKYVMGNK----DKKFEY-KLLLVSERDI-
-QLRHNSLEAARKTTLKHL-DRK-APL-NYFFQLRVYPHHVLRNNPLAA-GAGADRMSTG
MSHSFGKPVGIAARVKK-GQEVFEVRV---N-KERLEAAKISLKRARMKF--PCDFKI--
---------------------V-----VQKA-----------------------------
-------------------------------------------?????????????????
????????????????????????????????????????????????????????????
????????????????????????????????????????????????????????????
????????????????????????????????????????????????????????????
????????????????????????------------------------------------
------------------------------------------------------------
------------------------------------------------------------
-YKLKICSGHFPMNVSLK---GDV--LE-IKNFIGESVPRKLKIK--EGAEVKINGD---
----EITVTSSNKELAGSTTGLIEKLTRRRG---FDKRI----------FQDGIYITHKP
KREL--------????????????????????????????????????????????????
????????????????????????????????????????????????????????????
????????????????????????????????????????????????????????????
????????????????????????????????????????????????????????????
????????????????????????????????????????????????????????????
????????????????????????????????????????????????????????????
????????????????????????????????????????????????????????????
????????????????????????????????????????????????????????????
????????????????????????????????????????????????????????????
????????????????????????????????????????????????????????????
????????????????????????????????????????????????????????????
????????????????????????????????????????????????????????????
????????????????????????????????????????????????????????????
????????????????????????????????????????????????????????????
????????????????????????????????????????????????????????????
????????????????????????????????????????????????????????????
????????????????????????????????????????????????????????????
????????????????????????????????????????????????????????????
????????????????????????????????????????????????????????????
????????????????????????????????????????????????????????????
????????????????????????????????????????????????????????????
????????????????????????????????????????????????????????????
????????????????????????????????????????????????????????????
????????????????????????????????????????????????????????????
????????????????????????????????????????????????????????????
????????????????????????????????????????????????????????????
????????????????????????????????????????????????????????????
????????????????????????????????????????????????????????????
????????????????????????????????????????????????????????????
???
>GCA_002686215 
-----------MYGTSNVN-LRILI-------------------------ASLKKKS---
-----------NFWKK------------------------V----------SE-LLSVPA
RKRI------------TV-NLGKLNDY-----------------K---------DGDIVV
IP----------GKLV----AGGQLDKKL-TISC---WRFSEAVLTKIKNSGS--KVV-S
LHDLAMK------------------------DSNGNTLRLVA------------------
----------------------------------------------------------MK
E--------------------KEFIKQNLLHMKI----------------KESLEQKTGK
AAEIGSISLE------KTPLGEKIIISTTRPGMIIGRGGEMIKXLTXELKQKFKXXNXHI
ETA-EISNPHTSAQVV----------ATKFAKELERFGPSRFKGIGYRELTRIMAAGALG
VEIVVDGP-I------------XG-------------ARSKKWRFX--------------
----DGYMKKCGFISDNLLDRAHCDAVLKKGTVG--------------------------
----------ITVTIM---------------HPDT----------PLPDKI---------
------------------------D-I------------V-EATKSE--PE---------
------------------------------------------------------------
--------MVEEVS-----------EEKPK------------------------------
---------------------------EEKKE----------------------------
------------------------------------------------------------
------------SKPKEEKKESKP------------------------------------
-----KEEKKE-------------------------------------------------
------------------------------------------------------------
----------------------------------------------MKTNIMRVSGGKSA
EITLPQQFME-PVRSDLVKRAVSSLQMSRRQPYGADPMAGKRQGYTTVKRRK-K---FKT
TYGKGVSRIRRKHLWSRGSQFYWIGAFVANAVGGRKAFPPK-----SDKNLIERINKKER
RKAIRSAISGSKY---------------------MILDDSFEKLKKSKDIINSL---IKN
DLKSELDRLEN--KKIRSGKGKTRGRKYITKKGPLVI-V-G-DMCP--------------
-----AVLATENLQGFDVSVVNNLNAELLAPGGNIGRRTIWTKSA---VEKLEKERLFL-
------------------------------------------------------------
-----------------------------------------???????????????????
????????????????????????????????????????????????????????????
????????????????????????????????????????????????????????????
????????????????????????????????????????????????????????????
????????????????????????????????????????????????????????????
????????????????????????????????????????????????????????????
????????????????????????????????????????????????????????????
????????????????????????????????????????????????????????????
????????????????????????????????????????????????????????????
????????????????????????????????????????????????????????????
????????????????????????????????????????????????????????????
????????????????????????????????????????????????????????????
????????????????????????????????????????????????????????????
????????????????????????????????????????????????????????????
??????????????????????????????????????----------------------
------------------------------------------------------------
------------------------------------------------------------
------------MKDKVFKFRGKTME--------------------ELTKMTNEEFALLL
XSRKRRSLLRLN------RHDSKKILEKVDSGKSK------------LRTH-SRTTV---
------ITPKL----------------------------VGKTIEVYNG--------QKF
I-----------PVKITEEMLGYY----------------------------LGE-----
----------FSQTR-RIASHKG-------------------------------------
-------------IGVGA-TK-------------------------------SSKNQGKK
------------------------------------------------------------
------------------------------------------------------------
------------MPTARIKLYGTNLEKLNTVIDQIKNISKTTKTKLAGPISLPTKNLVVP
VRKSPQGEGK-------ASWERYEMRIHKRLIDL-NADERALHLLLRVPIPHDINLEIQL
IE------------------------------------------------------MGIY
TVRT--AIGREQQVMDALSTNAKRAD-GVHALLSPYGVVGYIFIEADSLTDVQQISYRVP
YVRGVLTREXELXSIEHLIEFKXE-NVDIQLGDIVEIIGG--PFK--GERGKVTRLNTQK
SEVIVELLEA-------AVPIP--------ITLNLDSVRVVGIEGR--------------
---------EE-------------------------------------------------
------------------------------------------------------------
------------------------------------------------------------
----------------????????????????????????????????????????????
????????????????????????????????????????????????????????????
????????????????????????????????????????????????????????????
????????????????????????????????????????????????????????????
????????????????????????????????????????????????????????????
????????????????????????????????????????????????????????????
????????????????????????????????????????????????????????????
????????????????????????????????????????????????????????????
????????????????????????????????????????????????????????????
????????????????????????????????????????????????????????????
????????????????????????????????????????????????????????????
????????????????????????????????????????????????????????????
????????????????????????????????????????????????????????????
????????????????????????????????????????????????????????????
????????????------------------------------------------------
------------------MGS-----TAGFRRRPRRGSLQFWHRKKANRMVPRVRSW---
KILN-----ENKLSGFAGXKAGMTQISFIDNRESSPTK--GEEIMMPVTVIETPQIIPFS
LRLYSKT--PYG-SK---VRSELYADNLDLS-----L-----SKRL--------------
----TLP---K--------KRSSKT----------------------LEDMKKD------
---LE--NVSEIRMLVHTKP-----SMTGSEKKKPDVLEIPVSGSSVE---EIFNYASTI
LGK-EVNISDVFSDGDLMDVVGVTTGKGFQGSVKRFGVSILHR--KSHGDGRRK-VASL-
GNWQAKT----WRVPHPGQMGFHNRTVMNIQLMKILD---SAE-VPVTPKGDFVGYGKVS
GKYILVAGSVPGPKRRLIRLNFAKR-----R-RASAFKEVP-EVT-ISMESQQ-------
------------------------------------------------------------
-------MAISMQ---------------------------------------XYDSKNMS
K-----------------------------------------------------------
-----------AVGLNLP-FSFKVAYEVAKFL--RGKKVKRAIREMEEVSILKTAIPYTR
XNK-DTPHRR-----X----KMAA-GRYPVXAAKYVLPLLKSLESNAXDKGL--TGELKI
IXSAAQKPSIRRRY------------GR--VRGTKR-V-THFELV---------------
------------------------------------------------------------
------------------------------------------------------------
--------------------------------------AQP--------EDKK-------
------------------------------------------------------------
---------------------MGKRLIQQR-------------RGRGGPTYRAPTHRXX-
GKTYYP---FFXGEXQ---TXQ----IADXVNSTFNSAPLMVIEYXXGQL-XLLPAPXGX
RVGQSIEYX--------------XNN---VTKXNILQLDNIXSGTLIYNLEKTPGDGGKF
VKTSGTYAQVIGK-EG--K-GXAVKLPSKKKVILNSNCFATIGIAAGAXRTNKXFVKXGN
KFHAMKARGIRYPIVRGKAMNARDHPHG-GTHNRNSRGGGKY----STTRPRNLXAGKKV
GSIAAKRXG-------KRK------------------------------???????????
????????????????????????????????????????????????????????????
????????????????????????????????????????????????????????????
????????????????????????????????????????????????????????????
????????????????????????????????????????????????????????????
???
>GCA_011056255 
---MMSI-PRRR--KKSRK-MRGSR--FHGYGLQRQHR-RSGRRGGFGM-AGTKKHLWTW
VTA-----YEPD--------------------------Y-FGRG-------RR-GFKRPR
AVRK--EI--RS-----I-NLADLDK----MIPELLR-SGIAEER---------EDGRIE
LD--LGKIG--YNKLL----GRGEISKPL-LIKV---ESASRNAVSKLESIGG--SVI--
LTEG-----------------------------DSDEPG---------------------
-------------------------MSS--------------------------AKSMPI
Y--------------------KKFVQEGIVKYKL----------------HEFMEKIS-D
KAGFHGVEIS------STPIRDIITVYVESPGVMIGRGGRTSKRISDILREELGIQNPYI
QAK-KVDKPFLSTRIV----------ASYIARRIAK--GERYKKVAYSALGRVMAEGAKG
VEIRLSGK-F------------GS-------------QRAREERFR--------------
----EGVIYRCGQDYIENVEYAVKHVLMPQGMIG--------------------------
----------VRVRIV---------------KPGV----------RGPDAV---------
-------------VIK-ED-----E-I----------ERIRERIKSE--IE---------
------------------------------------------------------------
------SLSESEVVEI--------PEELEGEL----------------------------
---------------------------EVASE----------------------------
------------------------------------------------------------
------------------------------------------------------------
----VKEDESEQA-----------------------------------------------
------------------------------------------------------------
----------------------------------------------MEVPVYNLNGEIIG
RIELPTLFEL-DVRQDIIRRVYLSQLTARIQPQGRDPLAGLRTSAESLGVGH--------
----GIARVPR-VKG-RGYPAAGRAARAVMAVGGAKTKAPR-----SWKVVWERVNKKER
RLAIGSAIAATSHPELVRMR-HRIP--EG-IALPIVISDDIESIAKTSDLHKLL---KKL
GLEEELERCKRRFRKIRAGRGKMRGRVRQRARGPLII-Y-SREDSP--------------
-----LKLASRNIPGVDAVSVRNLSVIHLAPGGKPGRLTIWSESS---IKALEEVRIIA-
------------------------------------------------------------
---------------------------------------------MARSGR---YKVKFR
RRREGKTDYMKRLALL-KSRKPRVVVRRTNRYIIVQFVEFKGEGDEVIAYAFSKEL-EKY
GW----PYGGKNLPAAYLTGYLAAMRAKKA-GVMEAILDIGRFPSTRGSRLYAALKGVLD
AGIDVPH--SPEILPD------EDRIRGEHIVSFAEKLEEEG--SLERQFSDYLR--KGA
DPKIIPETFESVLEKI------------SAISND--------------------------
------------------------------------------------------------
------------------------------------------------------------
---------------MSKVARRR---------KVEGV-KPKITRGLPVRARLKCADNTGA
KLLMIIGVHG--YKGRKDRVPTASVGDMVTVVVKRGKYDLMHK---PFKAIVVRQRMPYR
RKSGQWVVFEDNAAVLVNDD--GTPRGSEFRGPIAKEAIE-RWPSLSVISAQVV------
-------------------------MRKISEDLLEDIAP-PERS-----------C----
-D----DDKCPW------------------HGNISLRRSSLDGRVISTKMTGTVTVLVEY
LHYDKKYKRYERRRSKIHAHLPPCIE--VNEGDLVRIVETRRLAKTVSHVVLGK------
----------LK------------------------------------------------
------------------------------------------------------------
------------------------------------------------------------
------------------------------------------------------------
------------MSSREFRYRGYTLE--------------------QLQNMTLDELANVM
PSRIRRTLRRGL------SIENKKLLDKVRKYKA----MGIDK--V-IRTH-RRDMP---
------ILPEM----------------------------VGSKIAVHNG--------KEF
V-----------EITIVPEMIGHY----------------------------LGE-----
----------FAMTN-KIVRHGK-------------------------------------
-------------PGKGA-TR-------------------------------SSKFVPLK
------------------------------------------------------------
----------------------------------------------------------M-
------------TEILRIELVSVNPESLERVSKMFKEIADKMGVRVKGPIPLPTKRLRVT
ALRNPSGEGT-------NRYDKYELRIHKRIIDIPNPDERYIRSIMGVTLPDDVKISIVL
M-----------------------------------------------------------
-MRT--------------KSHKPSKQRKYLYN-APIHHRGKI-MSAPLSEELKSKY----
---------------------GIN-SIPIRKGDRVKVVRG--DYR--GTEGEVVSVDRKR
YRIAVKGIVRRKADGT-EVPVP----------IHPSKVVITKLYLK--------------
---------DEA-RK-----------------------------------RLLERKGV--
-----KAEEIVEESE---------------------------------------------
------------------------------------------------------------
--------------------------------MS-LRPARNYRAL---------------
-Q-RPYTR---------KEYIKSI-PYSKITKFDHGNV----HGKFEY-EVRMVAEASF-
-QVRSNALEAARMTVISQI-RKAVPSDEAYFFKIVHYPHHILRKHAMAG-VHKAERLQKG
MRLAFGKPDARAAQIRR-GDVIMLLRV---N-GQHLEAAKYCMKLAKLKI--PYMTRID-
---------------------------VVRLNGTEGEDE-EGA-----------------
------------------------------------------------------------
-----------------------------M-TRL-DPLADAMSTLTNGSMLGKREVVINI
ASKLIGKVLKVLKEHGYIDEFEYVDDGR-FGKYVVRL----------------------N
GRINKAGVIKPRFPVKVSEFSRWEK--------------------IYLPAENVGLIIVST
NQGVMTHREAKERGIGGVLIAYCY-------------------------------MRYPK
VITLAL------------ESEVPIPEGVKVEVDGS-----KIRVS--GPKGTLEREFH--
----NELIELSI-ENGK-VKVR---TY-GDR---KFNKAYLGTVTAHIRNMMKGVTEG-F
KKEMVIVYAHFPIKVEVD--KGRK--IVKISNFLGEKLPRYASIV--GDTEVRVEGD---
----RIYIEGISKEEVGQTAANIRLATKIKK---KDPRV----------FMDGIYVVS--
------------------------------------------------------------
---------------------------MPR----RHGSLQYYPRKRAATQKALFRSY-P-
E-LSVD---KPTLVAFPGYKVGMVHVLLKEDRPGKLNL--GQQVTLASTVIETPPIEVVG
FRAYKEG--YYG-LKP--LATALRIERKDPI-----------SRTL--------------
----TIG---DGVD-----NFNEA-----------------------LSKLEGA------
-------EVSEIRILSYTRP-----DLAGIHKKKPEFMEIPVKGGEME---ERIEFAKSL
VGS-QLKVDSVFKVGQLVDVTAVTKGHGWQGVVRRFGIELLRH--KAGKGRWR--VGSL-
GSRH-PPYVT-WRVPRAGQTGYHKRTEYNKRILMMGDL-TKGD-LDLSPKGGFKNYGILR
SQYILLSGSVPGPAKRFVFIRHPIR---P-NYAELP---AP-EIYYVSS-----------
---------------------------------------IGWLRG---------------
----MPTWGYSYA----------------------------------------AQGEKEA
M-----------------------------------------------------------
-----------ASGRDLR-VSFKEMVELLREI--RGKKLSEAYNILDDVIALRRAIPFRR
YNG-GVPHRK-----GIS----GA-GRYPVKAAKLLKKILKSAEHNAMNKDL-DPDNLYV
KHAAAQMGMKLRRFFP-------RAYGR--ATPKIEQM-VHVEIVL-------EEREESE
------------------------------------------------------------
------------------------------------------------------------
-------------------------------------------------E----------
------------------------------------------------------------
---------------------MGKRILVQR-------------RGRGGIQFRSKDHLKI-
APARYP-----QDGMDNLLRGV----IKEILHEPGRHTPISLVELENGQE-FYYIPPEGV
YEGQEIQIGK-------------GAE---IKTGNILPLSEIPDGSLVCNVEIRPGDGGKI
ARRSGTYAIVFSH-EG--D-KVILRLPSRKEKLVDARCRATIGVVAGSGRIEKPFMKAGI
KYYHERTHPKRWPVVRGVAMNPVSHPHG-GGSHKRP---G-K----PTTVARTAPPGQKV
GHIAARKTG-------RAKRRAATKR----------------------------------
----MEDLREEILR--------------RWESN----------------------PMLVP
RVMAVTLNIAVGRSGEVLTRAGKVLEEL-TGQ-KPVERRAK--R--TIREFGIRKKEPIA
VSVTVRGK-KA-VELLDRVAEAVGRRVKASSFDELGNFAFGIKEHIDIPGVKYKAEIGIF
GMDVIVSIGRA-GYRIARRRIERRRVPLRHRVSKAESMLFAEKYLNLKV-VHEEE-----
---
>GCA_002867475 
-----MT-VNKR--KKNSR-QSGSK--THGWGSMKKHR-GAGNRGGRGR-AGSGAKGDAK
K---------PSYRKEP-----------------------V--G-------KI-GFRSP-
LINQ--KV--ST-----I-NLSLISQ----RLENMIE-KKQA-VK---------GKSGIE
LD--LTKLK--IDKLL----GSGNVSEKL-IITV---GEASAKAIEKVEAAGG--KVT--
VLYGGD--------------------EFEDSNDDAEEEAEEKEE----------------
----------------------------------------------------------MI
E--------------------RKFISDKLKEFQV----------------QEYLTENL-K
NVGHSNTKIQ------KSPLGDKVIITASRPGLIIGRQGANIKTLTKTLKNKFKLENPQI
EIN-EVEKPNLDAQIV----------AEGIAGNLERYGSQRFKGIGHKVMTDVLRDGAIG
VEILISGK-I------------PS-------------SRAKTWRFY--------------
----AGYLKKCGNIALTDVKTSYASAQLKTGTVG--------------------------
----------IIVKIM---------------PANI----------RLPYDI---------
------------------------R-L------------IGEEAAEE--LE--ETSEVT-
---------------------------VEEP-----------------------------
------IVVEEETTT----------EEFEAEK----------------------------
---------------------------EAVEK-----------------KAVTEEPKTEA
TEEKAAP-----------------------------------------------------
------------KKKAVKKKAPAK------------------------------------
---KAKTEEKAEE-----------------------------------------------
------------------------------------------VAEK--------------
----------------------------------------------MKAKVFSITGQAGK
DIEFPTQFNE-EFRPDLIKRAVLAIQAAKRQPYGADPEAGKKHVTKISRRRH-K---FKG
SYGAGISRVPRKIMSARGTRFNWVGALAPGTTGGRRAHPPK-----AEKIWTQKINVKER
RKAIRSALAASINANLVEDRGHKVP--K---TYPLVVETKAEEIAKTKDAIQML---IAL
GLKDELTRCQV--KKVRAGKGTMRGRRYQRKKGPLVI-V-S-KDSN--------------
-----LHKALRNVTGVDIVVADNLNTELLAPGTAAGRISVYTEDA---VAKIGG--LFK-
------------------------------------------------------------
---------------------------------------------MVHDKI---QKIPFR
RKREQKTNYKKRLALL-KSGKERLVVRVFNKHILAQLIKY--------------------
------------------------------------------------------------
------------------------------------------------------------
------------------------------------------------------------
------------------------------------------------------------
------------------------------------------------------------
---------------------------------MKAS-KSNVTRALPVGAYMETCDNSGA
KVVKITAVKR--HKTVKGRLPAAGVGDMVQVAVKKGKPDIRKT---VQFAVIVRQKKEYK
RSDGTRIKFEDNSIVILKDEK-GNPKGTIFKGPIAKEATE-RWPAVAKVASIIV------
------------------------MKKNIG---IE-VKQ-PENT-----------C----
-D----DINCPF------------------HSNISLRGKVFEGTIVSNVFHKTVSVEWER
RLKIPKYERYEKRRTKIRVHSTPCIE--VKPGDKVKIMECRPISKTKNFIIVEK------
----------I-------------------------------------------------
------------------------------------------------------------
------------------------------------------------------------
------------------------------------------------------------
------------MAKKEFIFNGKSIE--------------------ELKELSDKEFAELI
PSRERRTILRGY------TEEQKRFIEKIDAGKN------------HIKTH-CRDIV---
------ILPKM----------------------------VGKTIKIHTG--------REF
I-----------DLLVQDEMIGHR----------------------------LGE-----
----------YALTR-KRVGHSA-------------------------------------
-------------PGVGA-TK-------------------------------SSAHVSVR
------------------------------------------------------------
------------------------------------------------------------
------------MQKARIKLASIDIHKINETCDFIKDIADKTGVEMRGPIPLPTKKMKLT
TRKSPCGDGT-------ATWERYEMRVHKRLIDL-GIDDRALRMVMRVPIPEGLNIEIEM
IEA---------------------------------------------------------
-MKQ--EFSKS-----WNNSKKPSKQRKFRAN-APLHTKSKF-LSTHLIKELREKH----
---------------------GKR-SVRVKKGDKVKVLRG--THR--GKTGKVEKVSVKL
TKVYVTGIDTIKKDGA-KALYP----------LNPTNLMITELDLS--------------
---------DNK-RKE----------------------------------KMTKK-----
------------------------------------------------------------
------------------------------------------------------------
--------------------------------MARLRKAVAYRKL---------------
-E-RPYTRKSKYR---NRSYVRAV-PNNKIVKYVMGDT----KKEFPS-EIILTSGADI-
-QVRHNSLESARLAANRYL-ERNLGKK-GFQLKLRVYPHHILRENPLAS-GAGADRMSTG
MKKSFGKSIGLAAQVRK-GQTLLSVTV---E-KGQEKIAREALRRSLSKF--PMSGQI--
---------------------L--------------------------------------
------------------------------------------------------------
-----------------------------M-AMN-DPMANILSHIQNYEKIGRKEVLLNH
SSNVIKEVLRVLNENSYIGDFEEIDNGK-GGLVKLNL----------------------L
NNVNKCGVIKPNFQIKKVEFDKFEK--------------------RFLPAKGFGILIVST
SQGIMTNEQAKEKGIGGKLLAYCY------------------------------------
MKVEKL------------EDKTSIPEGVNLSYEGG-----IVKVT--GPKGEVTKKMF-Y
P-G----MKIEV-TDGE-VVIS---YE-KAT---KREKKMIFTYTAHIKNMFKGVTEG-H
KYELKICSGHFPMNVAVS---GDT--LT-VKNFIGEKVPRTLKLK--NGVDVKVNGD---
----IIIVENINKELAAQTAADIETITKRKG---FDTRI----------FQDGIYIISKD
GKSMGN------------------------------------------------------
---------------------------MAKVGRPRHGSMQFWPRKRAAKETPKLRSF-P-
K-VD-----SALPVGLAGYKVGMTHLTFTDNRKNSKTK--GDLVTWPVTIVEVPNLKVIG
ARFYKNH--YGG-MQ---PLTDVRADKLDKT-----F-----ERKL--------------
----TAP---K--------KVNNK------------------------------------
--YPD--SFDEARVLLGTQP-----SLTGFGKKRPEVFEMAIGGSN-E---EKIAYIKEN
LGK-DLSPSDILKEGELLDSHSVTKGKGYQGPVKRFGIGLKAS--KSEKGRRR--PGSL-
GGWKGHAHFM-YRNPNAGKMGYHLRTEYNKLLLKIGD---NPE--EINAKGGFIRYGLVK
NNYLLIKGSLGGPHKRLVILNKAIR---P-N-KKLAIGEVP-SIEHVSTSSKQGR-----
------------------------------------------------------------
-------MGYSKN---------------------------------------EYDEKSMA
R-----------------------------------------------------------
-----------ALGKDLS-ISTKVSIEMCKYL--RNKSTKRAKQILSRVLEKKEAIPFTR
FNW-DMGHKP-----G----DMGP-GRYPQKASEELLALIKSVEANASSKGL-SVDNLVI
SHLVAQKASRPWHY------------GR--QRRRQMKR-THIEIMV-------KEA----
-----------ETKAKPAKESV-------------------KSAPEPKKETPKP------
-------------KAESK------------------------------------------
--------------------------------PATKEET------------PK-AEKQAE
------------------VKEK--------------------------------------
---------------------MGKNLIQQA-------------RGKGGPTYRSPSFRYK-
GEAKF-----PSTEV----SGV----ITDIISCQGHSAPLFEVKYDDNTC-GYMIASEGK
RVGDK------------------------ITGESVTALKNIPEGSFVYNIEARPKDGGKF
VRAGGAFAKVVTK-TK--D-RIIVLLPSKKQKEFHPECRAAIGVVAGGGRTEKPFLKAGN
KFFAMKAKNKLWPIVSGSAQNAVDHPFG-NKRSSRK---S-K----ARPAPNNAPPGRNV
GMIRPKRTG-------RKK-----------------------------------------
-------------------------------MN----------------------QMKEI
RIDKVTLNFGAGKDHNLLNKGIKLLEIV-SGV-PPVQTTTD--K--RIPGWGLRPGLPIG
CKVTLRGK-KA-EELLSRLIKAKDNIIPKSSFDNSGNISFGIHEYIDIPDAKYDPDIGII
GLQVSVTLKRP-GFRIKNRSVKKSKIGKPHMITQDDAMNFLNEKFDVKQ--GE-------
---
>GCA_002687795 
-----MT-IIKR--KKNTR-QRGSK--THGWGSMKKHR-GAGSSGGRGK-AGSGKRGDAT
K---------PRIWKD---------------KK-----Y-L--G-------RY-GFKTP-
GSKT--KT--RT-----I-NLLDIEL----RFDNLLSMKKIA-EK---------EGI-FN
IN--LKEMG--YDKLL----GKGKVTKKY-NINV---NSASAKAVDKVGKAGG--KVI--
I---------------------------PEQKKAVPEPKPEPKP---------EPKPEPK
QSA-------------------------------------------------------MI
E--------------------RKFVAQKTKEFLV----------------QEYIEENL-K
RVGHSHTKIV------KTPLGVKVIIYASRPGLIVGKKGQNIKKLTNAIKKKFDLENPQI
EIN-EVENIGLDAQII----------AEMIANSLERYGTSKFKGIGHKTMANVLEAGALG
VEILISGK-I------------PS-------------SRAKRWRFY--------------
----QGYLKKSGDISQEGIKKATTSAQLKSGTVG--------------------------
----------IQVKIM---------------PPDI----------QLPDEV---------
------------------------K-L------------K-EEITEE-------------
------------------------------------------------------------
----------EEGS-----------EEEKEKK----------------------------
---------------------------EDAKE-----------------SGEEKPEKETK
KE----------------------------------------------------------
------------TKEKTEKKAKSKET----------------------------------
-----KKETKQDKKNG--------------------------------------------
------------------------------------------NAKK--------------
----------------------------------------------MELSILSSTKTEIG
KIKLPTQFEE-EIRPDLIKRAVLSIQSHKRQPYGADKLAGKRASATISKRRR-N---YRG
CYGIGISRTPRKIMSRRGTRMNWVGAFVSGTVGGMKAHPPK-----AEKKWEQKLNKKER
RKAIRSAIAATLNKQYVKNRGHILP--D---DYPFILESKIESTNKTNQAKELL---EKL
GFKEELERTGK--KKIRAGKGKLRGRKYKTKRGPLLV-V-S-EDCR--------------
-----LSKAAANIPSVEVCNVKNLNAETLAPGAVPGRLTIFTDKS---IQILEKERLFSQ
------------------------------------------------------------
---------------------------------------------MKKT-----YNVKYR
RKRQGKTDYNNRLRLL-SSHKLRLVVRASLKNISLQVVKYNSEGDMVLLSVSSKQLQKQF
GW----NKSKGNRAAAYLTGSLLGKKAKEK-SLTDMILDMGNYPNVKNSRVYAALKGVVD
AGISIPH--SKEIFPS------EELIKGN------------------------CK--DEF
D--NTKKRIIEVKQNG------------KE------------------------------
------------------------------------------------------------
------------------------------------------------------------
---------------------------------MKSL-SFRITKALPMGTVIKTCDNSGA
RLIRIFSVVG--AKTVKGRIPAAGVSDLVFASVKRGSPEMKKQ---KVYAVIVRQRKEYK
RPDGTRLKFEDNSAVVLKDEKSGSPKGTIIKGPVAKEVCD-RWPGIAKIANIVV---MTK
--------------------------KKTT---LK-IKA-PDKD-----------C----
-K----DSKCPF------------------HGSLKTRGRVFVGVVTSKDTHRTATVVFER
KVYVPKYERYLKKRSKIHVHNPSCID--AKPGDFVKIVECRPLSKTKKFVAIEM------
----------LG-KDILF---KQKEEALESAKIKEKKEED-----TQKEKETESKEGKKL
SNEGEKGLEKAKTFQK----EKPEEKKEQETQKENKE-----------------------
------------------------------------------------------------
------------------------------------------------------------
-------------MKKEFTYRGKTLS--------------------EINQLGTKELASLL
PARQRRSLLRGF------TEPQKRLLAKIKKQKEG-----KYQ--KTIKTH-CREMI---
------ILPDM----------------------------IGMNILVYSG--------KVF
N-----------PVNIQENMIGHL----------------------------LGE-----
----------FVLTR-KKGEHSA-------------------------------------
-------------PGVGA-TR-------------------------------SSASVSVK
------------------------------------------------------------
----------------------------------------------------????????
????????????????????????????????????????????????????????????
????????????????????????????????????????????????????????????
???????-----------------------------------------------------
-MKN--KWSAN-----WKSSKQPRKQRKYRIN-APLHIKQKF-VNAHLSKELKKKH----
---------------------SRR-ALALRKGDKIKIARG--QFK--GKTGKVDKINLSN
YRVYVTDIMVAKKDGT-KAFFP----------LHPSNLIITELILE--------------
---------DKK-RQ-----------------------------------KILDRK----
------------------------------------------------------------
--------NK--------------------------------------------------
--------------------------------MARLKRFCSYKIL---------------
-E-RPYTRISKYK---KKSFIKAN-PNKVIVRYDMGTV----KKSFSC-TLNLVSKEDL-
-QIRHNAIESARQTSNRLL-ENELGRK-GYHFKVKIYPFHILRENPLAS-GAGADRFSTG
MKHSFGKPISSAARVKK-GQTMFTIST---N-KQSLGTARKAMDKARHKL--PCSCTI--
---------------------Q-----VIEKKAT--------------------------
------------------------------------------------------------
-----------------------------M-SMN-DPLANVLSKIMNAENRERSECIIKP
VSKLIKKVLEILSDEGYIGEVKEIEDNK-GNMLQVAL----------------------L
GKINKLNVIKPRFFVKKDGYEKFEK--------------------RYLPSNDFGVLIVST
PSGLKTNKEAEKKETGGRLIAYVY------------------------------------
MRPENI------------EEKIEIPKGINAALDRN-----TLILK--ADKGELKRKLL-S
K-T----VNFSI-ESNA-VKLA---AN-KPS---KREKKIIGTFKVHIKNMIKGLTEG-H
VYKLKVCSSHFPMTVSVS---NNE--FI-IKNFFGETSPRKLKIT--EGVEVKVEGE---
----IITVNSINKEHAAQTAGSIENLTRRVN---FDRRV----------YMDGIYITEKD
GKEIKL------------------------------------------------------
---------------------------MPTTRSPRKGSLQFWPRKKAKRQYARVRCW-A-
K-LD-----EKSVLGFAGYKAGMTHIGFIDNRPNSLTK--GEEVSCPVTIVECPPQKTAS
IRFYKQT--PYG-SK---LCSEIFAEKLDKE-----L-----KKKL--------------
----IMP---K--------K-K-G-----------------------SEEVK--------
-------DYDDIRLLVYTQP-----KLTGIGKKKPEVFEMGLSGSK-E---DKLALAKEL
LGK-EIDIASVFKESQLVDIHAVTKGKGFQGPVRRCGVSIRGR--KSEKTKRG--PANL-
GPW--TGART-WRVAQAGQTGYHTRTEYNKLLLKIST---KPE--EINPKGGFPHYGLVK
NTYILLKGSLPGPAKRLIRFNHPIR---A-N-KKLV-SEKL-DIKHISMESKQ-------
------------------------------------------------------------
------MQKYSFN----------------------------------------YNKESMA
K-----------------------------------------------------------
-----------ALGSSLP-ISTKHSAEICKLI--RGMSLTKAKELLVKAISKQKAIPFNR
FNM-DLGHRA-----G-----MGP-GRYPVKASKEILNILESVESNALSNDM-NKEKLII
AHINAQKASSPWHF------------GR--QRRRKMKR-THIEVIV-------KEK----
------------------------------------------------------------
------------------------------------------------------------
------------------------------------------------------------
------------------------------------------------------------
---------------------MGKRLIQQR-------------RGRGTPTYKSLKHRSK-
GKAGN-----ARLTNE-TAKAE----IIDIVDCPNHSAPLLKLKHENGEK-RLNIAPEGV
KVGDYIESGE-------------NIA---IKPGNLLSLRQIPEGTLIYNIEKLPGDGGRF
VRSSGAFAKVASK-LK--N-KAIVLMPSKKQKEFGLNCRANIGTVAGGGRTEKPFLKAGS
KYYAMKAKNKLYPHVSGVSMNAVDHPFG-GTSSSHK---G-I----PTQSGRNDPPGRKV
GMLSPKRSG-------RKKR----------------------------------------
--MTEQQTK-------------------ENKAN----------------------PMRKL
KIDKVTLNIGAGKDQAVLDKGLKLIEHI-TGT-KAVQTVTQ--K--RIPDWGIRPGLPIG
CKLTLRGK-KA-IELLNILLGGIEHRMNEKQFDDKGNVSFGIKEYIDIPDVKYSPDIPLM
GLSVCISLKRA-GFRIKERRITKRKIGKKHMITKEEAISFIKSKFNVKM--GEDE-----
---
>GCA_007116795 
-----MT-ITKR--KKVRK-YRGSK--THGGGSMKKRR-GAGSRGGRGR-AGSGKRGDSK
K---------PSYW-----------------KD-----WEM--G-------TH-GFTS--
HSRS--VT--VA-----M-NVSDLHR----ELPRLVE-QGVA-TK---------KGDIYT
VD--LSVLG--VDKLL----GAGHIGVSV-SVSV---AAATPKAKEKVSAAGG-------
-----------------------------SVVEEASED----------------------
---------------------------------------------------------MAI
E--------------------RKFVDQNMREFRI----------------KRFVEENV-Q
RVGLSDVKLK------KTPLGDKIIIHASRPGLVVGRGGASIQLLTRQLKEEFNLDNPQI
EIE-EIANPDLDADIV----------AERVLNTLERFGSGRTKSIGHRAMADTIRAGALG
VEIIISGK-I------------PS-------------MRAKSWRFY--------------
----QGYLKKAGDIAVEGVDKSIKSVTLKSGAVG--------------------------
----------IRVSIM---------------PPGL----------VLPDNI---------
------------------------T-L------------T-EQLVTE--VE--EVT----
--------------------------GTPEA-----------------------------
--------LETE--EI---------AQ-EPAK----------------------------
---------------------------ETTTE---------------------AETAEVT
TQAEP-------------------------------------------------------
------------SAEDTEPKA-EQ------------------------------------
---SVSEEQSSDAE----------------------------------------------
------------------------------------------E-KQ--------------
----------------------------------------------MKLKILNTKNTQNG
DITFP--INE-PLRTDLIKRAIQSLRSRARQPYGADPRAGLKHSTNIRKRRR-V---YRG
SYGSGIARSPRKILSRNGRRLNWVGAEAPNTVGGRRAHPAK-----ASKIWERKINKKEN
RKAISSAITATLDKEVVALRGHKLP--S---TYPFALDADFDALTKTKDVIAAL---ETL
GFADDLTRGAQ--GAKS-----------------LLI-V-T-ESET--------------
-----LTKAAKNISGVDVASARQLNAYMLAPGAHPGRATLYTTQS---IKILSGEEPADS
TQKSADSKPKAVKKAANT----KPKAAVSKPKAVKKEAKK--------------------
---------------------------------------------MAKTNR---FNLPFR
RRRQLKTDYKKRLALL-KSRTPRLVVRKSNANTVVQIIEYRPDGDVILAQGSTAQL-AGF
GW----KASQGSIPAAYLAGYLAGTRALKA-GVSDVIADLGMQEPYHGGRLFAAVKGALD
AGLSVPA--SDSAFPS------EERLSGTHID----------------------------
--ESMPKLVEAVKKK-------------VGA-----------------------------
------------------------------------------------------------
------------------------------------------------------------
---------------------------------MKPI-TSSVTEAFQPGSQVATCDNSGA
KIVEIISVLN--KKTSKGRRSGAGVGDMCIVTVKKGRPDVRKQ---VMHAVIVRQKKEFR
RVDGVHVKFEDNAVVVCKDAK-GNPKGTIFKGPIAKEAAD-RWPGVANVASIIV------
-----------------------MAAKKT---------A-KQVA-----------P----
-E----GQDKGS------------------VSTISLRGQEFVGTVVSAKAHRTVSVAWER
RRYVPKYERYEKRRSKVAAHNPDEID--AKEGDVVRIKESRPLSKTKHFVVTEI------
----------LT---------------------------------------------RKQ
E-----------------------------------------------------------
------------------------------------------------------------
------------------------------------------------------------
------------MAKKVFTYKGKTLD--------------------ELSTLSRDELAALF
DSRARRTMMRGY------PEEWKKAEAKILAKDR-------------VKTH-ARELI---
------ILPRM----------------------------VGKTVLVHNG--------KEF
K-----------EVRIQEEMIGQR----------------------------LGE-----
----------FALTR-NNVRHSN-------------------------------------
-------------PGVGA-TR-------------------------------SSSAASVR
------------------------------------------------------------
------------------------------------------------------------
------------MPKARIKIASADIDKVNQVCEYIKDISEKTGVDIRGPIPLPTKKLQLT
TRKSPDGEGT-------ATWERYEMRIHKRLIDL-GVDERALRLVMRVQIPEGLNIEIEM
ME----------------------------------------------------------
-MKQ--TFKRT-----WNKSVQARKQRKYRYN-APLHTQSKF-LHASLSKPLREKH----
---------------------GRR-SLRVRTGDEVEILRG--SFS--GESGVVEEIDTKR
ARLIIRGVAALKLDGS-RKPYP----------VAISNVRITKL-VE--------------
---------DKR-RI---------------------------------------------
------------------------------------------------------------
------------------------------------------------------------
--------------------------------MARDRKFVAYRRL---------------
-E-RPYTRKSKYR---RYQYVRGT-PHSKIVRFVMGSR----TKSFPI-SVKLVSKTDL-
-QIRHSSLEAARMSANRRL-EKAAGKQ-GYFFRIHKFPHHILRENPLAS-GAGADRLSTG
MKKSFGKAVGVAAQVRR-GDVVIEIGC---E-EKHLEVAKRALNIVSSKL--PNGYYV--
---------------------M-----VDRVPAGSNEVT--------------QTHKRLP
KVYE--------------------------------------------------------
-----------------------------M-ALN-NPLANVLSAINNNERVSHKEVTLKN
NSKVIRKVLDILQEQGYVSSFEVIENGR-GGELKVLL----------------------A
GTINKIGVISPNFPVGKSDYQKYEQ--------------------RYLPARDFGILVVST
SKGMMTHMQAKELGIGGRLIAYCY------------------------------------
-MKATI------------QEQVPIPEGVTASYQNN-----VLVVE--GKAGKVERTLI-Q
P-G----IAISV-KDNV-VHLD---AP-NAT---QREKRHLYTMRSHIRNMLQGAQEG-H
TYKLKVCSGHFPMNVSVS---GDK--LT-VKNFLGEAVPRVLSLK--QGAVVKLDGD---
----IITVSAPSKEIAGQQAADIEQLTRITN---RDRRI----------FQDGLYIVEKD
GRPIL-------????????????????????????????????????????????????
????????????????????????????????????????????????????????????
????????????????????????????????????????????????????????????
????????????????????????????????????????????????????????????
????????????????????????????????????????????????????????????
????????????????????????????????????????????????????????????
????????????????????????????????????????????????????????????
????????????????????????????????????????????????????????????
????????????????????????????????????????????????????????????
???????????????????????????????????????????????????---------
-----MGYKYAYQ----------------------------------------GDTQSTA
R-----------------------------------------------------------
-----------AAQTNVA-VSTKSAIMVANFV--RGKSVERAQRDLGLVLAKKIAVPFTR
FTD-GAGHKP-----G-----IGP-GKYPIKASEYMLSAINSAAANARDKGL-G-DELTI
VSVTVHQAARQMRY------------GR--LRGRQRKG-THIEVVV-------AEAEEKK
----TRKPATK-------------------------------AKPKAADS----------
------------------------------------------------------------
------------------------------------------------------------
------------------------------------------------------------
---------------------MGKPIIPQK-------------RGKGSPSYTVTSHRFK-
GQAKH-----FADG-----EGQ----IVDIIHCAGHTAPLALVEHEQGLL-YLTIAGEGA
SVGEIVQIGQ-------------DAE---LKVGNTLMLQDVPEGTPVFNIEGQPGDGGKF
VRSSGSAARVVTK-TA--T-HVTVALPSKKQRTFSAKCRATIGVPAGGGRVDKPLLKAGV
AFHKYGARNKYWPKVSGNSMNAADHPFG-NTRSMRK---S-K----SKPAPRDAPPGRKV
GMIRPRQTG-------RK------------------------------------------
-------------------------------MN----------------------VMKTL
QIDKVTINFGAGKDQQRLEKGMQLIQMI-TGK-TPVKTITQ--A--RIPGWGLRPGLPVG
LKLTLRGE-EA-KSVLSRLLEARENRLKESCVDNYGNISFGLSEYIDIPGVKYDPKIGVI
GIQASITLTRP-GYRVSRRKLRSTSIGKHHVVSRQEAKEFMEKHFSVEF-VQ--------
---
>GCA_003648985 
-----MV-VHRR--KKKVK-QRGHK--THGWGSKKKHR-GAGNRGGRGM-AGTGKRGDQK
K---------PSIWA----------------KR-----Y-F--G-------KR-GFKPKG
IIRK--AT--NP-----V-NLLVIEA----RIDEWLK-DGIA-KK---------VDDVYE
VD--VRKLG--YDKVL----GYGKLTRKY-RIIA---PAFSEKAGKKLKSAGG--EAV--
V---------------------------EK------------------------------
----------------------------------------------------------MI
E--------------------RKLISERGKDFQI----------------EEFIMNSF-Q
NVGISNVKVQ------RTPLGEKIVITALRPGLVVGREGQNIRRLTAELKKKFGLENPQV
EIQ-TVDSPFLDPHIV----------AEKIANTLERFGITRFKAVGHRAVQDVMNAGAIG
VEIIISGK-V------------PS-------------RRAKRWRFY--------------
----AGYLKKCGDIAIEGVKKAYAIARLKPGVVG--------------------------
----------IQVRIM---------------PPDV----------RLSDKI---------
------------------------K-I---------------------------------
------------------------------------------------------------
---------GEEVE-----------EVKVEEK----------------------------
---------------------------DENKG----------------------------
------------------------------------------------------------
------------------------------------------------------------
-----------------TE-----------------------------------------
--------------------------------------------SSE-------------
Q---------------------------------------------MKVDVVDLGGKVVG
KVDLPKQFSE-EYHPNLIKRAVEVIQANKRQPYGAKPEAGKRAIVKLSKRRR-D---YRA
SYGRGISRVPRKVLLKRGSQFYFVGAFAPGTVGGRRAHPPK-----AEKDWSKRINKKER
KKAIRSALSAALNKSLVEERGHKLP--E---KYPFVLVDDFVKLGKTKDVKQAL---EAL
GLKDEIERSAK--KKIRAGKGKLRGRRYRRKVGPLLV-V-H-EKCD--------------
-----LMKSAANIPGVDIVLVNNLNAEMLAPGGKAGRLTLFTKSA---LDVMAKENLFM-
------------------------------------------------------------
---------------------------------------------MKRKDKI--FTVQFR
RKREDKTNYRKRIELL-KSGKPRLVVRPFLKNIIAQIIEFDKVGDRTLVSATGYEL-EKF
GW----HFSKGNIPAAYLTGLLVGKKGLKK-GIKEAVLDIDGKTPLKGTRVFACLKGAVD
AGLVVPH--SEDVFPS------EERLRGEHIKGYFELGKWNS--ESQFAEMK--K--KGV
DLGKITDVFEEVRKKI------------MEM-----------------------------
------------------------------------------------------------
------------------------------------------------------------
---------------------------------MKPV-KARVTKGINFGSYIPVCDNSGA
KVIRMFAVFR--RKTTKGRYPSAGVGDMIMATVKEGKPEMKKQ---VVLAVIVRQKKEYR
RPDGMRIAFEDNAAVVVKDKA-GNPKGTLIKGPVAKEAAS-RWPGISKLANIIV------
-----------------------------------------MAE-----------C----
-K----DKKCPF------------------HGNVKIRGRKLKGVVIAKDLHRSATVLIER
MKYLPKYERYEKRLRKIRVHNPSCID--ADVGDEVMIAETRPLSKTKHFVII--------
--------------------------------------------------------AKK-
------------------------------------------------------------
------------------------------------------------------------
------------------------------------------------------------
------------MAKKEFTFRGKTLE--------------------ELKQMTLDQFAELL
KARQRRKLKKGL------TEAEKKLLKRIREKPD-----------KKIRTH-CRDMV---
------ITPEM----------------------------VGLTIYVHNG--------KAF
V-----------PVNVTLEMLGHR----------------------------LGE-----
----------FALTR-KPVKHSA-------------------------------------
-------------PGVGA-TR-------------------------------SSAAVSAK
------------------------------------------------------------
----------------------------------------------------------M-
------------PQKARIKIVSTDINKINQVCQYIKDIAEKTGVVMRGPIPLPTKRLRVT
TRRSPDGEGT-------ETWDRFEIRVHKRLIDL-GIDERALRLVMRVPIPEGLHIEIEM
VE----------------------------------------------------------
-MKK--RFSRE-----WIKSKQPRKQRKYRYN-APLHIRGKL-VHCHLSKELKKKH----
---------------------GKR-ALRLRKGDKVKIVRG--EFK--GTVAKVARVDLKR
MKVYLENVMRERRDGR-KVAVP----------FDASNLMITELNLE--------------
---------DKM-RM-----------------------------------RR--------
------------------------------------------------------------
------------------------------------------------------------
--------------------------------MARLRKGIAYRNL---------------
-E-RPYTRVSKFR---EKSFIRAT-PRVNIIKFTMGDP----NGKFEY-RLDLVSKDSI-
-QVRHNALEASRLTVNRHL-EKKLGKK-GYHFKLRVYPFHILRENPIAA-GAGADRVSKG
MKQSFGKPIGSAAQISA-GQSIMFVDV---N-KADIPVAKTALERAIKKL--PCKCTI--
---------------------K-----ISEIKA---------------------------
------------------------------------------------------------
-------------------------------MLN-DPLADALSKVLNAEFAGKKECIIKP
YSKLIKAVFKIMQREGYVGDQKEVDDGR-GGYLIVNL----------------------I
GAINKCGAIKPRYDVGIDEFEKFEK--------------------RYLPAKDFGFLIVST
SKGLMTHIEAKKAGIGGKLIAFVY------------------------------------
MK-ETI------------EVKLDIPEGVSVSYENG-----VVCVK--GPLGELRRSLF-Y
P-G----VDVKV-GD-K-VVIM---SE-KAT---KREKKMIGTFRAHIRNMFKGVTEG-H
VYKLKVCSGHFPMTVSVE---GNE--LV-VKNFFGEKVPRKLKIP--NGVKVKVEGN---
----DIVVESTDKELAGRTASDIEQLTRRVG---FDRRI----------FQDGLYIYYKD
GKYV--------------------------------------------------------
---------------------------MPKKRSPRKGSLQYWPRARAKKIRPRVRKI-S-
--LD-----KAGLSGFAGYKVGMVHVCLLDERKNSMTK--GERITVPATIIECPPLRIFG
IRFYKIK---DGVLF---SGETVLNPKLDKI-----L-----SRIV--------------
----QLP---K--------KKIKA-----------------------IDEVK--------
---IE--DYDDLAIIVYTMP-----KLTGVRKKKPELFEMSIGGKDIK---EKVEFVKGL
FDK-EIKVSDVFGEGALVDVHAVTKGKGFQGAVKRFGVAIRQH--KSEKTKRG--PGTL-
GPWT-PKRVS-WTVPQTGKMGFHQRTEYNKLILKIG----KAE--EINKPGGYLNYGVLK
CDFVLLKGSIPGSRKRLIIFTAAKR---P-N--DKL-LMVP-KIEKIIK-----------
------------------------------------------------------------
-----MRFNYST----------------------------------------KYDAEKEA
R-----------------------------------------------------------
-----------AIGLGMR-ISTKHSVEVCRML--RGMELQKAKDLLQKVLEKKVAVPYRR
YRR-DLGHKK-----G-----IEA-GRYPEKVCKEILKLLKDVEANAQVKGL-NTANLVI
RHIAAHSGGKPLKH------------GR--KRGRTAKR-THVEIIV-------KEK----
------------------------------------------------------------
------------------------------------------------------------
------------------------------------------------------------
------------------------------------------------------------
---------------------MGKSLIVQR-------------RGKGTRTFKALSHRYK-
GDAKF-----LSLAEG-KLEGV----VVDIVDCPGHSAPLMIVRYANGNE-ALMIAPEGI
KVGDMVEIGS-------------GAS---VKIGNVLPLDEIPEGTSVYNIESIPGDGGKF
CRASGSFARVVGK-LP--S-GVLVKLPSKKERLFNANCRACIGVVAGSGRLEKPFLKAGN
KAKAMWARNKIYPRTSACKMNAVAHPFG-NTRSARK---S-K----KRPVSRNAPPGRKV
GSIAARRTG-------RKKR----------------------------------------
-------------------------------ME---------------------NPMREI
RIEKVTLNIGSGKNVDALEKAIKLLQKI-TGA-KPVKRVAK--K--RIPAWDIRPGVPIA
CIVTLRGK-KA-RQVLGLLLDAKDRMLDAKNFDN-GTFSFGIPEYIEIPGMKYDPELGII
GLEVAVTLERR-GFRVKRRKLRKRRIGKRHRITKEETIAFAEKELGVRI-K---------
---
>GCA_015122025 
--------------MKSRK-LRGSS--TAGRGLGKRSRSGAGRRGGRGR-AGGGKR----
-------------------------------------------G-------QQ-NFASIK
FYLK--ET--KAEKKMPL-NLSYLQS----HLDKLKR-KGII-QE---------KDGKLV
VD--ITSGG-EYTKICGKFKGQGLKLSVY--------GKTSKQAKENILQNGG--EVN--
----------------------------E-------------------------------
------------------------------------------------------------
-----------------------MINALMKEQVT----------------RDYLFKLF-S
KFGISDIKLE------KTPLGERVVIRTPKPRAIINRASNELRIASKKLGEIFEQSPPRI
EVE-ESEDPMLDPNVV----------ADALAFRVARFGPLKYKVIAHKMLDSIMSAGAIG
AEIEMGGV-IK--------------------------ERAAHFKFRP-------------
---NGGILPKSGQIEDYGVRKGQKQLLLKRGVIG--------------------------
----------IKVTIV-----------------------------TKSSKLGGI------
------------------------N-I---------------------------------
------------------------------------------------------------
-------------------------SDGRENR----------------------------
------------------------------------------------------------
------------------------------------------------------------
----------------------------------------------------------GP
GDGASKDEHKEDTGSAAS------------------------------------------
------------------------------------------------------------
---------------------------------------------MKKAIVLSLSGQKAS
EIELPDVFEY-RVDKDLIKKAFLAEQSAKFQLKYTDPLAGKRKSSTLSKTRR-T---YKT
VYGHGLTRTPKKVTWHVGTQFVYIGATAPNAVGGREAHPPQ-----QNKTLEKKINKKEK
IAAIKSAISSSANADIVKSF-HQIK--NF--ELPLIVEDKINDITKTKELYKVL---SSL
GLDAETERAKR--KNIRAGKGKMRGRKYKKKLGMTII-T-T-EPTK--------------
-----LRKSAANL-NINVVDIKNLNIEDVSHAGKPGRLIVWSQGA---VSSLKL------
------------------------------------------------------------
---------------------------------------------MVKVNR---------
-----RTNYRARLGML-KSKLPRLVVRKTNSMIIGQIVEYEKSGDKTLSAVYSKEL-RAY
GW----NFGLKNSPAAYLAGFLLGKKSSAK----EAILDKGSSTLKKDSFIYYFMKGASD
AGIDVHT-KEFDI--------TEDRLFGKHIIEYASKGTTGN------QFSSVGK-----
AINNMKDEFDTVLKKL----------NEYGK-----------------------------
------------------------------------------------------------
------------------------------------------------------------
---------------------------------MKPM-KAAISKPINVGSYISVADNSGA
KIAKVINVRG--YHGVKGRQPRCGVGDTIFIVVKKGNQDVIHK---TFPAVIIRQKKVFR
RLNGLRLSFEDNACVLVKEIDKYEPLGTAIKGPIPREISI-RFPNVSKVAFKVV------
----------------------------MQ---YDDLVK-PEVE-----------C----
-N----DKNCPY------------------HGTLKVHGSRFEGVVVSAKSKRTAVVQWIN
FERLKKYDVYREKKTRVLAHNPDCIS--AKVNDRVVIYETRPLSRWKKFVIVRK------
----------I-------------------------------------------------
------------------------------------------------------------
------------------------------------------------------------
------------------------------------------------------------
--------------MEEFKFKSKSVE--------------------DLSKMPVNQLASVV
NSSLRRRMKRGF------TDQQKKLIEKVEKAKKNG---------KPIKTH-LREMF---
------ILPSF----------------------------VGITINVHNG--------KEF
V-----------PVAIKPDMVFHR----------------------------LGE-----
----------FAITV-KQVRHGT-------------------------------------
-------------PGLSA-TR-------------------------------SSSFVPIK
------------------------------------------------------------
------------------------------------------------------------
------------MQKARIKLTSTDTKQLKVVCDQIADISRKLGTSIKGPIPIPTKRIRVT
TRRAPNGSGR-------ESYETWELRLHKRVIDM-QADPKALHLIMKTPIPKEVNIEMEI
MGP---------------------------------------------------------
-MKD---FSKH-----WNGSKSPRKQRKYRAN-APLNLKHRM-VSAHLSKELRQQY----
---------------------HTR-SFPIRKGDTVLVMRG--KFK--GSEGKVEKVYTKQ
LRVTVDSAKITSKKGT-KIPIK----------IRPSALLIKELNLS--------------
---------DKL-RE-----------------------------------KSLAKYGK--
-----AR-----------------------------------------------------
------------------------------------------------------------
--------------------------------MAKLRPGRAYRSM---------------
-K-QPYTRKSKFK---EKNYTKFA-LHTKITQFHSGNM----HNTFKK-RVEVISKSTL-
-QVRDNALEAARIVANKYL-TDSIGEE-NFHIQLVSIPHHILREHKLAT-GAGADRFSAG
MQKSFGKPIGLASQISA-GDKVFEIFV---N-EDHVNEAKEAADKIKKKLGFKTLALV--
---------------------------I--------------------------------
------------------------------------------------------------
--------------------------------MT-DQVSNALNVIFTSKISAKKECIITP
MSNFILKILDIMNKGGYIDKYEVINDAR-GGFIKVTM----------------------N
ENLNKCKSIRPRLPVKINEIQKYEE--------------------RFLPAIGFGMLIIST
SKGLMTNAEARQNGIGGNLIAYVY------------------------------------
-MSTKF------------STQL---DGADVKIENG-----EISVS--GPKGELKVKVV-Y
S-----FLSVRK-EENT-LYIE---CK-KDT---DYQKAIAGTLAAQVRNMVKGVKEG-Y
TAELELVYIHFPASMKLV---GDK--LV-VENFVGERKAREIFIP--KDVKTKVQGT---
----KIILEGIDKYKVGQVAGTIEKNVQIKN---KDRRV----------FKDGIFIVKKP
E-----------------------------------------------------------
------------------MG----H-QITKKSTPRRGSLQYYPIRKSKRPFHTLRAH-A-
D-LE-----KDELSTFAGYKVGMRQAVYIDNDKNSPTF--KTELLSPVTILEVPPLLVVA
ARFYKDN----------MSIGEVWAEA-DKN-----V-----GRRV--------------
----------K-------FKPNNA----------------------NLEELLK-------
-------KASDVKLLVSTTP-----WKINL-KKTPEIFEIESGGTL-E---QKAERAKSL
LGK-EINASDSIKEGTFVDIGGVTKGKGFTGSVKRFGVKIYPV--HASKSRRK--AGNL-
GAES-MAKVQ-FTVPQHGRLGFNSRTEFNKLVLKILN---DPT--EANIPQGYYRYGNLS
APAIVLKGSVPGSTNRLLILRKAIR---P-N-KKLG----PTKVTLI-------------
------------------------------------------------------------
----------------------------------------------------------MI
K----QVS----------------------------------------------------
-----------AKSERVQ-VSLKHVHEIMESV--TGKNLDKAIKHLDGVLEEKRFIPFNK
YG--GKGHKS-----GVP-------RGYPKRATKFVISLLKELKSNAKNINL-DEASIII
KKYSLGRGKYPRFPSG-----AVYRHGKF----------TNLVVFG------EAEAKAPK
------------------------------------------------------------
----------------------------------EEKKASA-------------------
P----------------------------APAVEATNEKKE--------ENNNDATKEND
------------------KRTDEGAG---------------------DKGLPVQALQ---
----------------------MKVPRSRR-------------RGK-SRIFRANTFKAI-
ADTRI-------ISSNNAMNFK----VEDIIHDSYRTAPLMEIRFEDGTV-SYLPAFNGA
YVGQILTFLK-------------GGD----KTGSIDSLKNIPTGANVYNVELRPNDGGKL
VRSGGLSAKVIKK-EK--G-IVSIQLPSSRIIDINENCRAVVGVISNSGRMNKPLYKAGN
NYHLKRARGRYWPLSAAVAMNAYEHKFG-GKRRSSQH----K----SKSVSRNAPPGAKV
GTIAPRRTG------VK-------------------------------------------
-------------------------------MNK-------------------DNKMRDI
RIEKVTLNVGVGKAGAELDKIENLLKSI-AGA-QPFKTTSK--R--RIPEWGVRPGLEIG
TAVTLRGK-AA-EEILGRLLEGIDKKLSKSKFDEGGNFSFGIPEYVHIPGVKYDYTVGIV
GLSVAVTLFRP-GFSISRKRVR-RTVGKSHRIKKEEAINFISNKYNLQV-SD--------
---
>GCF_018433835 
-----MP-VNKR--SK----YRGSR--TCGGGTHKNRR-GAGNRGGRGR-AGQRDHRFSH
FYL-----KGEI--------------------------S-N--G-------KH-GF--IN
KTSV--PV--SA-----L-DVGEIDQ----MADALLR-EGLA-SQ---------EGDLIT
LD--ATEIG--IEKVL----GGGRVTHKL-SISA---RGFSERARAKIEEMGG--QAT--
TV----------------------------------------------------------
---------------------------------------------------------MAI
E--------------------KKFIAEGVRNVRV----------------EKFLTKEL-K
RAGYGGMDIT------RTPLGTQVTIFAEKPGIVIGKGGKQVRQLTQDLATVYEIESPQV
EVQ-QVTNPNFNAQIM----------AERLANALER--GWYFRKAGQSTIRRIMESGALG
CEVVVAGK-L------------TG-------------ARSRTQKFT--------------
----EGYVKHCGEPSETIVEKGYAIAIKKLGTIG--------------------------
----------VQVKIV---------------PPDA----------RLPDAF---------
------------------------D-V-------------LEPAPKKA-PAEPIEA----
------------------------------------------------------------
----------EEVG-----------EDVFE------------------------------
------------------------------------------------------------
------------------------------------------------------------
---------------EEFEETSGEEY----------------------------------
----VEEER---------------------------------------------------
------------------------------------------------------------
----------------------------------------------MKAQVRTLTGEIAH
EIDLPEIFTE-EYRPDLIKRAVLALQSTRFQPHGTNPYAGMRTSAESWGSGR--------
----GVAQVPR-LKN------GSRVARVPQATGGRAAHPPK-----VEKILVKEINRKEK
QKALRSAVAASTYLDLVRERGHLFE--G---DLPLVFEDRFEEITRTGDVISAL---SAL
GVYADVERAKSS-KKVRAGRGTMRGRRYKQRKSVLIV-T-G-SEP---------------
------LRAARNLAGVDAVTVSQLNTELLAPGTQAGRLTIWTESA---IRRLEEFS----
------------------------------------------------------------
---------------------------------------------MATGPR---YFVPFR
RRHEGKTDYYKRMSLL-SSGTPRMVVRRTNRQIIVQLVVPEIEGDRTLVAAYSAEL-AGY
GY----EGTTASTPAAYLTGMLFAVKALNA-GYEDAILDIGLARAKPGARVFAALKGAVD
AGLDVPY--GESILPD------EERLKGAHIAGYAPE-----------------------
RAGDLVANVEAVALAI------------KKELV---------------------------
------------------------------------------------------------
------------------------------------------------------------
---------------------------------MKAM-QSTIPRALATGSRMVCSDNTGA
RLVEVISVDG--YHGVRRRQPCMGVGDVATVSVKKGTPDMRRK---LEKAVVIRQKKEIR
RPNGIRLSFEDNAMVLINER--GEPKGTEIKGAVPREIAE-RFPKIASMATIIV------
------------------------MARNIG---LD-VPI-PEAE-----------C----
-E----DANCPF------------------HGTLPVRGQVITGKVVSDRMNGTVVVEREF
LHYVKKYKRYEKRRSRYHAHSTPCIN--AGVGDVVRIAECRPLSKTKNFVVVEV------
----------MK---------------------------------------------E--
------------------------------------------------------------
------------------MAKKTQK-----------------------------------
------------------------------------------------------------
---------RMPRRREEFTYRGYSVE--------------------DLKQMALSELLPLM
PARARRKFDRGL------SREHEKFLADLRSGDAK------------IRTH-LRDMI---
------VMPEM----------------------------VGRTIEIHNG--------KEF
Q-----------AVEIQPEAVFHY----------------------------LGE-----
----------FALTR-RRVSHGS-------------------------------------
-------------AGIGA-TR-------------------------------SSKYVPLK
------------------------------------------------------------
------------------------------------------------------------
------------MQKARIRLSGTDFEKLEMVCDRIKEIAERTGVNLAGPIPLPTKKLVVP
TRKSPDGEGT-------ATWDRWQMRVHKRLIDI-DADERALRQLMRIQVPKDIGIEIVL
ES----------------------------------------------------------
---------MV-----RIVSKQPRKQRKARYN-APNHTRGRF-LSASLSPELRGKY----
---------------------DAR-RARVVKGDTVKVLRG--DFA--GDEGVVDAVDMKM
CRLIVHGVMVTKADGT-EVPRP----------VDPSNVQITKLNLK--------------
---------DKL-RE-----------------------------------ERLGGGA---
------------------------------------------------------------
------------------------------------------------------------
--------------------------------MV-RKPAKMYRNL---------------
AK-KAYTR---------REYMGGV-PGSKIVQFDMGNL----TENYPV-ELSIVADETC-
-QIRHTALEAARIGINRQL-VKEVGRA-NFHLKIRTYPHHVLRENKQAT-GAGADRVSEG
MRLAFGKAVGTAARVEK-GQKVFSVWT---S-PQHVEKAKASLKRGIYKL--PTPARI--
---------------------V-----EERAPTA--------------------------
------------------------------------------------------------
-----------------------------M-ARL-NPIADAMSTIKNAGDAGKNEVIVEP
ASKLLGAMLRVMQENGFIGGFEFIDDGR-GGQFRVQL----------------------S
GTINKCGAITPRFPVAMADMEYWES--------------------QYLPAKNFGILIVST
SKGVVSHAEARSEGIGGQLLGYVY------------------------------------
---MGI------------TRQVEIPPGVDVTLEGS-----VLTVS--GPKGTLIRDMR-F
P-Q----INLKV-EDSE-VVVS---TA-SDK---KRILAMTGTIEAHVKNMIRGVADG-Y
EYRMKVVYSHFPIQLRLQ---GNR--LE-INNFLGEKQSRIAKII--EGVTVKIGND---
----EVTLTGIDKEKVGNTAANIEHATRITK---RDPRV----------FQDGIYITERA
------------------------------------------------------------
---------------------------MPKINRPRRGSLAYSPRKRAKSPVPRYGSW-P-
E-YTG----APAVQGFAGYKVGMTHVIMVDDHKSSPTE--GKDVMVPVTVVEVPPMRVAG
VRAYSED--TYG-KH---ALTEAWTTGLDEE-----L-----SRRI--------------
----NVP---KNH------DTAAA-----------------------LDAIRNA------
---VGEGRVAELYALAYTRPM----ELTGVPKKVPDLMEMRIAGGSLD---DQIAYAADI
LGK-EITISGNLEVGEYVDVTAVTTGKGTEGPVKRWGVQVRKR--KHSRGGKKRHIGNL-
GPWH-PHHVR-WQVPQMGQMGYQQRTEFNKRILKIGT---DGD--DITPAGGFLHYGLVR
GPYVLIKGSVPGPNKRLVRIRSAIR---Q-G-EHT--VRTP-TISFVSVQSQQG------
------------------------------------------------------------
----MARTDYSAK----------------------------------------IGGENVA
R-----------------------------------------------------------
-----------AKANELP-VSPKHSIEIARFI--RKMTTTEAKAYLADVVELKKAIPFKR
FNR-NVAHKR-----GLS--KWPA-GRYPVKAAEAYIRLLESVEKNAEYIGL-DVENLRI
DHVAANTGRGLRAFFP-------RAMGR--ATPKRRET-VNIEIVV-------TEVA---
------------------------------------------------------------
------------------------------------------------------------
------------------------------------------------------------
------------------------------------------------------------
---------------------MAHRIIAQS-------------RGKGGPSYRAPSHRYK-
AELRH-----V-GKNDALVSGS----VVDIEHDPARHAPIALARLESGEK-VYVLATEGL
GVGDAVSWGT-------------GGA---VKNGNTLPLREIPVGAYVCNIEARPNDGGKF
VRSSGVQALVIGK-AED-G-RVGVRMPSGKNKWFNGACMATVGIVAGGGRGEKPFVKAGK
KHFHVRSSSERWPRVKGVCMNVIDHPFG-GGGHQHC---G-R----PKTVSRGTSPGRKV
GHIAARRTG-------KWKK----------------------------------------
-------------------------------MS----------------------AMKDV
YIDKVVVHMGVGESGERLVKAEDLVKQI-TGQ-KPVRTIAK--R--TQPAFGIRKGAPIG
CKVTLRRE-NA-EKFITTALGIVERQLAPSQFDRTGNVSFGIEEHTDFPGMSYDPTIGIY
GMDINVVLEHK-GVRIARRSVERRKLPEAQRVSKEEAIVFMRERYQVEV-----------
---
>Bin595_genes 
-----MT-THKK--PKDCR-LRGST--SHGYGSMKKHR-GAGSRGGRGR-AGSGKRGDQN
K---------PATWKN---------------KN-----Y-F--G-------KY-GFTS--
RSRT--PS--SF----TI-NIKSIED----RAETFIK-KGLA-KL---------KNDFLE
IN--LADIG--YNKLL----STGKPKRKL-LITT---MHATEKAIEKIKAAGG--EV---
-----------------------------KLTSQKPDKKKDEEA---------APVAE--
----------------------------------------------------------MI
E--------------------RQIVASNVKELAI----------------QEFISKQL-K
NLGHSHIKLL------KTPLGEKIIIHASRPGLIVGRKGQNIKKLTEDLKANFTLDNPQI
EIS-EVEQPDLDAQIV----------AERIASSLEKFGTQRFKGVGHKVLGDVMNAGALG
VEILITGK-I------------PS-------------SRSKRWRFY--------------
----QGYLKKCGDVAIVGVRRAYAAALLKTGTVG--------------------------
----------IQVRIM---------------PPDV----------VLPDRV---------
------------------------K-I------------Y-MEEA---------------
---------------------------EAEK-----------------------------
--------LKEELKAKSAKKTEN--NEENVDK----------------------------
---------------------------KEEKE---------------------EDKKSVN
VEAK--------------------------------------------------------
------------VNKEEVKEEPKKEEP---------------------------------
-----KEEPKEEPKEEPKE-----------------------------------------
------------------------------------------EPKEE-------------
PK--------------------------------------------MKIKIFDLNNAEKG
SKELPQVFDE-QVRPDLIKRAVETLQANHRQPYGSDPHAGKKCSAELSRRRR-K---YRG
SYGHGISRVPRKILSRNGTRFNWVGAFAPGTVGGRRSHPPK-----ASKIWARKLNIKER
RKAIRSAIAATIGKEFVIQRGHALP--D---SYPFIIVNDFESIDKTKSIVDAM---KKL
GLEAELSRASE--KTYRAGKARLRGRKYRKRKGPLFV-V-S-KDCP--------------
-----LLKSASNVPGVDVVPVNELNAELLAPGSVPGRLTFFTEAA---VERLGTENLFYS
RP--------------------------------KEKKE---------------------
---------------------------------------------MARTKYGKTRTVKYR
RKRESKTNYKKRLALI-KSGKDRLVIRKSLNIITVQIVRYNPDGDKVLLTSTSKDL-HKL
GW----KLHKANLPSAYLTGLLLGTKAKAK-GIEEAVIDLGLQIPIRGGRLFAALRGAID
SGLKITH--SVEALPS------DERISGKHIEEFAKILKE-DKARYEIQFSSYIK--DGV
DPQSISKLFEDTKKKV------------SSQ-----------------------------
------------------------------------------------------------
------------------------------------------------------------
---------------------------------MQAN-KATVTRGLQTGSTLSTCDNSGA
KVIRIVSIKR--KKTTKKRVPYCGVGDLVLASVKKGKPEMRKQ---VVFAVIVRQKKEYR
RPDGMRIKFEDNAAVVLKDDK-GNPKGTIFKGPIAKEAAA-RWPGVSKVASMIL---M--
-----------------------TRTRNIG---LG-TKL-PSTA-----------C----
-S----DKNCPY------------------HGNIKIRGKQFTGKVVSDKMTRSVLVEWLG
WQKVPKYERYRKTKTKVSAHNPACID--AKEGDMVRIGECRPISKTKTFIVVSV------
----------LG--------------SDDTHQL------------------------KKE
SLEEGK-------HQDKPK-TEINTKTENASE----------------------------
------------------------------------------------------------
------------------------------------------------------------
------------MVKKEFLYRGKNME--------------------ELQEMGIKELADLL
PADARRKIKRGF------TDQEKILLRNLRKSTK------------PVKTH-CRTMI---
------ILPEM----------------------------VEKTIKVYNG--------KSF
E-----------EVIVQPEMIGHY----------------------------LGE-----
----------YSHTR-KRVAHSS-------------------------------------
-------------PGVGA-TR-------------------------------SSSNVSVK
------------------------------------------------------------
----------------------------------------------------------MD
G--------TRKMQKARIKLTSNDIGKINDVSSHITEIAEKTGVTMRGPIPLPTKKLKIT
TRKSPCGDGK-------ATWERYEMRVHKRLIDL-GLDERALRLVMRVQIPEGLKIEIEM
ID----------------------------------------------------------
-MKQ--AFSTN-----WNSSKRPAKQRKYVYN-LPLHTQSRI-LSVHLSSDLRKKH----
---------------------NTR-STPVAKGDKVKVLRG--QHK--GRENKVERVDHKK
TKVYIMGIETTKKDGS-KSAYP----------IKPSNIMITELNLE--------------
---------DKK-RLA----------------------------------SIERKGAK--
-----TNKTESAPV----------------------------------------------
-------TEEKRNEDHEE------------------------------------------
--------------------------------MARLRKFSAYRRL---------------
-E-RPYTRISKFR---TKSYVRAR-PNCKIVRFDMGDL----SKSYQY-TIKLRSKNAL-
-QIRDNAIEAARQTSNRIL-QKRIGKT-GWVMRIRMFPHHILRENPLAS-GAGADRMSTG
MKCSFGKAIGIAARIRE-GQTLFQIET---N-KSNTAAAKQALRRASSKL--PCST-M--
---------------------IE----VIEKPAE--------------------------
------------------------------------------------------------
-----------------------------M-SLN-DPLSNVMSKVNNYEKVGKKDCVIKP
VSIIIKKLLDLLNQEGYMGKYKEFEDGK-GNHLKLDL----------------------L
GNINKCGSIKPRFSVALDDYEKWEK--------------------RYLPSRGFGILIVST
SQGIMTHNKAKEKKIGGRLLAYCY----MED--SWHTVT--------------------K
MVLENI------------EKEIEVPENVEITIDGI-----VVKAK--GVKGDIERKII-M
P-K----IAISV-VDGK-VKVG---AN-KAT---KREKAKIGTAVAHITNMIKGVDEG-H
HYELKICSGHFPMNVSIS---GNK--LV-IKNFLGEKVPREIKIK--EGAKVKVDGD---
----KVFVEGLDIEIVGQVAADIEQLTRVTN---RDIRI----------FQDGIYIIKKP
KKRML-------------------------------------------------------
---------------------------MPKAHRPRHGSMQFWPRVRAKREYKRVQTF-S-
D-SK-----DANLMGFAGYKVGMTHIIITDGRKTSITK--GEDVTIPVTIVECPPLRIAG
VRFYTKK--YKT-IQ---PSGDVMAKV-DKA-----L-----ARKI--------------
----TTP---N--------KAPAD-----------------------LDSI---------
----K--EFDDLRILVQTQP-----KMVGVGKKKPELFEVTIGGSK-E---EKLSFAKEH
LGK-ELSVKDVLNEGQFVDIHAVTVGKGTQGPVKRFGVKIRHH--KSEKTKRG--PGSL-
GGWKGQAHFM-YRVAHAGQMGYHNRIDYNKQIMMIGD---DYA--KVNAEGGFIRYGTVK
NPYVLIKGSIPGPSKRIVRMETALR---P-D-KK-A-DTTPQTVQYISTKSKQGN-----
------------------------------------------------------------
------MTEYAFQ---------------------------------------GFDKERMS
R-----------------------------------------------------------
-----------ALGRDLA-ISTKQAIEICNYL--RHRKTGQAKMFLDGAIEKTHAIPFKR
FTN-GLGHKP-----G----KMAA-GRYPVKSSRAFLKLIESVEANAQTKGF-NTGDLEI
IHLCAHKAARPVHH------------GR--HQGREFKR-THVELVV-------TEVVESE
----S----KKGKKAAKVKAK--------------------TNVEEKSSEELKS------
-----------DIADESSNESIDEKP--------TDEK------------IEE-------
----KLADVDSKVEEH---------------DFENKEPNKE--------EKPTGPEDTQA
------------------VEQEASP--------------------------DKEAEK---
---------------------MGKRLIQQA-------------RGKGGPTYRAPSFRYV-
GKAKH-----VRTADE-SLKGQ----VLDIVHCQGHSAPLAQVTFNNGDK-CLMIASEGL
KVGQSIFSGP-------------DTE---SNSGNTSPLMDIPEGTMVYNIEGMPGDGGKF
VRSSGTFAKIVGR-FK--D-NVIVQLPSKKRKSFHPKCRATIGVVAGGGRLDKPILKAGV
NFYKMKAKNKLWPKVSGSAMNAVDHPFG-NARSSRK---S-K----AKPVSRNAPPGRKV
GMIAPKQTG-------RKKRS---------------------------------------
-------------------------------MN----------------------KTREI
KVEKVTLNIGAGKSTDRLDKGINLLEML-TDV-KPVKTITT--K--RIAGWGLRPGLPIG
CKVTVRGK-KA-SELLKQLLGALDNKLNQKQFDDEGNFSFGVKEYIDIPDVEYNPDIGVI
GFQVCVTLSRQ-GFRIKRRRLQKKKTGSKHKITKQDSIDYLKSNFNMIL--AEE------
---
>GCA_003557205 
-----MA-YNKR--KKNSR-QRGSW--THGWGSKKKHR-GAGHRGGRGA-AGSGKKGDAK
K---------PRYWKE---------------KY-----F----G-------KT-GFT---
-SLK--KI--NSKE-KPI-SLSMIRD----QLDKWVA-QGLA-VK---------DNDSFK
ID--LSGMG--YTKLL----GTGKINSKL-SITV---PHASGKAKEKVEAAKG--TI---
-----------------------------SIS----------------------------
----------------------------------------------------------MA
QKEAIKTKKDEFDPHKNISVVNIVVSTSLEHDIP----------------LEKMAATL-S
NTEYNPEQFPGLVIRIKDPKTSSLIFSS---GNIVCTGARSLDKVDESIQ----------
----------------------------RIIESVEKI-GIKIKIKPKINVQNIVASGNIG
MDLNLNTLAMKLDNTEYEPEQFPGLVYKLME------AKAKFLLFS--------------
----NGKIVCTGTKSKEMVHKAV-------------------------------------
------------------------------------------------DML---------
--------------------------I---------------------------------
------------------------------------------------------------
------------------------------------------------------------
------------------------------------------------------------
------------------------------------------------------------
------------------------------------------------------------
--ANLKKLKK--------------------------------------------------
------------------------------------------------------------
------------------------------------------------------STRKYI
NITLISI---------AMKSVSLILVEPSTQ----------------------G------
----NIGAVARSMKN---FGFSKLVLVSPKCELGEEARKRAKNAQEILKSIKIKRSLSES
IKGFGLVIGTTSR----TGKDYNMP------RSPLLIEAAAKKIVESNARTAVLLGSENQ
GLSTEVLKKCDY-TITIPSASKYRALNLSHAATIILYEL-S-KAKNSALIMEQHKHASPR
EKEEVLKQLRRLINNTSFMTSHEKKTQEIVWKKIIGKAQPTKREAYALIGFLKKQK----
------------------------------------------------------------
---------------------------------------------MKQKTT---YTVRHR
RRREGRTNYKKRLELL-KGRQDRLVIRKTNKHIIMQLVRYSPDGDQVLLTANSKEL-EKK
GW----KHSLKSIPAAYLTGLIAGKKAKEK-KAASAILDIGLYSPLKGSRIYAALKGAID
SGLKIPA--GKEIFPG------EKRLKGEHIASYLE------------------------
KHKSITQDYEKIKSEL------------LK------------------------------
------------------------------------------------------------
------------------------------------------------------------
-------------------------------VKMKSI-RAKIPKSLPHGALVDTCDNSGA
KVLKIFGVKG--HKTVKGQMPSARIGDMVKASVVKGRPDMRKT---VVLAVIVRQKKEYM
RPDGTRVKFEDNSAVVVKDDK-GNPKGTILKGPVAKEACE-RWPGIAKISSMIV??????
????????????????????????????????????????????????????????????
????????????????????????????????????????????????????????????
????????????????????????????????????????????????????????????
????????????????????????????????????????????????????????????
????????????????????????????????????????????????????????????
????????????????????????????????????????????????????????????
????????????????????????????????????????????????????????????
????????????????????????????????????????????????????????????
????????????????????????????????????????????????????????????
????????????????????????????????????????????????????????????
????????????????????????????????????????????????????????????
????????????????????????????????????????????????????????????
????????????????????????????????????????????????????????????
????????????????????????????????????????????????????????????
????????????????????????????????????????????????????--------
------------MQRARVKLASTDINKINATCDYIRDIAEKTGVVLRGPIPLPTKKLRVT
TRKSPCGDGT-------ATWDRFEMRVHKRLID---------------------------
------------------------------------------------------------
-MKS--EFSKT-----WKSSTQPRKQRKYLKN-APLHTKSKF-LNTNLSKTLREKH----
---------------------GKR-SVRLRTGDKVRILRG--SSK--GKEGKVESINLKE
TKVYVTGIEKPKKDGS-KIKVA----------LKPSNLQIVELKLD--------------
---------DQK-RKQ----------------------------------KLLVKD-K--
------------------------------------------------------------
--------EDKKNG----------------------------------------------
--------------------------------MAKLMRAVAWRRL---------------
-E-RPYTRRSKYR---EKSYVRTV-PNNRIVRYIMGNQ----KKEYAY-RVLLNSKADI-
-QIRHNALESARLTANKLL-EGK-APS-DYLFKLRVYPHHILRNNPLAA-GAGADRMSTG
MAHSFGKPVGIAAQVRK-GQPVLEVNV---N-KERLSIAKQALDRARKKM--PCGFSI--
---------------------K-----IEEIKAKAQAAN---------------------
------------------------------------------------------------
-----------------------------M-SLN-DPLANVLSHIYNYEKLGKKELITNN
NSKVIKEVLRIMQEEGFIGSYEEIDQGKGGKALKVHL----------------------I
GSLNKCGAVKPRFRVKLRDYEKYEK--------------------RYLPAMDFGVLIVST
NKGIKTNTQAKKESLGGSLISYAY------------------------------------
-----M------------EDNITAPENCTVTQEKD-----FVVVK--GPKGELKRKLT-D
K-K----VEIKQ-EGQD-VLLV---YP-EDT---KRAKRLMNTNKAHIKNMLIGVTEG-F
TYKLKICSGHFPMTVNLK---NDV--LE-VKNFIGEKVPRTLKIS--SEAKVSIAGD---
----DITVEATSKEAAGQVAASIEKLTFRPG---FDKRI----------FQDGIYITEKA
GKKIVH------????????????????????????????????????????????????
????????????????????????????????????????????????????????????
????????????????????????????????????????????????????????????
????????????????????????????????????????????????????????????
????????????????????????????????????????????????????????????
????????????????????????????????????????????????????????????
????????????????????????????????????????????????????????????
????????????????????????????????????????????????????????????
????????????????????????????????????????????????????????????
????????????????????????????????????????????????????????????
????????????????????????????????????????????????????????????
????????????????????????????????????????????????????????????
[truncated: 478,321 more chars]
